# Supplementary material for: Safety and immunogenicity of ChAd63-KH vaccine in post-kala-azar dermal leishmaniasis patients in Sudan
Source: Mol Ther. 2021 Mar 27;29(7):2366–77. doi: 10.1016/j.ymthe.2021.03.020 (PMC8261165; doi:10.1016/j.ymthe.2021.03.020)
Supplement: Table S1. Demographic, baseline, and AE summary for study participants — Sheet 1 provides demographic characteristics and biochemistry and haematology data at baseline. Sheet 2 summarises local and systemic AE number by cohort. Sheets 3 and 4 summarise AEs by relatedness to study intervention. Sheet 5 lists all reported AEs and grade. [file mmc2.xlsx]

## Sheet: demographics, bio and haem
	Adults - Low Dose (N=8)	Adults - High Dose (N=8)	Adolescents (N=8)	Total (N=24)
Demographics
Sex
Male	7 (87.5%)	8 (100.0%)	6 (75.0%)	21 (87.5%)
Female	1 (12.5%)	0 (0.0%)	2 (25.0%)	3 (12.5%)
Missing	0	0	0	0
Age (years)
Mean (SD)	19.88 (3.48)	25.50 (7.25)	13.25 (1.58)	19.54 (6.83)
Median (Q1, Q3)	18.00 (18.00, 19.75)	23.50 (19.50, 32.00)	12.50 (12.00, 14.25)	18.00 (14.75, 23.25)
Min - Max	18.00 - 26.00	18.00 - 37.00	12.00 - 16.00	12.00 - 37.00
Missing	0	0	0	0
Height (m)
Mean (SD)	1.68 (0.09)	1.72 (0.08)	1.48 (0.12)	1.62 (0.14)
Median (Q1, Q3)	1.68 (1.63, 1.71)	1.73 (1.69, 1.76)	1.48 (1.37, 1.57)	1.65 (1.55, 1.72)
Min - Max	1.55 - 1.84	1.60 - 1.83	1.32 - 1.64	1.32 - 1.84
Missing	0	0	0	0
Anthropometrics
Weight (kg)
Mean (SD)	54.12 (5.84)	59.38 (8.75)	36.94 (8.54)	50.15 (12.32)
Median (Q1, Q3)	54.00 (51.25, 56.75)	58.50 (56.25, 61.00)	34.00 (30.50, 41.88)	52.50 (43.62, 58.25)
Min - Max	45.00 - 64.00	48.00 - 77.00	29.00 - 53.00	29.00 - 77.00
Missing	0	0	0	0
Vital Signs
Sitting Systolic Blood Pressure
Mean (SD)	107.50 (8.86)	115.00 (5.35)	101.88 (17.31)	108.12 (12.41)
Median (Q1, Q3)	105.00 (100.00, 112.50)	115.00 (110.00, 120.00)	105.00 (87.50, 112.50)	110.00 (100.00, 120.00)
Min - Max	100.00 - 120.00	110.00 - 120.00	80.00 - 125.00	80.00 - 125.00
Missing	0	0	0	0
Sitting Diastolic Blood Pressure
Mean (SD)	75.62 (4.96)	76.88 (4.58)	67.50 (8.86)	73.33 (7.47)
Median (Q1, Q3)	77.50 (70.00, 80.00)	80.00 (73.75, 80.00)	65.00 (60.00, 72.50)	75.00 (70.00, 80.00)
Min - Max	70.00 - 80.00	70.00 - 80.00	60.00 - 80.00	60.00 - 80.00
Missing	0	0	0	0
Pulse in bpm
Mean (SD)	77.00 (7.41)	74.75 (4.65)	98.62 (18.12)	83.46 (15.62)
Median (Q1, Q3)	80.00 (69.50, 80.50)	73.00 (71.50, 78.50)	102.00 (88.25, 113.00)	80.00 (72.00, 89.25)
Min - Max	68.00 - 88.00	70.00 - 82.00	72.00 - 118.00	68.00 - 118.00
Missing	0	0	0	0
Respiratory rate per minute
Mean (SD)	16.00 (1.51)	16.75 (1.04)	16.88 (4.29)	16.54 (2.60)
Median (Q1, Q3)	16.00 (15.50, 16.50)	17.00 (16.00, 17.25)	17.50 (15.50, 20.00)	17.00 (16.00, 18.00)
Min - Max	14.00 - 18.00	15.00 - 18.00	10.00 - 22.00	10.00 - 22.00
Missing	0	0	0	0
Temperature in °C
Mean (SD)	36.79 (0.26)	36.77 (0.17)	36.39 (0.51)	36.65 (0.38)
Median (Q1, Q3)	36.75 (36.58, 37.00)	36.80 (36.60, 36.85)	36.50 (36.17, 36.73)	36.70 (36.58, 36.85)
Min - Max	36.50 - 37.20	36.60 - 37.00	35.50 - 37.00	35.50 - 37.20
Missing	0	0	0	0
Has the patient received any vaccine during the past 60 days for live attenuated
No	8 (100.0%)	8 (100.0%)	8 (100.0%)	24 (100.0%)
Yes	0 (0.0%)	0 (0.0%)	0 (0.0%)	0 (0.0%)
Missing	0	0	0	0
Physical Examination
Examination: General appearance
Normal	8 (100.0%)	8 (100.0%)	8 (100.0%)	24 (100.0%)
Abnormal	0 (0.0%)	0 (0.0%)	0 (0.0%)	0 (0.0%)
Missing	0	0	0	0
Axillary Lymph nodes Present
No	8 (100.0%)	8 (100.0%)	8 (100.0%)	24 (100.0%)
Yes	0 (0.0%)	0 (0.0%)	0 (0.0%)	0 (0.0%)
Missing	0	0	0	0
Cervical Lymph nodes Present
No	8 (100.0%)	8 (100.0%)	8 (100.0%)	24 (100.0%)
Yes	0 (0.0%)	0 (0.0%)	0 (0.0%)	0 (0.0%)
Missing	0	0	0	0
Biochemistry
Creatinine Result
Mean (SD)	0.91 (0.15)	0.91 (0.25)	0.54 (0.13)	0.79 (0.25)
Median (Q1, Q3)	0.90 (0.80, 1.02)	0.95 (0.68, 1.12)	0.59 (0.43, 0.63)	0.75 (0.61, 0.99)
Min - Max	0.70 - 1.10	0.57 - 1.20	0.33 - 0.68	0.33 - 1.20
Missing	0	0	0	0
Albumin Result
Mean (SD)	4.53 (0.51)	4.09 (0.36)	3.70 (0.88)	4.10 (0.69)
Median (Q1, Q3)	4.65 (4.15, 4.85)	4.10 (3.77, 4.43)	3.96 (3.55, 4.21)	4.20 (3.77, 4.50)
Min - Max	3.70 - 5.20	3.60 - 4.50	1.70 - 4.50	1.70 - 5.20
Missing	0	0	0	0
ALT Result
Mean (SD)	21.12 (10.48)	24.12 (3.04)	32.88 (28.05)	26.04 (17.37)
Median (Q1, Q3)	21.00 (14.00, 26.50)	24.50 (22.50, 26.25)	23.50 (19.00, 29.75)	24.50 (19.00, 27.25)
Min - Max	7.00 - 38.00	19.00 - 28.00	16.00 - 101.00	7.00 - 101.00
Missing	0	0	0	0
AST Result
Mean (SD)	25.50 (10.84)	31.12 (6.94)	35.25 (20.45)	30.62 (13.94)
Median (Q1, Q3)	22.00 (19.25, 31.50)	29.50 (27.75, 35.75)	30.00 (23.25, 35.50)	29.50 (21.00, 35.25)
Min - Max	12.00 - 45.00	20.00 - 42.00	17.00 - 80.00	12.00 - 80.00
Missing	0	0	0	0
Total Bilirubin Result
Mean (SD)	0.44 (0.17)	0.54 (0.34)	0.48 (0.20)	0.49 (0.24)
Median (Q1, Q3)	0.45 (0.30, 0.52)	0.32 (0.29, 0.92)	0.46 (0.30, 0.66)	0.38 (0.30, 0.66)
Min - Max	0.20 - 0.70	0.26 - 0.98	0.28 - 0.73	0.20 - 0.98
Missing	0	0	0	0
Haematology
Haemoglobin Result
Mean (SD)	14.84 (1.50)	14.90 (1.98)	13.19 (0.71)	14.31 (1.64)
Median (Q1, Q3)	15.10 (14.20, 15.43)	15.30 (13.90, 16.18)	13.30 (12.78, 13.45)	14.20 (13.30, 15.43)
Min - Max	12.10 - 17.30	11.20 - 17.30	12.00 - 14.40	11.20 - 17.30
Missing	0	0	0	0
White blood cells Result
Mean (SD)	4.97 (1.10)	5.75 (1.35)	5.51 (0.98)	5.41 (1.15)
Median (Q1, Q3)	4.65 (4.35, 5.43)	5.50 (4.57, 6.60)	5.65 (5.05, 6.05)	5.25 (4.50, 6.17)
Min - Max	3.60 - 7.00	4.30 - 8.00	3.80 - 6.80	3.60 - 8.00
Missing	0	0	0	0
Absolute Neutrophil Count Result
Mean (SD)	2.53 (0.79)	2.95 (0.71)	2.35 (0.66)	2.61 (0.73)
Median (Q1, Q3)	2.50 (2.22, 2.90)	3.00 (2.36, 3.12)	2.26 (2.01, 2.62)	2.44 (2.21, 3.10)
Min - Max	1.17 - 3.80	2.20 - 4.40	1.41 - 3.47	1.17 - 4.40
Missing	0	0	0	0
Lymphocyte Result
Mean (SD)	1.79 (0.39)	2.20 (0.60)	2.53 (0.40)	2.18 (0.55)
Median (Q1, Q3)	1.70 (1.58, 2.10)	1.90 (1.78, 2.55)	2.60 (2.32, 2.75)	2.12 (1.78, 2.60)
Min - Max	1.20 - 2.30	1.70 - 3.20	1.82 - 3.12	1.20 - 3.20
Missing	0	0	0	0
Platelets Result
Mean (SD)	238.00 (50.07)	294.00 (71.50)	309.38 (81.41)	280.46 (72.92)
Median (Q1, Q3)	236.00 (200.00, 262.75)	285.00 (245.00, 330.75)	300.00 (258.50, 341.00)	268.50 (229.25, 312.00)
Min - Max	175.00 - 318.00	203.00 - 398.00	203.00 - 474.00	175.00 - 474.00
Missing	0	0	0	0

## Sheet: AEs (number)
	Adults - Low Dose (N=8)	Adults - High Dose (N=8)	Adolescents (N=8)	Total (N=24)	p-value*
					Low vs High dose	Low dose vs Adolescents	High dose vs Adolescents
Local AEs
Total Local AEs	1	3	4	8
Number of patients with at least 1 AE	1 (12.5%)	3 (37.5%)	3 (37.5%)	7 (29.2%)
Total AEs per patient
Median	0	0	0	0	0. 2636	0. 2385	0. 8535
IQR	0.00, 0.00	0.00, 1.00	0.00, 1.00	0.00, 1.00
Range	0.00 - 1.00	0.00 - 1.00	0.00 - 2.00	0.00 - 2.00
Systemic AEs
Total Systemic AEs	18	14	14	46
Number of patients with at least 1 AE	7 (87.5%)	6 (75.0%)	6 (75.0%)	19 (79.2%)
Total AEs per patient
Median	2	1.5	1.5	2	0.4205	0. 4205	1
IQR	1.50, 3.50	0.50, 2.50	0.50, 2.50	1.00, 3.00
Range	0.00 - 4.00	0.00 - 5.00	0.00 - 5.00	0.00 - 5.00
* Mann Whitney U test for median number of AEs per patient by group

## Sheet: local (summary)
	Adults - Low Dose (N=1)	Adults - High Dose (N=3)	Adolescents (N=3)	Total (N=7)
Total number of events	1	3	4	8
Seriousness
Non-serious	1 (100.0%)	3 (100.0%)	4 (100.0%)	8 (100.0%)
Serious	0 (0.0%)	0 (0.0%)	0 (0.0%)	0 (0.0%)
Ongoing
No	4 (100.0%)	3 (100.0%)	3 (100.0%)	8 (100.0%)
Yes	0 (0.0%)	0 (0.0%)	0 (0.0%)	0 (0.0%)
Relationship of AE to vaccination (investigator’s classification)
Unrelated	0 (0.0%)	0 (0.0%)	0 (0.0%)	0 (0.0%)
Unlikely to be related	0 (0.0%)	0 (0.0%)	0 (0.0%)	0 (0.0%)
Possibly related	0 (0.0%)	0 (0.0%)	0 (0.0%)	0 (0.0%)
Probably related	4 (100.0%)	3 (100.0%)	3 (100.0%)	8 (100.0%)
Definitely related	0 (0.0%)	0 (0.0%)	0 (0.0%)	0 (0.0%)
Medication required
No	4 (100.0%)	3 (100.0%)	3 (100.0%)	8 (100.0%)
Yes	0 (0.0%)	0 (0.0%)	0 (0.0%)	0 (0.0%)

## Sheet: systemic (summary)
	Adults - Low Dose (N=7)	Adults - High Dose (N=6)	Adolescents (N=6)	Total (N=19)
Total number of events	18	14	14	46
Seriousness
Non-serious	18 (100.0%)	14 (100.0%)	14 (100.0%)	46 (100.0%)
Serious	0 (0.0%)	0 (0.0%)	0 (0.0%)	0 (0.0%)
Ongoing
No	17 (94.4%)	11 (78.6%)	14 (100.0%)	42 (91.3%)
Yes	0 (0.0%)	3 (21.4%)	0 (0.0%)	3 (6.5%)
Missing	1 (5.6%)	0 (0.0%)	0 (0.0%)	1 (2.2%)
Relationship of AE to vaccination (investigator’s classification)
Unrelated	11 (61.1%)	9 (64.3%)	7 (50.0%)	27 (58.7%)
Unlikely to be related	3 (16.7%)	3 (21.4%)	1 (7.1%)	7 (15.2%)
Possibly related	2 (11.1%)	2 (14.3%)	1 (7.1%)	5 (10.9%)
Probably related	2 (11.1%)	0 (0.0%)	5 (35.7%)	7 (15.2%)
Definitely related	0 (0.0%)	0 (0.0%)	0 (0.0%)	0 (0.0%)
Medication required
No	17 (94.4%)	6 (42.9%)	6 (42.9%)	29 (63.0%)
Yes	1 (5.6%)	8 (57.1%)	8 (57.1%)	17 (37.0%)

## Sheet: list of AEs
ID	Description	Days between vaccination and onset of AE	Grade	Relatedness to IMP
Local – Adult Low Dose
2	Pain at Injection Site	0	Grade 1	Probably related
Local – Adult High Dose
25	Pain at Injection Site	0	Grade 1	Probably related
17	Pain at Injection Site	1	Grade 1	Probably related
24	Pain at Injection Site	1	Grade 1	Probably related
Local – Adolescent High Dose
29	Pain at Injection Site	0	Grade 1	Probably related
29	Soft swelling at site of injection	0	Grade 1	Probably related
37	Soft swelling at injection site	0	Grade 1	Probably related
28	Itching a site of injection	2	Grade 1	Probably related
Systemic – Adult Low Dose
8	Raised direct bilirubin	-7	Grade 1	Unrelated
9	Raised direct bilirubin	-6	Grade 1	Unrelated
11	Raised direct bilirubin	-4	Grade 1	Unrelated
2	Eosinophillis	-1	Grade 1	Unlikely to be related
9	Raised direct bilirubin	-1	Grade 1	Unrelated
2	WBC Less than the normal range (Low WBC Level)	1	Grade 2	Probably related
2	Headache	5	Grade 1	Possibly related
11	Raised direct bilirubin	7	Grade 1	Unrelated
13	Raised ALT	7	Grade 1	Unrelated
13	Raised AST	7	Grade 1	Unrelated
16	Platelets Lower than the normal range (Thrombocytopenia)	7	Grade 1	Probably related
16	Raised direct bilirubin	7	Grade 1	Unrelated
8	Mild Pain at Lesion of Face	12	Grade 1	Possibly related
2	Enterobius vermicularis infection	21	Grade 1	Unlikely to be related
13	Raised ALT	59	Grade 1	Unrelated
13	Raised AST	59	Grade 1	Unrelated
9	Raised direct bilirubin	61	Grade 1	Unrelated
12	Chicken Pox Infection	66	Grade 2	Unlikely to be related
Systemic – Adult High Dose
18	Raised AST	1	Grade 1	Unrelated
22	Raised AST	1	Grade 1	Unrelated
18	Raised AST	7	Grade 1	Unrelated
20	Iron Deficiency Anemia	7	Grade 1	Possibly related
20	Thrombocytosis	7	Grade 2	Possibly related
24	Raised platelets	7	Grade 1	Unrelated
17	Versicolor Skin Infection	37 to 49a	Grade 2	Unlikely to be related
21	Urinary Tract Infection	48	Grade 1	Unlikely to be related
22	Malaria	48	Grade 1	Unlikely to be related
22	Raised body temperature	48	Grade 1	Unrelated
22	Nausea	48	Grade 1	Unrelated
22	Headache	48	Grade 1	Unrelated
20	Malaria	87	Grade 1	Unrelated
17	low albumin	96	Grade 1	Unrelated
Systemic – Adolescent High Dose
29	Abdominal pain	0	Grade 1	Unlikely to be related
32	Cervical lymphadenopathy	0	Grade 1	Unrelated
36	Fever	1	Grade 1	Probably related
36	Headache	1	Grade 1	Probably related
37	feeling of hotness	1	Grade 1	Possibly related
36	Generalized body pain	2	Grade 2	Probably related
32	headache	3	Grade 1	Unrelated
36	Malaise	3	Grade 2	Probably related
36	Neutropenia	7	Grade 1	Probably related
34	Headache	18	Grade 1	Unrelated
28	Fever	111	Grade 1	Unrelated
28	Headache	111	Grade 1	Unrelated
28	Generalized Muscle ache	111	Grade 1	Unrelated
29	Renal function test (RFT) impairment	167	Grade 1	Unrelated
a Exact date of onset not known
