# Supplementary material for: Safety and immunogenicity of ChAd63-KH vaccine in post-kala-azar dermal leishmaniasis patients in Sudan
Source: Mol Ther. 2021 Mar 27;29(7):2366–77. doi: 10.1016/j.ymthe.2021.03.020 (PMC8261165; doi:10.1016/j.ymthe.2021.03.020)
Supplement: Table S2. Transcriptomics analysis raw data — Sheet 1 contains count data for each patient at each time point examined. Sheet 2 contains patient descriptors and read depth and rate of target detection. Sheets 3 and 4 contain DE gene lists for adults (sheet 3) and adolescents (sheet 4) comparing those vaccinated with 7.5X1010 vp ChAd63-KH to pre-vaccination baseline. [file mmc3.xlsx]

## Sheet: all counts
Gene	0036V4D3	0024V5D7	0020V4D3	0021V2D0	0020V2D0	0023V5D7	0009V5D7	0016V2D0	0011V4D3	0021V4D3	0018V4D3	0022V3D1	0022V5D7	0018V2D0	0002V3D1	0013V4D3	0017V2D0	0017V5D7	0016V6D21	0010V6D21	0020V3D1	0022V2D0	0021V3D1	0016V4D3	0012V5D7	0017V3D1	0022V4D3	0025V5D7	0002V4D3	0008V5D7	0018V5D7	02V2D0	10V3D1	12V4D3	16V3D1	20V5D7	24V4D3	25V2D0	17V4D3	18V3D1	13V5D7	10V2D0	10V4D3	11V5D7	39V2D0	12V3D1	0008V3D1	0013V2D0	0028V2D0
SEC24B-AS1	2	9	0	2	5	3	2	0	1	3	3	0	3	10	1	2	12	4	4	7	2	2	3	4	5	3	9	5	7	9	3	3	0	3	4	1	9	4	10	2	2	4	4	1	2	2	9	5	6
A1BG	5	2	1	6	8	1	4	2	5	10	16	7	3	4	6	13	15	13	4	16	3	5	9	2	3	12	6	11	6	1	7	8	8	2	11	12	11	5	15	15	2	6	6	12	4	5	2	9	6
A1CF	0	0	0	0	1	0	0	0	0	0	0	0	0	0	0	0	0	0	0	0	0	0	0	0	0	0	0	0	0	0	0	0	1	0	0	0	0	0	0	0	0	0	0	0	0	0	1	0	0
GGACT	7	6	9	2	12	4	4	2	4	9	3	2	1	5	2	1	3	5	3	9	3	2	6	4	4	0	0	1	1	8	5	2	1	2	3	9	4	3	9	4	5	2	1	9	4	5	3	4	2
A2M	23	22	31	17	40	28	31	21	5	27	63	4	3	32	18	24	80	60	35	42	67	29	25	59	15	31	23	34	20	37	58	14	20	18	44	92	64	26	65	71	18	20	16	50	2	48	47	39	11
A2ML1	0	0	0	0	0	0	0	0	0	0	0	0	0	0	0	0	0	0	0	0	0	0	0	0	0	0	0	0	0	0	0	0	0	0	0	0	0	0	0	0	0	0	0	2	0	0	0	0	0
A2MP1	2	0	2	0	4	1	0	1	0	1	5	0	0	5	0	0	14	6	5	1	8	1	3	3	1	1	1	2	0	5	8	2	1	0	5	3	2	3	4	9	3	2	0	4	0	6	2	8	3
A4GALT	0	6	9	2	20	0	26	7	6	3	1	7	2	7	5	4	2	3	3	16	20	5	9	20	0	3	10	0	6	17	3	4	11	3	10	31	6	0	2	5	42	32	11	10	0	0	10	18	3
A4GNT	0	0	0	0	0	0	0	0	0	0	0	0	0	0	0	0	0	1	0	0	0	0	0	0	0	0	0	0	0	0	0	0	0	1	0	0	0	0	0	0	0	0	0	0	0	0	0	0	0
AAAS	215	199	105	102	202	173	103	138	115	199	141	86	24	143	105	97	374	194	109	238	160	109	173	165	102	199	193	105	159	196	142	123	105	165	183	233	257	236	231	141	94	183	148	141	60	161	183	106	124
AACS	114	161	135	109	240	177	91	127	105	154	147	87	20	139	79	96	217	148	98	194	214	74	112	86	70	170	112	145	106	132	98	92	102	134	151	256	200	164	133	176	46	98	82	124	40	118	107	86	95
AADAC	0	0	0	0	0	0	0	0	0	0	0	0	0	0	0	0	0	0	0	0	0	0	0	0	0	0	0	0	0	0	0	0	0	0	0	0	0	0	0	0	0	0	0	0	0	0	0	0	0
AADACL2	0	0	0	0	0	0	0	0	0	0	0	0	0	0	0	0	0	0	0	0	0	0	0	0	0	0	0	0	0	0	0	0	0	0	0	0	0	0	0	0	0	0	0	0	0	0	0	0	0
AADACL3	0	0	0	1	0	0	0	0	0	0	0	0	0	0	0	0	0	1	0	0	0	0	0	0	0	0	0	0	0	0	0	0	0	0	0	0	0	0	0	0	0	0	0	0	0	0	0	0	0
AADACL4	0	0	0	1	0	0	0	0	0	0	0	0	0	0	0	0	0	0	0	0	0	0	0	0	0	0	0	0	0	0	0	0	0	0	0	0	0	0	0	0	1	0	0	0	0	0	0	0	0
AADAT	0	2	0	0	0	0	0	0	0	0	0	0	0	0	0	0	0	0	0	0	0	0	0	0	0	0	0	0	0	0	0	0	0	0	0	0	0	0	0	1	2	0	0	1	0	0	0	0	2
AAGAB	553	488	299	272	649	586	189	338	261	464	365	268	151	495	359	339	654	458	310	482	417	218	409	479	182	515	404	325	298	358	372	317	256	331	336	385	455	358	447	358	152	227	174	395	142	375	329	378	291
AAK1	19	64	15	18	31	25	15	8	11	21	25	14	8	12	17	34	27	16	12	16	23	23	22	28	8	15	29	17	12	24	26	11	6	19	25	15	59	22	11	5	15	7	16	31	3	13	14	23	22
AAMP	425	561	213	352	651	472	316	326	346	525	433	344	110	340	423	419	650	472	232	415	480	252	569	447	198	539	391	278	380	571	326	300	245	301	321	437	475	457	491	389	220	317	178	441	78	390	447	281	382
AANAT	1	0	2	0	0	1	0	0	0	0	0	0	0	0	0	1	3	0	0	2	0	2	0	1	0	1	2	0	0	1	0	1	0	0	0	1	0	0	0	0	0	0	1	1	0	2	1	2	1
AARS	689	505	272	338	667	544	217	393	358	460	442	274	87	349	289	462	704	482	243	511	554	194	287	411	250	477	358	329	327	447	230	299	229	287	329	483	518	456	485	289	257	244	189	357	152	469	375	278	481
AARS2	74	137	95	90	167	90	46	99	49	165	96	36	14	73	47	111	138	81	44	125	89	45	62	103	60	77	72	115	76	117	69	54	65	108	105	122	122	81	98	79	38	70	39	92	38	102	74	50	57
PTGES3L-AARSD1	0	3	2	2	0	0	0	0	0	0	1	1	0	0	1	0	3	1	0	3	0	1	0	0	0	1	1	4	4	1	2	2	8	2	0	3	0	0	4	2	1	2	0	1	0	0	2	0	1
AASDH	19	22	15	8	40	27	11	15	18	20	17	6	5	24	17	12	53	40	12	15	13	10	23	20	8	22	16	9	19	23	16	15	5	3	8	23	24	25	20	14	9	12	16	16	8	18	13	28	17
AASDHPPT	171	523	267	299	540	370	181	270	280	440	371	189	89	355	293	232	562	426	176	365	352	202	365	350	125	393	359	285	291	309	313	244	215	113	291	340	434	387	354	241	140	217	164	288	57	269	246	260	237
AASS	2	20	11	11	22	11	4	9	18	20	23	10	3	14	5	12	33	20	18	9	17	15	6	12	6	8	15	11	10	16	9	9	2	23	7	17	23	11	15	6	7	7	4	16	0	19	4	14	7
AATF	2353	1600	1121	910	2051	2149	662	1364	845	1776	1528	821	366	1964	1232	1738	2980	2385	1358	2158	2040	994	1756	1511	669	2211	1671	1114	1232	1622	1783	1142	1072	1323	1353	1439	1563	1334	1523	1204	656	1026	777	1221	601	1281	781	1927	960
AATK	274	405	181	541	504	147	126	390	420	690	340	232	438	186	149	278	704	475	222	258	220	593	388	258	231	319	763	241	135	183	228	163	221	153	487	402	213	263	421	239	177	256	213	622	119	329	226	209	122
ABAT	267	433	257	198	456	288	162	327	213	308	295	97	122	275	191	475	673	489	295	344	328	278	193	302	219	262	519	269	212	339	364	221	242	257	380	422	443	356	334	214	155	275	181	222	100	320	265	253	231
ABCA1	1671	603	311	486	987	958	392	689	580	1262	934	302	311	472	291	419	798	798	523	1449	820	398	1003	455	330	956	825	515	338	429	594	457	498	425	549	648	783	678	754	650	234	537	568	846	299	652	291	475	190
ABCA10	33	51	10	15	5	20	15	7	7	50	9	4	8	11	4	23	30	17	3	20	16	21	32	5	3	10	27	47	7	24	20	7	4	10	10	12	45	19	10	11	10	9	9	9	3	17	10	24	26
ABCA12	0	0	0	0	0	0	0	0	0	0	0	0	0	0	0	0	0	0	0	1	0	0	0	0	0	0	0	0	0	0	0	0	0	0	0	0	0	0	1	0	0	0	0	0	0	0	0	0	0
ABCA13	1	2	1	7	2	9	3	0	8	4	4	16	7	2	8	8	20	7	2	2	0	10	14	3	2	4	37	3	6	3	3	6	1	0	3	7	6	3	3	1	5	2	6	3	2	2	2	3	1
ABCA17P	1	0	0	0	3	0	0	0	0	1	0	2	0	1	0	1	3	2	0	0	0	0	0	0	0	2	0	1	0	0	0	1	0	0	0	0	1	0	0	0	0	0	0	2	0	1	0	0	0
ABCA2	994	532	375	326	838	405	332	548	298	633	645	181	152	520	310	495	848	548	401	604	386	271	249	534	216	293	673	453	242	413	392	383	318	418	363	491	375	347	389	408	196	275	208	424	160	441	326	280	320
ABCA3	59	86	60	36	111	76	21	50	65	69	66	25	8	95	44	60	152	95	44	102	77	38	35	85	30	51	56	91	37	86	105	42	81	76	40	83	86	71	75	64	43	68	47	72	22	60	49	36	64
ABCA4	0	0	0	0	0	0	0	0	0	0	0	0	0	0	0	0	0	0	0	0	0	0	0	0	0	0	0	0	0	0	0	0	0	0	0	0	0	0	0	0	0	0	0	0	0	0	0	0	0
ABCA5	440	843	390	374	582	491	322	297	239	712	348	243	96	538	250	571	801	574	274	429	412	255	458	415	155	284	469	586	180	395	523	228	215	432	175	399	647	455	214	204	178	201	161	206	33	348	245	508	441
ABCA6	2	12	2	3	8	8	4	0	1	16	4	3	1	5	2	11	7	1	5	7	4	5	8	1	2	4	5	14	3	6	0	1	7	9	0	7	26	10	6	2	3	2	0	5	0	2	5	3	5
ABCA7	119	290	232	183	290	230	132	266	145	336	196	168	99	171	109	211	228	197	94	292	156	287	144	209	155	163	314	208	116	162	103	89	122	170	384	300	325	179	217	165	70	202	153	325	146	278	162	126	47
ABCA8	0	0	0	0	0	0	0	0	0	0	0	0	0	0	0	0	0	0	0	0	0	0	0	0	0	0	0	0	0	0	1	0	0	0	0	0	0	0	0	0	0	0	0	0	0	0	0	0	0
ABCA9	1	13	4	6	1	7	3	0	1	6	4	3	0	1	2	1	1	5	1	2	0	3	3	4	1	0	3	3	2	2	4	2	2	1	0	4	14	7	4	4	0	2	0	2	0	0	1	0	1
ABCB1	93	218	215	154	367	232	105	225	188	238	280	90	36	266	166	209	428	277	153	387	218	182	92	275	89	156	226	116	167	244	192	120	171	118	218	315	245	139	244	155	77	171	150	201	29	205	103	122	103
ABCB10	344	646	330	347	619	574	441	351	311	504	332	305	273	439	364	334	530	429	369	520	570	347	343	414	222	527	525	359	394	441	411	330	258	268	355	629	649	545	396	368	437	295	231	432	131	387	224	384	245
ABCB11	2	1	4	0	0	4	1	3	1	2	0	0	0	3	1	2	4	4	4	5	2	1	1	5	1	1	0	0	0	6	1	1	1	0	6	3	2	0	3	3	1	0	2	0	0	0	7	2	0
ABCB4	14	45	21	19	37	44	17	22	20	45	25	17	2	16	20	27	61	28	25	28	31	13	30	20	11	21	16	20	64	63	22	26	15	44	19	34	39	29	49	18	14	25	19	14	9	30	12	18	15
ABCB5	2	0	1	1	2	11	6	2	2	0	0	0	0	0	1	2	2	4	3	0	2	1	2	0	2	0	2	0	2	3	0	0	0	0	1	0	6	5	2	1	3	0	2	0	2	2	0	4	0
ABCB6	63	94	45	44	97	57	76	57	42	64	31	32	47	42	38	49	90	52	33	67	48	27	23	49	42	54	51	82	52	58	34	39	61	43	37	98	60	70	70	36	42	47	23	85	16	60	36	35	34
ABCB7	375	567	267	239	530	363	204	335	215	487	320	179	87	332	230	304	630	406	246	417	441	195	202	256	151	442	354	280	292	329	253	232	215	290	229	391	479	425	332	231	147	209	153	247	64	305	171	204	267
ABCB8	72	76	40	52	110	30	26	43	39	102	38	26	14	47	25	38	94	68	31	68	76	29	57	73	31	61	63	58	49	74	34	35	53	43	62	82	87	53	73	49	33	52	40	56	21	71	75	45	32
ABCB9	1	2	0	2	6	1	2	0	0	3	0	0	0	0	0	0	2	0	0	0	0	0	1	0	1	0	0	1	0	0	1	0	0	2	1	1	0	0	1	1	2	0	2	0	0	0	1	0	1
ABCC1	304	606	368	283	600	451	230	424	228	565	323	195	87	281	332	359	615	486	253	501	397	330	416	315	290	405	364	301	372	509	298	282	217	359	496	753	629	586	564	417	189	422	234	443	99	491	372	229	215
ABCC10	355	403	264	283	581	242	199	261	171	513	285	172	49	249	200	371	491	283	160	351	359	189	312	241	152	344	302	283	196	301	237	199	197	261	298	369	396	282	273	263	136	224	129	243	73	274	159	147	177
ABCC11	0	0	0	1	0	0	0	0	0	0	1	0	0	1	0	0	0	1	0	0	0	0	1	1	0	1	0	0	0	0	0	1	1	1	2	0	1	0	1	0	0	0	0	0	0	0	0	0	0
ABCC12	0	0	0	1	0	0	0	0	0	0	0	0	0	0	0	0	0	0	0	3	0	0	0	0	0	0	0	1	0	0	0	0	0	0	0	0	0	0	0	0	0	0	0	2	0	0	0	0	0
ABCC2	54	67	51	40	77	68	20	43	36	74	31	13	5	67	22	56	65	60	34	74	68	25	55	35	22	30	48	42	29	23	39	26	33	37	41	60	80	39	44	29	21	50	21	29	5	56	11	23	23
ABCC3	45	76	48	45	171	35	59	24	14	68	24	19	18	16	27	32	45	52	10	42	96	40	29	26	33	48	81	13	45	50	13	21	20	13	32	63	98	34	99	20	36	43	23	90	11	31	19	31	14
ABCC4	66	191	95	84	143	162	66	74	83	83	90	63	76	77	62	85	128	100	86	71	113	91	82	104	79	63	125	82	61	128	158	71	64	68	85	197	128	187	62	72	108	94	63	108	70	121	43	131	46
ABCC5	200	301	147	147	317	440	151	257	199	276	140	131	112	151	185	153	516	345	172	271	156	216	106	216	187	119	368	248	180	195	208	175	210	380	235	224	272	283	251	115	102	204	133	165	58	319	81	167	89
ABCC6	5	17	1	6	3	6	2	8	7	10	4	8	5	2	4	3	9	6	10	9	16	23	5	16	2	6	23	10	4	6	4	1	9	8	13	12	21	4	20	5	4	7	5	17	2	20	3	3	3
ABCC8	0	0	0	0	0	0	0	0	0	0	0	0	0	0	0	0	1	0	2	0	0	0	0	0	0	0	0	2	0	0	0	0	1	0	1	0	0	0	5	1	0	0	0	5	1	0	0	4	0
ABCC9	0	0	0	0	0	0	0	0	0	0	0	0	0	0	0	0	0	0	0	0	0	0	0	0	0	0	0	0	0	0	0	0	0	0	0	0	0	0	0	0	0	0	0	0	0	0	0	0	0
ABCD1	449	345	178	248	435	286	165	349	223	346	307	214	107	291	218	288	545	288	223	402	412	186	433	390	159	699	476	219	244	307	279	206	214	205	393	246	322	290	405	295	170	243	219	332	119	227	309	160	357
ABCD2	101	210	141	123	238	178	95	114	117	197	182	92	34	243	95	180	265	162	72	171	150	93	168	183	64	133	132	166	93	179	313	90	109	113	153	147	229	133	147	153	105	124	107	120	10	172	99	235	99
ABCD3	296	436	258	227	475	358	124	190	146	365	275	116	81	322	182	146	484	351	145	344	326	188	292	232	88	323	264	201	197	229	233	165	147	237	212	325	411	258	308	229	77	179	130	178	65	233	138	210	121
ABCD4	349	493	352	203	499	309	239	345	196	476	318	154	72	309	247	382	577	365	190	442	386	263	231	370	260	295	296	329	270	416	289	264	255	348	371	542	572	326	405	281	167	238	201	288	127	446	275	215	183
ABCE1	973	1269	696	492	1052	1006	290	509	415	978	781	327	148	926	590	775	1555	977	592	931	973	449	700	725	257	737	670	733	457	779	909	518	598	1076	576	704	1051	953	803	547	294	485	360	643	133	764	473	827	773
ABCF1	717	726	408	468	869	667	374	542	343	689	509	337	152	536	385	665	941	763	359	803	617	337	489	651	345	629	591	375	451	757	367	375	414	585	615	715	865	560	769	542	331	450	328	643	289	627	458	433	519
ABCF2	696	786	336	379	761	756	273	506	447	661	550	299	145	630	405	622	986	627	443	740	602	317	549	535	270	696	539	439	470	649	544	380	383	457	447	546	623	537	562	463	277	406	329	503	139	468	339	554	376
ABCF3	371	359	166	227	490	324	156	280	219	346	284	152	89	346	228	362	731	465	300	461	416	231	328	391	218	488	446	331	359	413	478	260	245	306	342	344	413	293	501	369	228	342	259	415	161	407	222	280	206
ABCG1	82	172	60	99	108	133	71	90	77	154	105	20	24	65	28	42	146	178	52	211	91	50	72	94	69	79	71	77	78	82	73	35	90	68	129	161	247	119	185	73	41	152	111	151	40	102	55	51	25
ABCG2	2	28	4	11	37	29	23	7	9	6	5	6	26	14	14	6	7	3	16	20	21	1	16	22	13	8	4	7	7	13	28	12	11	4	6	19	15	11	3	3	26	15	4	18	7	18	5	26	3
ABCG4	3	1	2	0	3	0	0	4	1	0	0	1	1	0	0	2	5	6	2	7	0	0	2	1	0	1	0	3	0	1	1	0	2	1	1	2	1	0	13	0	0	0	1	7	0	3	1	0	1
ABCG5	0	0	0	0	2	0	0	0	0	0	0	0	0	0	0	0	3	0	0	0	0	0	0	0	0	0	0	1	0	2	0	0	0	0	0	0	1	0	0	0	0	0	0	1	0	0	0	0	0
ABCG8	0	0	0	0	0	0	0	0	0	0	0	0	0	0	0	0	0	0	0	0	0	0	0	0	0	0	0	0	0	0	0	0	2	0	0	0	0	0	0	0	0	0	0	1	0	0	0	1	0
ABHD1	105	104	102	79	135	79	39	70	27	92	98	45	17	68	62	87	147	103	69	118	152	46	86	113	55	103	87	105	67	78	73	55	85	94	58	118	88	79	111	73	38	63	37	108	25	137	44	58	36
ABHD10	100	251	141	88	227	120	69	93	70	255	125	73	30	132	81	94	171	133	62	144	155	105	157	121	48	129	122	113	75	128	75	68	56	112	82	190	198	154	168	117	59	101	52	105	21	138	84	120	57
ABHD11	34	44	26	42	59	27	13	25	21	37	38	16	12	38	35	36	69	65	15	45	41	16	50	49	16	71	24	33	22	45	33	24	15	30	53	46	72	41	62	34	19	53	22	41	11	28	27	24	27
ABHD12	263	387	204	223	597	277	205	190	226	335	237	182	55	225	194	187	383	184	139	276	289	154	203	238	110	223	255	231	121	179	193	169	149	132	171	316	239	219	170	166	85	135	82	177	26	203	155	129	177
ABHD12B	0	0	0	0	0	0	0	0	0	0	0	0	1	0	0	1	0	0	0	0	3	0	0	2	0	0	0	0	0	0	0	0	0	0	0	0	1	0	0	0	0	0	0	0	0	1	1	0	0
ABHD13	155	296	152	137	301	177	84	135	103	255	185	117	67	181	92	171	258	162	98	254	152	176	215	188	94	161	161	172	101	139	105	90	115	212	212	259	356	300	234	153	69	126	102	193	63	263	148	72	109
ABHD14A	82	130	94	83	200	77	77	84	70	115	153	49	24	99	92	105	169	118	67	153	98	65	94	129	67	69	56	129	85	118	77	63	60	91	107	175	218	130	129	98	69	94	74	101	51	128	55	71	41
ABHD14B	426	755	258	453	743	540	384	457	410	485	433	255	105	492	416	629	1104	667	427	743	565	443	346	588	388	513	697	635	718	869	539	423	542	576	681	719	897	899	819	524	353	792	506	709	268	632	626	336	732
ABHD15	207	303	174	208	412	210	110	221	162	300	250	148	53	159	126	198	424	261	141	256	175	153	177	224	103	253	228	186	163	274	113	115	137	191	232	334	247	251	241	173	123	164	104	223	93	188	154	117	114
ABHD16A	662	510	279	362	587	473	264	446	314	543	281	254	190	334	354	288	886	489	416	671	505	347	658	375	195	757	565	340	485	458	377	430	386	359	578	482	442	403	559	404	231	437	348	440	164	414	366	389	186
ABHD16B	98	120	56	134	147	38	63	76	62	175	77	46	20	60	57	98	189	92	56	137	146	80	135	106	61	115	119	148	115	145	99	53	40	80	150	128	178	116	132	126	65	107	46	133	19	137	92	47	60
ABHD2	3830	3768	1985	2786	4705	3810	2241	3223	2380	4650	3876	1434	2238	2778	1867	2157	5352	4564	3578	3580	3196	3409	2367	2996	2142	3068	4532	1766	2535	3409	2689	2204	2067	1756	4056	4425	3108	2687	3530	2715	1890	2817	2290	3797	834	3539	1921	2429	1326
ABHD3	2595	1725	1302	1021	2225	2459	850	1324	801	1964	1522	1012	616	2323	1163	1689	3056	1659	1481	2400	2283	1376	2006	1359	613	2620	1950	1604	1074	1051	1468	950	1171	1452	1489	1719	1786	1601	1561	1549	585	1323	1033	1122	250	1419	820	1451	1257
ABHD4	398	482	199	404	516	417	310	343	311	471	378	127	71	333	173	295	597	525	225	365	269	156	338	311	283	347	384	243	285	370	255	215	257	213	328	452	463	448	424	305	204	493	315	471	132	409	263	158	95
ABHD5	692	882	550	828	697	1260	447	936	770	897	754	431	365	927	500	328	2131	1450	914	957	508	764	1236	757	515	1090	1507	596	517	468	896	498	533	754	820	634	673	876	775	501	317	731	474	809	175	1078	344	870	215
ABHD6	205	261	154	135	422	231	105	226	164	236	185	165	38	216	179	165	341	197	188	306	311	129	176	222	99	136	246	139	146	219	167	185	158	168	227	206	256	212	249	231	93	160	113	202	52	206	216	138	224
ABHD8	126	114	44	83	137	89	45	70	59	105	71	93	16	51	48	64	130	97	52	108	110	43	69	91	56	114	96	85	83	110	54	71	59	60	104	111	142	130	113	69	27	73	44	111	25	83	89	49	90
ABI1	1047	881	259	522	715	721	553	529	579	656	657	484	433	824	772	620	1183	945	527	944	558	420	1055	685	411	1025	796	404	754	828	650	658	627	489	563	563	836	815	700	560	482	559	380	888	322	650	634	782	554
ABI2	135	358	100	107	260	197	96	165	131	166	233	68	34	246	120	159	360	230	105	327	225	100	105	149	112	186	121	136	143	198	173	87	180	198	144	170	433	199	221	195	89	253	185	159	69	199	106	97	124
ABI3	3122	1786	1321	1226	4002	1810	1042	1490	884	2433	1966	2178	411	2868	1962	1807	3651	1831	1329	2606	3636	1161	2220	2249	828	3425	2623	1737	1881	2399	1597	2085	1086	1423	1583	2224	2320	1349	2785	2368	873	1183	952	2398	884	1753	1706	1189	1890
ABI3BP	0	0	0	0	0	0	0	0	0	1	0	0	0	0	1	0	0	0	0	3	0	0	1	0	0	0	0	0	1	0	1	2	0	0	0	1	3	0	1	0	0	2	0	0	0	2	0	0	0
ABL1	545	667	284	463	941	543	309	453	367	656	488	293	113	365	333	299	773	528	252	568	483	298	354	414	246	576	563	382	338	442	328	279	323	405	399	542	617	474	560	330	195	350	265	461	98	378	264	225	191
ABL2	303	295	116	116	216	249	83	163	115	178	178	146	71	151	132	152	350	264	143	151	168	117	146	183	72	172	284	155	124	167	238	199	158	194	134	179	239	131	172	125	77	161	107	137	50	140	85	245	103
ABLIM1	153	219	102	92	207	135	114	152	82	129	103	41	41	85	98	97	138	122	91	132	144	95	81	112	88	100	133	92	111	158	72	109	60	79	98	277	245	129	92	72	91	83	56	141	20	105	111	87	61
ABLIM2	0	0	0	2	0	0	2	1	0	1	1	1	0	0	0	0	6	0	0	2	0	0	0	1	0	0	0	3	0	0	0	1	0	0	0	0	0	0	2	2	0	2	0	1	0	0	3	1	1
ABLIM3	8	26	8	22	30	22	35	5	9	9	13	5	11	8	24	16	37	45	13	21	18	21	26	10	29	17	41	3	34	36	16	16	16	3	4	72	34	27	28	6	40	52	27	41	4	8	16	18	6
ABO	3	0	10	2	14	2	2	7	0	4	21	0	0	15	2	11	1	1	1	10	9	2	0	11	4	1	2	1	0	1	35	1	18	5	14	7	0	0	1	18	4	4	4	4	0	13	7	5	20
ABP1	0	5	3	21	6	0	2	5	2	38	11	0	0	2	0	24	3	3	0	5	6	1	28	25	14	2	1	7	1	22	1	0	2	4	15	9	4	2	3	2	9	2	3	5	12	4	24	2	4
ABR	14	47	17	14	25	13	21	25	10	30	33	10	5	20	13	25	22	22	13	49	17	25	15	23	6	25	36	16	14	21	10	7	14	5	28	39	41	45	41	35	14	18	12	29	5	17	31	14	25
ABRA	0	0	0	1	0	0	1	0	0	0	0	0	0	0	0	0	2	0	0	3	0	0	0	0	0	0	0	0	0	3	0	0	3	0	0	2	0	1	0	0	0	0	1	0	0	0	2	0	0
ABT1	357	521	199	357	601	414	197	332	251	541	341	209	85	344	287	450	602	405	260	467	327	248	395	406	257	405	388	343	352	453	283	268	279	385	453	454	493	475	462	352	224	315	163	499	155	441	336	282	319
ABTB1	4361	5157	1922	4226	5093	6070	4244	4719	4498	4855	3997	2663	3367	4660	2846	4006	8659	5322	4542	4444	3078	4412	4348	4688	4050	4934	7675	4129	2995	3597	5090	2834	3502	3325	4963	4354	4127	4505	3968	3630	4633	4391	2917	6446	2148	6726	2584	4716	2781
ABTB2	12	54	36	42	87	23	33	56	26	88	57	37	16	46	27	98	64	67	34	70	46	23	171	84	32	311	61	26	34	124	53	17	33	22	73	80	35	44	30	73	45	34	71	22	19	62	105	53	37
ACAA1	797	860	562	648	1151	875	439	693	434	1224	727	481	324	794	523	745	1098	825	482	1002	753	639	745	767	413	831	829	678	501	766	457	515	428	547	919	1052	984	795	983	708	345	548	364	750	333	747	493	446	358
ACAA2	610	545	396	293	780	433	174	348	275	565	347	174	94	424	356	440	813	525	213	576	417	276	501	373	157	382	441	254	287	461	342	344	220	266	296	578	472	400	408	335	209	235	217	371	99	381	339	449	373
ACACA	149	147	94	69	174	133	93	128	87	133	110	73	16	131	80	117	198	157	74	169	203	92	110	126	71	192	113	89	83	149	114	79	83	130	129	131	166	159	118	99	48	93	53	83	21	120	75	79	73
ACACB	101	243	194	110	301	219	80	214	93	325	219	76	22	200	81	170	304	215	127	231	184	113	139	169	126	152	142	152	129	259	197	87	109	186	181	305	283	197	205	154	65	142	115	162	62	207	121	121	93
ACAD10	193	221	74	139	194	123	62	150	132	202	159	81	40	119	114	185	258	193	107	212	175	113	140	177	91	172	222	143	111	147	128	117	86	139	126	146	218	157	207	109	70	92	68	149	59	197	98	69	137
ACAD8	295	352	169	181	389	293	177	263	183	335	225	163	111	339	207	325	599	390	244	353	332	204	249	286	114	271	313	263	204	322	313	221	159	287	228	287	324	223	297	248	118	168	97	223	52	248	222	322	257
ACAD9	262	388	131	180	323	231	131	264	199	321	166	112	38	157	145	192	478	300	197	275	280	131	251	341	194	297	243	235	165	276	217	192	154	355	381	298	420	271	284	190	105	143	123	299	79	410	195	130	154
ACADL	0	0	0	0	0	0	0	0	0	0	0	0	0	0	0	0	1	1	0	0	0	0	0	0	0	0	0	0	0	0	1	0	2	0	0	0	0	0	0	0	0	0	0	3	0	0	0	0	0
ACADM	65	204	102	68	224	122	57	60	71	185	120	99	29	158	108	109	198	121	60	112	176	77	218	137	42	119	111	106	81	101	192	128	76	52	74	158	228	168	111	105	50	81	49	79	26	88	53	115	67
ACADS	110	113	59	67	143	55	45	72	62	99	77	65	31	89	81	74	140	121	78	117	61	46	111	82	49	91	128	83	79	98	73	82	57	80	44	119	117	73	92	87	45	47	38	94	30	102	92	44	89
ACADSB	79	197	94	62	156	96	83	82	69	131	93	26	17	75	61	86	168	130	57	115	127	69	109	91	68	68	84	87	78	135	102	55	74	98	100	142	174	134	104	92	50	75	39	92	17	125	70	80	38
ACADVL	401	377	208	233	526	399	182	215	270	434	288	182	94	315	295	291	830	550	222	403	382	246	228	356	226	470	412	312	292	344	291	332	214	319	283	444	332	397	456	283	169	258	193	405	104	396	238	425	272
ACAN	0	0	0	0	0	0	0	0	0	0	0	0	0	0	0	0	0	0	1	0	0	0	0	0	0	0	0	0	0	0	0	0	1	0	0	0	0	0	0	0	0	0	0	0	0	0	0	0	0
ACAP1	3069	2052	1467	1536	3140	2068	1312	2399	1394	2903	2230	1249	648	2037	1835	3057	5372	2554	1922	2955	2499	1136	1767	2775	1493	1894	2436	2412	1587	2616	2628	1747	1684	2427	1987	2264	2181	2033	2118	1848	1180	1382	1003	1787	751	2490	2228	1901	2093
ACAP2	1335	1636	791	885	1306	1624	651	1125	792	1667	1252	645	449	1321	828	916	2164	1687	845	1372	945	1009	1678	1089	695	2081	1349	734	1077	1174	1047	713	870	790	1157	1205	1461	1209	1598	1106	526	1233	925	1243	443	1187	921	871	664
ACAP3	96	247	119	154	224	147	114	175	102	253	145	93	37	152	121	167	267	193	91	175	127	109	129	189	87	177	166	195	130	165	129	91	118	130	229	263	254	166	295	190	85	154	112	214	82	212	138	123	91
ACAT1	132	223	98	118	232	146	66	89	102	147	129	83	34	163	101	106	187	137	66	135	149	76	96	126	51	139	126	125	78	96	91	115	70	108	131	171	192	148	120	117	42	76	38	147	29	155	105	130	141
ACAT2	160	204	136	101	228	201	70	109	103	172	108	130	44	184	113	208	278	177	118	227	279	115	184	155	68	207	144	146	121	185	125	76	81	131	157	198	174	211	144	116	45	81	55	118	30	131	72	126	102
ACBD3	358	519	258	315	551	454	220	243	283	485	415	214	122	347	233	345	626	508	246	455	281	262	366	278	140	463	366	236	258	380	208	227	162	274	327	505	542	446	463	262	147	251	178	385	103	403	291	215	269
ACBD4	198	291	114	172	329	169	128	218	115	319	209	122	57	162	149	209	433	208	102	324	207	138	201	191	149	181	221	275	200	288	134	144	176	236	163	281	269	329	257	188	100	171	150	195	75	265	183	83	150
ACBD5	465	602	378	342	689	540	249	317	276	610	571	235	125	513	254	564	604	499	259	529	484	312	510	385	226	538	422	354	270	358	352	206	243	294	371	568	706	449	468	403	201	277	236	468	110	423	237	302	283
ACBD6	195	430	343	200	602	389	156	251	221	382	314	201	63	423	282	324	593	389	183	348	405	158	445	278	121	296	317	389	205	245	486	225	164	175	159	263	339	297	216	158	111	138	155	160	31	317	174	224	318
ACBD7	11	8	4	8	17	10	6	9	6	9	9	1	8	12	4	5	9	17	2	15	9	4	5	6	3	11	8	1	8	2	10	4	11	8	3	6	13	4	27	3	3	9	5	17	4	14	1	6	3
ASIC2	0	0	0	0	0	0	0	0	0	0	0	0	1	0	0	0	0	0	0	0	0	0	0	0	0	0	0	0	0	0	0	0	0	0	0	0	0	0	0	0	0	0	0	0	0	0	0	0	0
ASIC1	7	12	1	2	6	2	2	1	5	11	6	0	4	4	4	8	9	6	0	5	0	1	6	4	3	2	1	4	8	15	2	3	5	9	4	4	12	3	6	1	1	2	7	11	4	8	3	3	4
ASIC3	17	29	11	12	24	9	10	16	5	17	8	5	3	23	10	33	45	24	7	40	19	4	19	29	16	23	16	29	11	37	19	16	16	37	16	19	24	22	21	16	9	26	22	24	2	33	16	4	33
ASIC5	0	0	0	0	1	0	0	0	0	0	0	0	0	1	1	0	0	0	0	0	0	0	0	1	0	0	0	0	0	0	1	0	1	0	0	0	0	0	1	0	0	1	0	0	0	0	0	1	0
ACCS	44	109	56	54	112	81	35	68	44	110	63	27	13	50	46	218	104	97	39	86	86	35	67	75	63	72	49	85	53	83	48	53	50	107	65	118	114	102	95	51	96	41	47	75	27	131	61	129	57
ACCSL	4	6	1	0	4	1	1	0	3	1	0	2	2	2	3	6	4	10	3	1	1	4	5	2	3	4	2	5	7	8	0	3	7	1	0	7	5	3	14	2	2	1	1	9	2	1	5	6	2
ACD	110	99	65	87	138	73	39	90	56	103	93	47	32	110	67	52	231	119	64	136	106	50	103	140	67	97	109	102	75	116	94	58	80	129	100	114	172	92	140	101	49	84	79	128	37	156	97	47	45
ACE	27	21	17	28	53	29	11	32	14	34	30	24	6	27	10	40	65	42	20	29	27	17	19	48	15	46	24	40	23	37	34	10	23	19	37	48	40	49	71	28	25	35	11	34	8	19	38	14	19
ACE2	0	0	0	0	0	0	0	0	0	0	0	0	0	0	0	1	1	0	0	0	0	0	0	0	0	0	0	0	0	0	0	0	1	0	0	4	0	0	0	0	0	0	0	0	0	0	1	0	0
ACER1	12	20	11	13	17	19	2	24	7	15	25	25	2	12	3	7	35	32	21	29	4	10	16	15	8	22	11	20	11	24	22	5	5	30	13	11	17	22	19	12	9	19	14	20	4	22	23	10	12
ACER2	98	105	43	77	108	154	68	58	75	80	101	47	49	103	48	61	201	151	91	100	90	70	144	78	81	79	97	84	86	164	131	76	108	92	74	68	131	70	104	62	101	100	76	143	62	89	72	127	29
ACER3	66	193	94	165	181	168	56	81	126	188	147	101	47	131	133	123	210	107	88	97	212	72	247	152	57	267	160	73	93	109	196	111	75	38	78	121	145	111	136	96	55	75	60	98	27	88	91	79	104
ACHE	1	12	1	4	12	5	12	0	17	2	3	5	40	6	2	4	0	1	4	2	4	13	7	4	14	0	10	11	7	2	18	7	3	0	2	35	10	11	0	6	29	3	2	11	10	16	3	7	0
ACIN1	2185	2271	1324	1448	2480	2177	1034	1554	1305	2378	1761	837	556	1848	1239	2058	3295	2644	1306	2740	1962	1289	1833	1621	1072	2706	2256	1532	1499	1907	1719	1295	1407	1900	1843	2067	2318	1992	2166	1533	925	1761	1255	1559	681	1903	955	1626	1035
ACLY	1747	1506	904	982	1928	1580	855	1225	945	1460	1425	743	459	1234	895	932	2673	1498	1027	1704	1741	955	1189	1222	713	1727	1425	907	1194	1597	1191	959	848	912	1492	1554	1671	1340	1794	1287	796	1167	906	1316	434	1195	828	834	497
ACMSD	0	0	0	0	0	0	0	0	0	0	0	1	0	0	0	0	0	0	0	0	0	0	0	0	0	0	0	0	0	0	0	0	0	0	0	0	0	0	0	0	0	0	0	0	0	0	0	0	0
ACN9	339	259	169	128	283	263	79	200	170	283	225	125	42	188	147	157	341	252	164	205	192	146	148	247	112	158	177	216	144	171	122	143	130	284	222	194	328	322	187	116	73	89	74	165	65	294	110	151	116
ACO1	142	161	76	127	194	151	79	108	113	197	113	47	18	133	77	116	237	162	86	177	156	87	108	124	83	142	116	104	158	142	104	134	103	108	88	140	187	170	183	110	50	106	84	132	26	111	113	128	90
ACO2	839	1024	470	618	1131	853	552	630	476	903	762	451	296	596	499	569	1378	1010	486	892	727	577	961	651	372	903	799	511	699	918	661	593	548	609	910	1009	1167	937	1002	592	459	655	553	784	332	669	635	428	456
ACOT11	13	66	62	47	101	44	16	42	10	112	56	5	5	31	11	53	89	37	45	63	88	17	30	60	28	23	35	31	32	92	40	35	27	40	48	105	79	94	35	26	25	28	13	29	34	36	69	34	34
ACOT12	0	7	2	1	0	1	0	1	0	0	6	0	0	1	1	0	3	2	3	2	1	0	1	1	0	4	1	2	0	0	4	0	1	2	0	2	1	1	6	2	0	2	0	3	0	0	1	0	0
ACOT13	168	145	140	76	147	104	31	61	59	140	93	62	42	128	49	103	144	121	58	159	108	102	94	101	30	95	67	102	45	109	55	29	50	40	115	132	178	122	110	107	41	81	55	92	43	72	64	76	76
ACOT2	0	82	77	25	112	57	39	46	28	45	86	24	15	69	48	28	58	45	41	125	98	39	46	58	37	38	39	77	43	34	68	26	57	36	59	133	85	76	34	82	29	55	45	46	11	67	19	25	26
ACOT4	9	8	9	5	29	6	11	3	2	9	5	2	1	9	2	5	5	8	10	18	11	2	5	11	1	2	3	2	6	11	7	4	5	11	18	13	12	8	4	6	1	11	3	7	0	6	3	4	4
ACOT6	0	0	0	0	0	0	0	0	0	1	0	0	0	0	0	0	0	0	0	0	0	0	0	0	0	2	1	0	0	0	0	0	0	0	0	0	2	1	0	0	0	0	0	0	0	0	0	0	0
ACOT7	141	63	51	68	120	62	38	49	39	93	65	28	22	54	62	119	109	59	31	75	69	32	159	46	34	73	58	47	87	93	49	99	34	40	62	88	52	41	65	76	69	51	43	58	24	61	55	81	94
ACOT8	281	284	153	177	342	238	143	190	142	315	168	157	97	211	185	159	492	361	183	403	340	251	377	271	125	397	233	288	227	317	199	217	162	248	346	429	425	312	362	254	133	237	146	324	137	293	167	177	79
ACOT9	847	739	462	391	725	572	315	386	263	737	508	459	258	552	418	468	960	582	286	765	958	408	1407	400	257	1535	493	345	395	481	418	426	326	480	558	609	651	550	610	696	166	275	296	386	104	537	317	476	256
ACOX1	1013	694	409	598	898	1136	360	727	600	755	875	371	479	880	551	564	1557	931	609	824	533	724	792	698	529	754	1286	578	582	482	936	501	649	597	869	732	541	830	712	612	333	647	464	712	176	772	358	564	344
ACOX2	2	0	2	0	6	2	1	1	2	2	1	1	1	1	1	1	5	3	2	2	3	5	6	3	1	2	0	3	0	2	0	1	4	1	1	1	3	8	13	5	3	2	0	14	3	0	1	0	0
ACOX3	163	258	128	166	287	122	143	127	97	240	143	86	62	100	114	153	225	147	78	180	145	83	162	151	90	134	163	150	110	133	125	123	91	109	124	167	201	172	173	147	84	101	112	149	47	162	104	79	154
ACOXL	0	3	2	2	7	3	2	1	4	2	1	1	4	2	2	3	1	1	0	8	2	3	4	0	1	1	1	3	0	2	3	2	2	1	1	9	6	7	4	1	2	4	2	11	0	8	6	1	1
ACP1	862	1348	743	638	1430	1310	625	778	565	1138	909	481	634	987	709	979	1547	956	845	1098	1121	539	755	976	763	857	819	832	647	947	944	680	590	1076	719	1025	1087	1035	802	668	527	623	442	839	284	1350	549	970	588
ACP2	338	221	137	150	392	143	158	146	116	287	243	165	80	196	141	147	290	187	96	232	319	129	221	169	115	333	212	148	124	233	71	111	97	129	157	316	298	190	303	208	90	118	83	250	66	255	154	101	124
ACP5	427	344	185	210	528	663	278	261	199	339	234	426	332	246	306	372	482	254	185	372	354	398	266	265	176	230	661	595	318	608	269	282	279	263	202	390	401	483	269	251	317	205	145	281	191	292	427	411	283
ACP6	222	277	127	152	270	155	120	189	197	323	196	123	71	149	147	261	438	275	123	358	161	121	153	215	142	150	214	300	151	231	129	150	202	313	164	184	312	232	226	132	108	150	100	196	43	259	119	140	221
ACPL2	459	477	202	318	540	454	199	355	194	392	365	213	148	361	200	497	685	461	305	377	346	232	242	421	233	322	383	442	152	384	286	197	223	501	388	294	519	328	294	241	276	236	174	313	113	510	267	562	342
ACPP	451	518	300	419	519	570	186	323	316	594	566	160	228	550	270	383	700	399	231	365	503	293	466	263	252	501	428	306	350	398	404	295	276	274	410	368	538	529	566	503	199	412	281	527	136	435	243	295	236
ACPT	0	0	0	0	0	0	0	0	0	0	0	0	0	1	0	0	0	0	0	0	0	0	0	0	1	0	0	0	0	1	0	0	0	0	0	0	0	0	0	0	0	0	0	0	0	0	0	0	0
ACR	1	0	0	13	4	2	0	4	1	0	0	0	2	2	3	1	4	1	4	2	1	0	6	4	1	0	1	0	2	3	0	2	1	1	1	0	3	5	1	1	4	2	3	3	0	1	1	3	0
ACRBP	310	213	85	93	273	197	98	173	83	237	133	83	48	192	100	154	293	147	123	268	180	125	144	133	48	200	186	124	113	149	122	81	91	128	118	123	240	157	231	155	70	166	130	117	93	148	82	64	143
ACRC	119	107	45	40	78	85	55	61	39	104	58	19	20	82	64	48	158	99	51	55	68	21	66	51	24	72	39	42	52	61	63	59	22	77	59	84	119	34	104	63	21	64	43	40	12	67	27	36	59
ACRV1	0	0	0	0	0	0	0	0	0	1	0	0	0	0	0	0	1	0	0	0	0	1	1	0	2	0	0	0	0	0	0	0	0	0	0	0	1	0	1	0	0	0	0	0	0	0	0	0	0
ACSBG1	0	0	0	0	0	1	1	0	0	0	0	1	0	0	0	0	1	0	1	0	0	0	0	1	0	0	1	0	0	1	0	0	0	0	0	0	0	0	0	0	0	0	0	2	0	0	0	0	0
ACSBG2	0	0	0	0	0	0	0	0	0	0	0	0	0	0	0	1	0	0	0	0	0	0	0	0	0	0	0	0	0	0	0	0	0	0	0	0	0	0	1	0	0	0	0	0	0	0	1	0	0
ACSF2	143	169	125	142	243	157	67	152	74	243	141	127	29	178	147	228	265	150	169	269	263	116	159	205	87	167	156	152	170	250	164	186	118	134	174	247	176	183	204	166	83	95	67	171	75	157	180	130	121
ACSF3	194	202	139	101	310	175	103	142	113	154	126	100	61	132	103	135	277	220	98	219	224	86	121	130	89	144	200	154	131	188	142	119	102	139	138	211	173	172	145	107	57	118	81	157	66	124	111	155	153
ACSL1	11242	1657	1608	2803	2001	3517	1809	2897	2749	3401	2632	1609	2748	2407	1552	2639	6025	3133	2061	3105	1466	2866	4298	2362	1883	4376	6499	1679	1710	1580	2859	1731	2680	2156	3034	2248	1509	3685	3474	3410	1634	2783	2670	3004	748	3566	1626	1965	1476
ACSL3	222	431	237	241	440	324	116	257	190	344	327	151	143	391	271	231	478	357	161	346	366	151	517	223	90	426	296	210	215	244	364	191	157	98	226	255	334	315	259	209	86	202	183	181	72	202	206	260	238
ACSL4	1944	1135	725	984	1213	1674	560	918	763	1521	1072	714	380	1130	988	871	2132	1349	714	1278	1091	723	1988	951	590	1967	1412	632	815	937	885	770	771	884	1022	942	1372	1176	1273	1058	494	804	624	954	272	1080	828	929	621
ACSL5	1108	681	454	627	1036	660	398	598	615	957	740	483	261	768	593	911	1425	994	502	998	810	626	882	592	369	1311	785	603	646	986	584	524	473	458	799	861	814	760	1064	863	508	631	476	877	181	699	662	668	657
ACSL6	8	26	13	32	54	91	58	21	30	9	24	41	133	20	19	53	48	15	38	21	34	13	27	44	6	43	37	43	19	38	46	22	16	17	28	41	29	24	26	26	90	23	15	37	20	36	14	32	12
ACSM1	0	2	1	2	2	1	3	3	3	5	1	0	0	2	1	0	1	2	0	1	2	1	1	4	1	1	1	0	0	6	0	2	0	3	0	3	2	0	3	0	3	0	1	0	0	2	0	1	0
ACSM2A	0	0	0	0	0	0	0	0	0	0	0	0	0	0	0	0	0	0	0	0	0	0	0	0	0	0	0	0	0	0	0	0	0	0	0	0	0	0	0	0	0	0	0	0	0	0	0	0	0
ACSM2B	0	0	0	0	0	0	0	0	0	0	0	0	0	0	0	0	0	0	0	0	0	0	0	0	0	0	0	0	0	0	0	0	0	0	0	0	0	0	0	0	0	0	0	0	0	0	0	0	0
ACSM3	43	60	24	26	66	49	17	46	26	42	26	23	13	42	31	37	87	44	31	31	48	25	38	34	28	32	52	34	30	40	50	26	21	62	29	58	58	54	33	19	10	24	16	49	10	56	14	33	34
ACSM4	0	0	0	0	0	0	0	0	0	0	0	0	0	0	0	0	0	0	0	0	0	0	0	0	0	0	0	0	0	0	0	0	0	0	0	0	0	0	0	0	0	0	0	0	0	0	0	0	0
ACSM5	0	0	0	0	0	0	0	0	0	0	0	0	0	1	0	0	0	0	0	0	0	0	0	0	0	0	0	0	0	0	0	0	0	0	0	0	0	2	0	0	0	0	0	0	0	0	0	0	0
ACSS2	4	0	1	1	7	1	0	2	2	0	4	3	0	4	1	3	7	4	0	3	4	2	2	7	4	4	6	4	2	1	2	1	1	2	0	1	4	0	2	1	2	3	1	2	1	1	2	0	5
ACSS3	7	0	1	2	1	7	1	0	3	2	0	1	0	0	0	3	7	2	0	0	2	2	4	2	0	1	1	3	1	0	0	1	0	2	1	2	0	3	2	3	2	1	1	0	0	1	0	0	0
ACTA1	0	1	0	2	2	0	0	0	0	0	1	0	0	0	1	1	0	2	0	1	0	3	3	1	0	1	0	0	1	0	0	0	3	0	1	2	2	0	0	1	0	1	0	3	0	0	0	1	0
ACTA2	239	66	58	105	190	75	87	188	29	85	74	49	22	97	64	155	156	128	109	111	126	41	175	186	44	169	90	45	83	108	50	56	88	73	185	85	54	79	123	70	85	96	74	44	45	69	97	145	135
ACTB	158048	94797	48808	79302	105179	109109	57099	83459	68565	79841	89433	48305	40569	98022	72670	91007	145995	112165	63300	95274	85420	58257	107668	93251	57530	137330	126147	47562	106395	127979	94043	81717	66616	58478	99969	80623	95389	96273	107753	84245	71076	92731	77019	99678	63607	83971	132265	92569	133622
ACTBL2	0	2	0	0	3	0	0	4	2	5	1	6	2	4	0	0	3	2	3	2	1	1	3	1	0	10	1	7	0	4	0	1	18	2	5	1	10	0	17	2	0	0	1	8	0	1	1	6	0
ACTC1	0	0	0	0	1	1	0	0	0	1	0	1	0	1	2	1	1	1	3	0	0	0	0	0	0	3	0	0	0	1	0	0	4	0	2	1	3	1	9	0	1	0	0	8	1	1	0	2	0
ACTG1	49847	39380	13070	29526	53496	32831	25849	28435	32141	38606	32030	21189	15017	28243	28640	34292	58223	34888	28272	41566	39287	25404	31921	40698	24005	29904	52544	27328	38913	48281	28994	39553	26672	29860	35185	39947	41565	41824	36867	30520	24550	29823	21317	46510	20234	33017	37026	31484	39484
ACTG2	5	6	1	1	2	2	1	7	0	6	4	3	0	4	3	2	0	1	1	3	4	2	0	0	1	2	1	2	0	0	1	1	3	0	1	6	4	1	3	1	0	0	0	6	1	2	1	1	3
ACTL10	32	38	20	16	46	23	9	16	6	27	20	12	6	21	16	25	40	32	8	40	24	12	15	24	27	29	24	24	10	29	17	20	21	17	19	24	36	19	47	17	17	26	11	35	5	33	20	17	18
ACTL6A	157	211	133	114	223	207	65	125	85	286	105	76	39	163	107	158	242	183	85	252	168	143	155	177	71	223	127	151	160	171	94	104	134	142	167	281	296	178	246	162	72	167	112	162	81	197	94	94	98
ACTL6B	0	3	0	0	0	0	0	0	0	0	0	0	0	0	0	0	1	0	0	0	0	0	0	0	3	2	0	2	0	0	0	0	0	1	2	2	2	0	1	1	0	1	1	1	0	1	1	1	0
ACTL7A	7	13	9	1	9	2	6	9	5	10	4	1	1	12	1	3	9	7	4	11	7	4	11	6	3	8	6	12	4	7	7	6	19	9	28	14	8	5	19	6	2	10	1	26	2	7	3	1	1
ACTL7B	0	1	1	0	0	0	0	0	0	0	0	0	0	0	2	0	2	3	0	0	0	0	0	0	0	0	1	0	0	0	0	0	2	0	0	0	3	0	4	0	2	0	0	3	1	0	0	0	0
ACTL8	0	0	0	0	0	2	0	0	0	0	0	0	0	0	0	0	0	0	0	0	0	0	0	0	0	0	0	0	0	0	0	0	0	0	1	2	0	0	0	1	0	0	0	0	0	0	0	0	0
ACTL9	4	8	4	7	4	1	1	4	0	10	4	3	0	12	8	4	9	9	6	10	3	2	4	1	6	6	6	11	2	0	10	6	15	8	1	7	13	1	35	7	1	1	2	22	5	10	2	9	1
ACTN1	1924	2657	1343	2295	2273	2295	1736	1944	1472	2663	1938	913	1102	1691	775	1535	3276	3043	1158	2002	992	2326	3102	1571	1690	2851	2037	1134	1459	1821	1196	850	1293	1092	2858	2159	2491	2401	2463	1639	1167	2250	1732	2524	684	2368	1301	1003	807
ACTN2	2	0	0	0	0	0	0	0	0	0	0	0	0	0	0	0	1	0	0	0	0	1	0	0	0	0	0	1	0	1	0	0	0	0	0	0	1	0	0	0	0	0	3	0	2	0	0	0	0
ACTN3	12	11	7	2	8	4	3	6	1	6	6	6	0	6	1	10	12	8	3	14	1	4	2	6	3	16	3	8	2	15	5	2	12	7	3	4	4	3	30	3	0	3	6	28	4	10	1	2	3
ACTN4	3170	2826	1326	1998	3345	2722	1798	2471	2212	2833	2669	1559	1050	2469	1687	2526	5223	3748	2112	2952	2422	2378	2664	2690	1615	3471	3753	1556	2229	3118	2543	1870	1977	1423	3405	3059	3363	2841	3606	2677	1987	2444	1813	3266	849	2501	2272	1435	1336
ACTR10	803	677	440	323	765	790	212	513	426	597	446	374	235	668	485	559	1011	651	422	535	568	266	454	597	182	577	588	418	300	413	328	382	327	550	308	403	602	552	389	305	207	238	199	361	177	428	387	606	565
ACTR1A	828	871	377	707	992	672	409	571	512	783	564	460	301	644	425	568	868	565	419	546	647	416	572	635	357	739	617	414	638	692	571	446	393	415	701	786	782	559	768	682	408	506	319	702	214	562	441	428	470
ACTR1B	496	719	352	360	849	491	300	458	308	697	464	286	106	461	337	514	884	601	304	668	704	355	404	465	262	539	507	462	400	571	300	448	357	459	466	699	683	624	599	441	250	388	240	587	149	548	393	309	403
ACTR2	10278	8831	4728	6480	10688	9648	4113	6617	5041	7962	6749	4147	3300	8503	5129	4743	14052	8786	5495	6930	7314	6121	6463	6274	3612	8364	7690	3879	5034	6897	5836	5236	4773	5528	7219	6885	6691	7252	7193	5685	2773	4004	3164	7239	1565	5981	5005	5900	2960
ACTR3	2568	4226	2584	2895	4791	4424	1815	2778	2672	3709	3648	2276	1600	4567	3365	3573	5895	3934	2341	2837	3171	2112	5607	3970	1484	5101	4236	2325	2759	3290	5578	3113	2186	1075	2605	2686	3172	2961	2756	2516	1625	2031	2073	2285	917	2668	3207	4602	3734
ACTR3B	30	65	40	38	77	43	30	32	16	78	38	21	6	30	19	17	58	58	12	32	34	28	29	15	14	32	20	43	28	28	28	17	10	29	45	48	69	50	53	30	23	24	20	38	6	42	10	19	18
ACTR3BP2	17	20	9	15	16	6	3	21	4	17	3	6	14	34	7	6	21	23	14	36	8	6	24	9	2	39	12	16	6	7	19	3	85	24	5	5	21	9	125	2	6	3	11	97	2	5	19	19	3
ACTR3C	0	2	4	0	5	7	2	4	0	4	6	2	1	7	2	5	8	4	0	5	8	4	5	5	3	6	7	1	4	6	16	3	1	0	0	1	5	5	10	5	0	1	2	2	1	2	3	6	3
ACTR5	185	183	123	95	173	137	78	110	88	159	114	68	29	130	90	95	288	184	112	173	164	78	156	153	54	138	139	122	109	130	143	118	103	132	136	166	203	167	127	123	54	88	70	133	50	129	73	170	43
ACTR6	356	470	262	186	498	401	98	182	191	514	289	130	78	311	177	288	406	259	175	317	295	213	227	274	100	230	208	255	133	176	167	132	147	314	212	281	433	340	218	213	92	154	115	201	37	347	138	197	170
ACTR8	479	582	384	344	895	717	182	392	329	634	404	242	113	606	354	476	761	592	309	707	632	220	367	413	225	602	525	430	385	429	417	325	279	456	276	514	548	333	354	363	187	311	189	454	77	501	268	480	412
ACTRT1	0	3	0	1	2	1	0	3	0	7	0	1	3	1	1	0	0	4	3	7	1	0	0	0	1	2	3	2	1	0	0	0	15	0	3	0	2	5	6	0	1	4	3	14	0	2	0	0	0
ACTRT2	0	3	1	4	8	2	1	3	0	4	1	2	1	2	2	0	4	2	0	5	0	4	6	0	1	3	2	2	1	1	0	1	24	1	1	0	1	4	14	1	0	1	0	11	1	3	5	2	0
ACVR1	136	333	223	200	421	365	136	274	163	334	209	163	66	271	194	283	520	411	207	384	350	134	253	236	170	468	314	218	322	340	213	178	159	292	250	298	400	331	366	222	149	281	181	295	109	262	223	237	216
ACVR1B	851	450	261	311	756	569	195	388	249	457	429	248	223	378	328	279	644	445	306	364	446	206	251	377	194	427	410	270	209	364	265	342	204	350	241	293	360	282	318	175	131	108	138	251	100	273	241	449	364
ACVR1C	11	22	29	22	28	33	10	19	20	17	42	29	10	39	12	21	57	27	12	28	34	17	23	17	12	35	36	44	13	16	37	12	18	27	23	27	20	43	22	17	5	28	24	12	0	16	13	13	13
ACVR2A	67	158	42	101	161	140	41	72	50	110	99	51	16	160	81	70	180	134	61	99	126	58	112	90	32	139	112	80	62	78	139	56	66	58	83	90	161	119	114	65	33	62	32	57	20	95	58	54	69
ACVR2B	42	68	28	29	94	80	38	70	39	62	49	25	3	43	30	58	107	89	50	103	85	30	39	85	35	45	52	66	62	79	45	34	35	78	50	61	84	86	68	27	25	43	49	40	25	53	61	38	53
ACVRL1	14	7	2	6	7	5	2	7	6	9	7	5	1	5	17	1	4	6	0	14	6	6	0	1	1	6	11	2	7	2	3	4	0	7	0	3	28	7	8	9	1	4	3	9	3	2	4	1	3
ACY1	45	47	28	44	70	31	23	39	26	70	37	20	4	33	23	45	62	55	23	34	41	31	31	40	19	41	44	32	46	49	42	40	35	48	31	43	58	37	81	34	32	25	32	63	22	35	26	18	25
ACY3	4	5	0	7	12	1	5	1	3	7	5	3	2	3	8	7	11	7	2	7	4	5	3	8	0	4	8	3	8	1	1	0	3	6	7	8	10	7	3	4	3	0	4	7	1	10	3	6	7
ACYP1	32	53	42	7	34	58	6	12	15	36	30	10	5	24	17	32	30	17	21	39	26	25	6	21	9	18	25	20	10	26	15	18	15	31	40	37	48	30	18	12	10	15	8	26	12	22	8	47	4
ACYP2	39	93	44	45	84	32	23	37	26	70	52	19	6	57	41	42	72	60	41	57	61	43	63	64	26	73	36	38	53	42	37	50	24	49	50	93	111	73	86	42	18	35	39	80	33	43	41	38	36
ADA	741	325	275	201	646	260	177	248	173	429	312	194	57	374	232	264	524	323	189	426	363	174	258	296	174	251	417	213	290	383	204	254	166	240	285	353	436	222	400	322	140	212	154	241	126	390	299	225	299
ADAD1	0	0	0	0	0	0	0	0	0	0	0	0	0	0	0	0	0	0	0	0	0	0	0	0	0	0	0	0	0	0	0	0	0	0	0	0	0	0	0	0	0	0	0	0	0	0	0	0	0
ADAD2	1	0	0	0	1	0	0	0	0	0	0	0	0	0	0	0	0	0	0	0	0	0	0	0	0	0	0	0	0	0	0	0	0	0	0	0	0	0	0	0	0	0	0	1	0	0	0	0	0
ADAL	44	59	23	22	66	41	19	25	21	43	22	15	5	47	31	46	85	48	30	70	44	29	28	35	17	31	33	38	37	36	41	42	36	44	29	50	64	45	42	22	26	28	34	32	6	53	31	25	29
ADAM1A	203	421	170	190	340	224	139	156	110	337	230	120	45	275	161	166	383	340	160	311	292	172	192	172	127	251	229	245	160	248	165	159	136	288	227	335	458	312	296	226	80	159	118	208	30	305	142	120	144
ADAM10	1785	2025	1219	1468	2824	2228	868	1253	1210	2330	1470	869	640	1662	973	1004	2890	2076	901	1727	1414	1185	2537	1274	787	2415	1992	1170	977	1150	1448	919	805	966	1191	1761	1868	1369	1477	1198	538	1047	865	1237	318	1464	666	1050	547
ADAM11	6	7	4	1	5	0	2	6	2	11	3	5	0	2	2	3	10	2	1	13	6	0	3	9	4	4	2	11	2	15	3	1	5	5	0	6	2	8	14	1	3	6	1	11	1	9	1	4	2
ADAM12	12	5	13	11	9	11	5	15	13	13	10	6	6	9	2	5	23	22	5	24	1	11	5	21	1	14	3	7	3	14	7	1	34	4	16	9	20	3	19	9	6	19	14	19	3	1	5	5	3
ADAM15	579	770	320	415	874	751	267	583	561	644	385	724	157	499	751	547	1568	727	406	584	1010	388	692	768	278	1310	653	719	703	617	540	640	386	494	468	518	673	712	813	547	239	357	243	620	263	463	604	382	953
ADAM17	835	630	364	321	691	676	252	435	323	485	464	311	195	646	307	419	817	551	280	502	420	301	482	406	188	683	595	380	330	480	557	394	256	339	322	366	543	467	486	397	169	297	278	314	135	364	318	363	368
ADAM18	0	3	0	1	0	1	0	0	0	0	1	0	0	0	3	0	0	2	0	0	0	0	1	1	0	1	0	1	0	0	0	0	1	0	0	1	1	1	9	3	0	0	0	7	0	0	0	0	0
ADAM19	984	1421	659	944	1349	1267	498	1060	720	1494	885	359	530	529	530	663	1716	1017	769	1149	1074	833	692	1027	563	646	1749	907	853	1488	975	689	783	937	1246	1646	1596	1261	972	750	606	910	691	753	377	1045	757	536	419
ADAM2	0	0	0	0	0	0	0	0	0	0	0	0	0	0	0	0	0	0	0	0	0	0	0	0	0	0	0	0	0	0	0	0	0	0	0	0	0	0	0	0	0	0	0	0	0	0	0	0	0
ADAM20	0	0	0	0	0	0	0	0	1	0	0	0	0	0	0	0	0	2	0	0	0	0	0	0	0	0	0	0	0	0	0	0	0	0	0	0	0	1	0	0	0	0	0	0	0	0	0	0	0
ADAM21	0	3	2	0	0	0	1	0	0	1	0	1	0	0	0	0	1	0	0	0	0	0	0	0	0	1	0	0	0	1	1	0	0	0	0	0	0	0	0	0	0	0	0	2	0	2	0	0	0
ADAM21P1	2	3	0	1	3	1	0	3	0	3	3	0	0	7	0	2	5	0	0	5	0	0	6	2	2	3	0	3	0	1	1	0	14	5	0	0	7	0	14	0	0	1	0	18	0	0	3	0	1
ADAM22	19	38	26	18	44	39	10	25	33	55	33	13	6	37	17	34	48	39	16	42	18	14	11	26	7	17	26	36	15	19	47	15	18	15	17	27	23	28	26	33	13	21	21	22	3	30	12	23	10
ADAM23	27	78	25	28	58	176	50	120	31	39	97	45	30	119	68	40	183	140	134	84	41	75	20	106	16	57	122	137	77	61	116	48	65	58	93	35	70	146	81	64	28	49	17	35	18	33	58	72	24
ADAM28	22	71	53	34	78	115	49	56	52	126	37	30	16	39	40	37	159	110	46	112	58	85	45	58	43	71	65	58	61	56	33	50	41	65	67	84	98	69	111	44	11	87	56	117	22	89	40	33	25
ADAM29	0	0	0	0	0	0	0	0	0	0	0	0	0	0	0	0	0	0	0	0	0	0	0	0	0	0	0	0	0	0	0	0	1	0	0	0	0	0	0	0	0	0	0	2	0	0	0	0	0
ADAM30	1	11	0	2	0	3	0	5	0	5	1	1	0	1	0	0	1	4	0	3	0	2	2	0	1	4	2	2	0	4	0	1	5	2	1	0	3	2	13	0	1	0	2	18	0	2	2	3	3
ADAM32	0	0	0	0	0	0	0	0	0	0	0	0	1	0	0	0	0	0	0	0	0	0	0	0	0	0	0	1	0	0	0	0	0	0	0	0	0	0	0	0	0	0	0	0	0	2	0	0	0
ADAM33	0	0	0	0	0	0	1	1	0	1	0	0	0	0	0	0	0	1	0	0	0	0	0	0	0	0	0	0	0	0	0	0	1	0	0	0	0	0	2	2	0	0	0	1	0	0	0	0	0
ADAM6	0	0	0	0	0	0	0	1	0	0	0	0	0	0	0	0	0	0	0	0	0	0	0	0	0	0	1	0	0	0	0	0	0	0	0	0	0	0	0	0	0	0	0	0	1	0	1	0	0
ADAM7	0	0	0	0	0	0	0	0	0	0	0	0	0	0	0	0	0	0	0	0	0	0	0	0	0	0	0	0	0	0	0	1	0	1	0	0	0	0	0	0	0	0	0	0	0	0	0	0	0
ADAM8	1867	1644	1376	1532	2416	1331	855	1652	974	2261	1796	652	617	1322	599	1168	2085	1651	1094	1537	914	1039	1080	1646	1099	576	1328	1237	736	1259	1118	570	685	1167	2045	1746	1248	1307	1379	1168	762	1101	921	1472	545	1881	1234	877	681
ADAM9	381	295	141	162	245	238	112	114	146	272	183	130	127	192	139	144	293	275	141	218	195	158	214	148	80	406	251	129	182	136	204	173	99	139	162	156	253	226	238	143	83	110	92	158	39	164	67	178	71
ADAMDEC1	4	8	7	9	0	33	1	0	10	6	10	4	2	6	3	11	8	5	0	2	6	6	19	3	0	8	7	4	4	2	8	6	1	0	3	1	3	14	9	4	2	0	2	14	1	5	3	4	4
ADAMTS1	11	37	13	6	27	10	33	3	11	9	28	4	1	25	15	8	41	30	5	59	9	10	9	7	15	14	23	14	18	10	14	16	24	35	6	24	35	7	46	16	4	20	29	13	2	46	2	5	4
ADAMTS10	78	175	117	119	242	52	125	104	79	168	67	40	11	83	62	124	272	94	59	232	164	59	62	108	103	47	76	103	60	155	58	70	131	204	104	206	125	58	113	53	31	133	85	190	32	175	87	33	138
ADAMTS12	0	0	0	1	0	5	0	0	0	2	2	1	0	1	0	0	0	0	0	0	0	0	0	3	0	0	0	1	0	0	0	0	4	0	0	0	4	0	0	0	1	0	0	0	1	3	0	0	1
ADAMTS13	6	6	8	5	18	3	2	11	6	22	17	2	6	3	2	8	13	7	2	15	6	10	3	11	6	0	9	10	6	9	6	3	16	15	9	24	9	8	11	7	5	12	8	9	4	12	5	6	9
ADAMTS14	0	1	2	0	1	0	0	0	1	1	1	0	0	2	0	0	0	1	0	1	3	2	4	1	0	1	4	0	2	0	0	0	0	0	0	2	0	0	0	2	0	1	0	2	0	4	0	0	0
ADAMTS15	0	0	0	0	0	0	1	0	0	0	0	0	0	1	0	0	1	0	0	0	1	0	0	0	1	0	0	0	0	0	1	0	0	0	1	1	0	0	1	0	0	0	0	1	0	0	0	0	0
ADAMTS16	0	0	0	0	0	0	0	0	0	0	0	0	0	0	0	0	0	0	0	0	0	0	0	0	1	0	0	0	0	0	0	0	0	0	0	0	0	0	0	0	0	0	0	0	0	0	0	0	0
ADAMTS17	37	40	19	23	50	19	13	22	9	36	33	18	2	21	9	18	80	50	6	36	31	7	16	13	7	36	16	18	13	12	20	5	24	25	14	22	34	44	35	16	11	21	21	13	1	27	17	5	15
ADAMTS18	0	0	0	0	0	0	0	0	0	0	0	0	0	0	0	0	0	0	0	1	0	0	0	0	0	0	0	0	0	0	0	0	0	1	0	0	0	0	1	0	0	0	0	0	0	0	0	0	0
ADAMTS19	1	0	0	0	0	0	0	0	0	0	0	0	0	0	0	0	0	0	0	0	0	0	0	0	0	0	0	0	0	0	0	0	0	1	1	0	0	0	0	0	0	1	0	1	0	0	0	0	0
ADAMTS2	0	0	0	0	0	1	0	0	0	0	0	0	2	0	0	0	0	1	0	0	0	0	0	0	1	0	3	0	0	0	0	0	0	0	0	0	0	8	0	0	0	0	0	0	0	0	0	0	0
ADAMTS20	0	0	0	0	0	0	0	0	0	0	0	0	0	0	0	0	0	0	0	0	0	0	0	0	0	0	0	0	0	0	0	0	0	0	0	0	0	0	0	0	0	0	0	0	0	0	0	0	0
ADAMTS3	0	3	1	0	0	5	1	0	0	1	0	1	2	0	2	0	1	0	2	0	2	3	0	0	0	1	1	1	1	2	3	0	0	1	0	0	5	1	0	0	1	0	1	1	0	1	1	0	0
ADAMTS4	4	6	7	10	15	1	3	5	0	11	5	2	0	1	1	4	6	8	0	7	1	2	2	2	7	0	1	8	0	11	0	0	1	10	4	6	7	3	7	3	1	2	1	7	0	3	3	0	5
ADAMTS5	0	8	3	16	15	8	4	14	8	29	5	4	5	5	8	3	21	19	8	2	8	26	6	16	7	18	27	16	4	3	9	1	8	3	12	6	4	12	21	4	2	11	4	18	2	8	3	8	3
ADAMTS6	61	79	62	46	132	100	40	23	40	113	41	51	22	63	42	41	139	77	25	71	73	45	57	25	31	49	77	59	41	36	43	27	33	125	16	65	59	81	54	43	22	37	29	27	9	86	31	38	58
ADAMTS7	0	2	1	0	1	1	1	0	0	1	1	0	0	0	1	0	0	0	1	0	0	2	0	0	1	0	2	2	0	5	1	0	3	0	0	0	0	0	0	1	0	0	0	0	0	0	1	0	0
ADAMTS8	0	0	2	0	0	0	0	0	0	0	0	0	0	0	0	0	0	0	0	0	0	0	0	0	0	0	0	0	0	0	0	0	0	0	0	1	0	0	0	0	0	0	0	0	0	0	0	0	0
ADAMTS9	0	1	0	0	0	0	0	0	0	1	0	0	2	0	0	0	0	0	0	0	0	0	0	0	0	1	0	0	0	0	0	0	0	0	0	0	0	0	0	0	0	0	0	0	0	4	0	0	0
ADAMTSL1	0	1	0	0	0	0	0	0	0	0	0	0	0	0	0	0	0	0	0	0	0	0	0	0	0	0	1	0	0	0	0	0	0	0	0	0	0	0	0	0	0	0	0	0	0	0	0	0	0
ADAMTSL2	1	7	2	2	3	4	2	0	1	2	1	0	0	0	0	0	2	1	0	1	5	0	0	0	2	3	0	0	2	2	0	4	1	2	1	3	7	1	1	0	0	0	0	0	0	1	0	0	0
ADAMTSL3	0	0	1	0	1	0	0	0	0	0	0	0	0	0	0	0	1	0	0	0	0	0	0	0	0	0	0	0	0	1	0	0	0	0	0	0	1	0	0	0	0	0	0	1	0	0	0	0	0
ADAMTSL4	500	393	123	290	497	152	236	225	178	375	350	314	129	146	243	286	658	276	191	460	448	313	351	370	269	871	633	325	245	243	213	298	270	279	292	232	362	273	539	499	206	325	314	404	115	578	396	133	431
ADAMTSL5	14	26	6	12	16	9	15	13	15	28	19	11	4	29	6	9	41	18	13	22	19	16	14	19	16	21	17	26	11	35	15	12	32	19	19	8	30	47	47	29	12	15	10	39	3	28	29	7	22
ADAP1	478	598	281	443	779	495	285	442	354	775	444	429	211	515	372	438	802	400	278	532	576	513	543	539	140	629	496	437	382	373	334	384	292	257	704	712	649	653	668	628	251	441	247	705	121	469	355	315	294
ADAP2	185	203	82	136	252	183	94	166	100	172	130	159	56	174	180	142	279	170	56	196	274	144	253	224	54	483	173	131	211	149	88	204	70	78	279	179	271	211	458	221	67	126	115	210	129	118	177	73	197
ADAR	12604	6535	3928	5315	8622	8271	4408	5969	4023	8151	8209	6865	3659	7486	5620	7756	13605	9338	5002	11351	10625	5086	15318	6123	3985	24288	8712	3544	6772	7845	7015	4819	5206	4100	8579	6712	6814	6121	8607	9898	3885	5921	9799	6479	2607	6611	5504	8177	4700
ADARB1	204	283	232	244	393	327	155	305	188	350	271	178	47	284	162	412	677	418	234	337	340	156	221	374	166	308	293	315	219	316	291	147	166	346	250	311	306	275	319	251	132	201	147	241	84	297	218	188	250
ADARB2	0	1	0	0	2	0	0	1	1	0	0	3	0	0	0	0	0	0	0	0	0	1	2	0	0	0	2	0	0	0	2	0	0	3	0	0	2	0	0	2	0	0	0	2	0	1	0	2	0
ADAT1	517	640	368	525	789	567	299	407	281	1008	541	240	137	516	308	462	901	693	299	819	453	448	613	360	281	513	444	497	420	606	418	351	359	453	416	678	635	526	638	455	364	410	302	527	101	604	308	514	169
ADAT2	76	212	83	82	150	96	75	84	47	184	113	38	12	95	63	180	160	141	59	176	88	68	97	95	76	78	80	139	59	113	46	65	75	125	96	185	194	111	148	76	56	74	68	89	20	191	63	55	62
ADAT3	8	4	4	4	6	3	4	8	3	5	8	2	2	6	11	6	4	2	2	7	11	7	7	15	0	5	11	5	8	10	5	2	0	4	13	13	12	6	8	11	4	10	5	7	4	4	8	1	9
ADC	1	3	0	0	1	2	0	1	0	0	0	0	0	1	1	0	7	0	1	1	0	0	1	2	1	0	5	2	3	1	0	0	1	0	1	2	0	1	0	2	0	1	0	1	0	0	0	0	1
ADCK1	47	94	30	43	68	62	40	57	47	61	44	21	9	47	34	56	76	68	33	52	48	45	64	41	43	77	51	35	41	72	25	48	34	43	63	60	85	68	78	37	28	45	36	66	18	56	36	31	64
ADCK2	157	211	93	114	350	114	87	114	96	218	147	132	25	163	103	150	265	190	82	285	191	111	131	181	92	127	129	134	109	202	77	75	93	139	130	205	208	172	210	119	71	161	78	159	55	147	111	102	84
ADCK3	323	595	195	368	652	425	293	368	324	504	420	193	105	367	241	349	808	495	302	392	342	300	321	412	309	365	484	350	317	547	419	297	346	339	470	535	584	595	440	300	229	338	256	539	147	502	357	295	253
ADCK4	386	329	216	182	512	288	158	260	177	398	296	156	94	330	200	348	545	373	153	354	360	173	324	263	166	343	354	282	237	302	388	221	211	211	219	344	310	259	295	210	175	223	142	251	100	297	251	259	247
ADCK5	53	84	53	35	99	45	42	64	30	90	60	34	10	60	29	55	85	80	34	60	65	47	44	76	35	61	64	55	28	84	36	52	32	64	83	94	72	51	77	60	19	42	36	78	39	76	66	40	33
ADCY1	0	4	0	1	0	3	0	1	0	0	1	0	0	0	0	0	0	0	0	1	2	0	0	0	0	0	0	0	0	0	2	0	0	0	0	1	15	0	0	0	1	0	0	0	0	0	0	0	0
ADCY10	4	4	4	4	4	1	1	1	4	5	2	0	0	3	2	3	3	5	3	2	6	1	2	5	2	5	3	3	2	4	1	1	3	1	1	2	3	2	1	1	3	0	4	2	1	2	0	2	1
ADCY2	0	0	0	1	1	3	0	1	0	4	0	1	0	3	0	1	2	0	1	0	0	1	1	0	3	0	0	3	0	0	0	2	3	6	0	1	1	0	8	2	0	0	0	8	0	1	0	2	0
ADCY3	792	170	91	80	182	220	82	124	77	167	127	56	34	121	109	112	366	196	79	205	155	63	209	112	72	231	188	133	180	160	119	111	76	142	115	154	165	138	183	125	76	148	80	136	32	129	86	116	91
ADCY4	51	28	32	34	27	23	9	17	11	57	19	14	16	21	11	22	23	41	13	43	25	14	40	34	22	57	35	15	17	13	23	11	14	16	30	38	35	22	42	25	20	28	21	23	18	46	10	30	5
ADCY5	0	0	0	0	0	0	1	0	0	1	0	0	0	0	0	0	1	1	0	1	0	0	0	0	0	2	0	0	0	0	0	0	0	0	0	0	1	0	0	0	0	1	0	1	0	0	0	0	2
ADCY6	1	14	0	6	7	5	7	2	0	5	2	1	0	0	2	12	10	4	2	6	7	6	5	3	3	4	8	6	6	5	2	3	8	1	4	18	2	14	16	2	4	8	1	8	4	2	4	1	1
ADCY7	3893	2637	1243	1687	3638	2532	1508	2209	1464	2746	2224	1777	789	2119	2106	2592	4425	2513	1730	3386	3504	1729	2325	2819	1278	3622	3137	1617	2099	2651	1785	2481	1787	2229	2131	2220	3069	1792	3498	2366	1360	2036	1666	2223	724	2250	2128	1847	2585
ADCY8	0	2	0	0	0	0	0	0	0	0	0	0	0	0	0	0	0	0	0	0	0	0	0	0	0	0	0	0	0	0	0	0	0	0	0	0	0	0	0	0	0	0	0	0	0	0	0	0	0
ADCY9	61	127	72	100	191	120	60	104	91	147	138	57	25	79	49	45	194	106	63	108	84	111	50	137	49	102	103	57	72	79	76	64	51	98	97	167	172	117	164	129	65	70	53	178	47	102	68	24	37
ADCYAP1	0	0	0	0	0	0	0	0	0	0	0	0	0	0	0	0	0	0	0	0	0	0	0	0	0	0	0	0	0	0	0	0	0	0	2	0	0	0	0	0	0	0	0	0	0	1	0	0	0
ADCYAP1R1	1	0	0	0	0	0	0	0	0	0	0	0	0	1	0	0	0	1	0	0	0	0	0	0	0	0	0	0	0	0	0	0	0	0	0	0	1	0	0	0	0	0	0	1	0	0	0	0	0
ADD1	1476	3495	1680	2937	4428	3252	1591	2910	2447	3291	2954	1836	1781	2413	2014	2559	5169	3457	2431	1485	2787	2312	2209	3343	1809	2885	3485	1963	2560	3667	3011	1892	968	1934	3030	3232	3083	3015	3520	2348	2612	1328	1070	3046	1275	2769	2489	2554	1886
ADD2	232	215	71	140	229	233	225	139	165	156	127	157	131	157	145	143	338	153	126	238	188	94	104	222	121	114	174	198	117	272	113	87	145	247	118	85	171	212	115	110	113	159	126	160	80	179	164	110	310
ADD3	2961	3735	2076	1782	4065	3014	1270	2863	1914	2945	2657	1651	801	3257	1869	3030	5440	3817	2405	3927	3155	2394	2314	3115	1639	2688	3265	2403	2263	3440	2836	1779	2177	3015	2586	3122	3594	3537	2554	1974	1349	2406	1887	2482	603	2658	1678	3321	1416
ADH1A	3	2	1	5	5	4	0	2	0	3	0	0	1	4	1	3	4	5	9	7	0	1	7	3	6	8	2	4	0	0	0	0	25	4	6	3	4	6	23	2	5	0	1	22	0	2	4	5	0
ADH1B	0	0	0	0	0	0	0	0	0	0	0	0	0	0	0	0	0	0	0	0	1	0	0	0	0	0	0	0	0	0	0	0	0	0	0	0	0	0	0	0	0	0	0	0	0	0	0	0	0
ADH1C	0	0	0	1	1	0	0	0	0	0	0	0	0	0	1	0	0	0	0	0	0	0	0	0	1	0	0	0	0	1	0	0	0	0	1	1	0	0	0	0	0	0	0	0	0	0	0	2	0
ADH4	0	0	0	0	0	0	0	0	0	0	0	0	0	0	0	0	0	0	0	0	0	0	0	0	0	0	0	0	0	0	0	0	0	0	0	0	0	0	0	0	0	0	0	0	0	0	1	0	0
ADH5	724	939	412	407	1057	608	314	459	381	786	670	347	124	679	514	537	1052	714	407	772	789	410	548	698	231	578	573	615	435	745	444	564	437	769	486	730	856	767	594	450	223	372	271	509	215	638	535	645	420
ADH6	0	0	0	0	0	0	0	0	0	0	0	0	0	0	0	0	0	0	0	0	0	0	0	0	0	0	0	0	0	0	0	0	0	0	0	0	0	0	0	0	0	0	0	0	0	0	0	0	0
ADH7	0	0	0	0	0	0	0	0	0	0	0	0	0	0	0	0	0	0	0	0	0	0	0	0	0	0	0	0	0	0	0	0	0	0	0	0	1	0	0	0	0	0	0	0	0	0	0	0	0
ADHFE1	79	125	113	81	153	160	40	118	71	110	102	28	12	139	84	121	207	135	87	139	113	65	66	104	49	128	125	108	92	124	134	63	87	141	92	139	169	76	111	93	45	113	78	105	24	103	82	115	68
ADI1	204	1208	538	468	1196	475	399	256	381	406	362	265	126	445	435	818	653	440	241	405	869	154	515	476	200	469	460	265	419	386	479	461	295	156	358	750	833	301	346	243	377	270	214	323	234	280	353	632	497
ADIG	0	1	0	0	0	0	0	0	0	0	0	0	0	0	0	0	0	2	0	0	0	0	0	1	0	0	0	0	0	0	0	1	0	0	0	0	0	0	1	0	0	0	0	0	0	0	1	1	0
ADIPOQ	0	0	0	0	0	0	0	0	0	0	0	0	0	0	0	0	0	0	0	0	0	0	0	0	0	0	0	0	0	0	0	0	0	0	0	0	0	0	0	0	0	0	0	0	0	0	1	0	0
ADIPOR1	2504	8913	1952	4779	5454	7563	10258	4849	4528	1835	2350	3761	9154	4910	6871	4166	4336	4059	6209	3377	4818	4232	5307	7204	5392	4653	7110	3932	11103	10184	14676	6290	4185	1863	4286	8864	9675	6354	2734	5045	17050	7869	4912	6822	10409	6664	4029	11181	2480
ADIPOR2	311	448	180	229	447	342	217	292	232	337	316	164	106	253	177	259	408	333	148	385	304	296	316	269	172	345	286	205	302	394	178	250	221	209	308	488	454	315	374	292	194	274	162	354	109	202	182	185	118
ADK	128	311	223	85	330	159	61	122	127	213	179	141	49	212	169	164	338	189	82	276	391	177	120	92	63	209	229	141	217	258	146	178	110	253	95	376	250	145	179	145	102	126	93	169	47	184	129	203	104
ADM	2043	209	264	448	562	609	234	411	363	507	467	404	536	517	170	489	869	534	339	492	326	472	990	347	362	946	741	229	241	197	358	166	214	307	614	414	265	538	648	626	187	270	293	381	104	617	234	340	278
ADM2	0	1	0	0	0	0	0	0	0	2	0	0	0	0	0	1	0	0	0	0	1	0	0	0	0	0	0	0	0	0	0	0	0	0	0	0	0	0	0	0	0	0	0	1	0	0	1	0	0
ADNP	132	441	189	305	478	300	203	275	278	382	420	192	74	237	252	264	465	307	178	302	275	183	306	353	188	282	339	214	306	341	389	245	218	108	279	392	424	283	368	244	213	303	262	355	136	281	265	182	219
ADNP2	588	564	300	411	770	573	237	402	371	548	588	351	126	524	427	346	906	672	244	512	457	246	420	421	245	533	469	398	279	395	641	289	240	337	280	341	481	528	403	312	205	229	177	349	50	354	268	297	311
ADO	192	147	79	145	204	126	90	91	77	164	119	80	29	119	135	153	254	155	100	163	130	62	210	140	71	159	152	144	141	176	114	125	118	151	105	131	203	145	218	174	101	95	91	156	69	136	178	106	179
ADORA1	4	1	2	0	0	1	0	2	1	5	0	0	0	0	0	2	3	0	0	4	2	1	0	3	0	1	2	0	2	4	3	1	1	1	4	0	1	0	3	3	1	3	0	2	0	2	1	4	1
ADORA2A	395	398	169	321	461	221	214	274	233	407	283	180	175	184	156	388	539	290	181	362	216	278	230	367	265	227	382	345	259	504	292	221	226	316	427	350	421	413	405	343	215	321	201	388	161	480	243	163	304
ADORA2B	25	19	6	18	30	35	11	12	22	18	17	18	12	10	33	13	37	32	18	33	28	14	13	23	9	15	52	19	21	26	16	18	35	12	32	21	37	49	30	15	2	22	12	38	11	14	18	17	13
ADORA3	8	113	103	85	92	141	16	78	9	128	40	26	9	57	32	120	60	64	82	108	75	17	71	93	53	39	52	61	35	157	54	38	45	43	142	177	81	95	60	50	54	54	33	24	48	45	100	125	28
ADPGK	690	733	410	496	995	665	383	453	447	803	475	327	212	546	467	420	1057	668	315	654	703	402	1060	485	255	937	590	447	414	544	620	407	304	438	484	684	630	568	713	473	267	382	299	592	132	491	401	485	232
ADPRH	51	50	40	47	72	75	36	51	40	94	54	67	32	37	57	64	86	58	32	89	84	71	132	48	23	160	101	38	81	68	42	49	26	45	50	65	90	67	84	77	40	40	43	50	23	44	53	40	37
ADPRHL1	3	6	6	7	10	4	8	5	6	21	5	6	4	12	4	1	17	11	12	11	6	1	8	8	6	15	5	13	12	5	5	5	6	8	2	7	14	7	16	6	5	10	11	2	5	8	3	1	3
ADPRHL2	235	209	67	125	239	202	109	130	103	178	136	138	58	144	168	152	345	244	147	209	247	109	314	192	81	371	220	160	160	220	168	195	144	189	175	187	170	170	190	171	74	111	123	163	86	172	215	162	134
ADRA1A	0	0	0	0	0	0	0	0	0	0	0	0	0	0	0	0	0	0	0	0	0	0	0	0	0	0	0	0	0	0	0	0	0	0	0	0	0	0	0	0	0	0	0	0	0	0	0	0	0
ADRA1B	0	0	0	0	2	0	1	0	0	0	0	0	0	0	0	0	1	0	0	0	0	0	0	0	0	0	0	0	0	0	0	0	1	0	0	0	0	0	2	0	0	0	0	0	0	0	0	0	0
ADRA1D	0	0	0	0	0	0	0	0	0	0	0	0	0	0	0	0	0	0	0	0	0	0	0	0	0	0	0	0	0	0	0	0	0	0	0	0	0	0	0	0	0	0	0	0	0	0	1	0	0
ADRA2A	0	4	0	2	2	2	7	2	4	3	0	0	3	6	1	2	2	1	2	7	4	0	9	3	3	3	7	3	3	6	3	2	3	0	3	2	2	0	8	1	4	2	6	12	3	1	4	2	0
ADRA2B	0	7	3	1	4	2	0	3	1	3	0	0	1	2	0	1	5	2	1	5	3	2	1	0	0	12	1	2	0	2	1	1	13	2	0	1	2	1	22	0	0	0	0	13	2	2	2	1	0
ADRA2C	5	3	0	5	10	3	0	1	5	5	0	3	0	3	1	3	5	2	0	7	1	3	3	0	0	4	4	8	0	2	4	0	19	1	0	0	5	0	26	6	2	1	3	14	0	2	5	7	0
ADRB1	1	0	3	3	0	2	0	6	1	5	0	1	1	2	1	3	5	5	2	5	3	5	7	0	2	10	0	8	4	2	1	2	14	2	1	10	9	7	23	4	3	0	1	16	1	4	6	3	0
ADRB2	278	455	666	455	1049	449	257	432	122	575	570	215	37	754	301	530	604	358	193	434	474	355	427	381	124	747	306	302	284	365	305	189	273	384	583	967	574	422	552	618	219	473	373	355	167	287	302	341	227
ADRBK1	2970	3806	1083	2491	4796	2638	1885	2407	2220	3625	2891	1882	1055	1702	1729	1489	4504	2537	2003	3039	2754	2241	2131	2589	1601	1994	3404	2286	821	2366	2254	2246	2008	2140	2455	3070	3226	2709	2555	2294	1324	1747	986	2815	614	2402	1985	1366	1092
ADRBK2	325	466	252	289	582	351	176	236	231	409	362	272	116	272	258	224	532	277	141	302	482	279	315	266	144	552	504	194	292	215	229	245	179	135	205	274	377	260	437	318	91	179	139	281	76	322	231	117	269
ADRM1	1021	913	408	560	979	902	421	760	509	787	737	533	284	710	705	636	1458	850	633	994	931	540	941	795	434	1121	950	546	797	1042	578	674	552	588	831	1046	1009	936	1000	845	568	740	433	938	552	791	845	694	580
ADSL	1164	864	604	517	977	812	376	620	448	1078	697	454	176	841	735	890	1444	1061	622	1045	1088	430	849	826	433	877	696	739	687	917	733	665	546	922	617	778	777	805	769	556	385	544	380	627	296	897	591	983	600
ADSS	345	524	267	256	653	311	148	288	246	537	354	217	135	366	278	268	535	463	186	410	352	338	407	330	170	445	418	252	287	328	303	187	227	252	292	421	411	189	463	310	167	274	196	291	61	416	253	259	183
ADSSL1	1	2	0	1	15	2	0	6	2	0	2	2	0	3	1	0	6	4	1	2	2	2	4	2	0	2	3	3	0	1	1	0	5	2	0	0	2	4	14	0	0	1	0	7	1	5	2	2	4
AEBP1	25	55	26	31	29	25	8	20	33	51	24	21	16	13	15	31	49	30	7	31	12	26	35	24	25	26	29	24	15	24	6	10	24	19	11	32	65	16	37	11	4	16	8	43	14	37	21	11	18
AEBP2	720	1035	834	513	1106	815	368	659	376	1039	634	386	185	786	514	776	1374	939	520	1093	801	581	697	600	414	855	574	580	565	684	546	393	437	698	628	1002	1059	675	786	580	288	565	394	639	153	667	452	625	310
AEN	140	130	83	103	164	111	63	59	61	131	119	87	25	100	72	94	173	116	62	142	118	79	114	118	79	98	97	148	102	144	112	77	70	123	102	154	197	122	136	93	77	76	91	125	49	123	83	99	71
AES	7512	9898	4930	6322	11496	7004	4291	7326	4978	9240	6732	4380	1418	6910	5929	7030	12723	8145	5965	10289	9448	4698	5871	8159	4201	7076	7073	7552	7527	9149	5508	6411	5108	7685	7429	8368	10117	8148	7084	6498	4222	5740	4073	7524	2288	6992	4014	6662	3366
AFAP1	20	70	38	41	57	100	20	25	20	63	66	16	4	54	15	44	57	43	21	60	29	21	35	44	32	30	39	31	25	95	80	18	26	55	30	29	74	48	30	39	18	37	30	24	4	56	62	28	20
AFAP1L1	3	0	1	1	3	1	0	2	1	0	1	0	0	0	0	1	5	2	2	7	0	0	1	1	2	1	6	0	3	1	0	1	5	7	2	1	0	1	1	0	1	2	6	0	0	7	0	0	5
AFAP1L2	23	25	7	22	22	35	19	11	29	33	22	6	0	24	11	20	57	36	20	27	11	24	14	25	7	18	17	12	12	14	27	7	23	22	25	3	27	19	35	18	24	30	14	36	6	13	12	32	10
AFF1	4663	2753	1760	1696	2745	3211	1635	1966	1090	2929	2535	1514	1068	2670	1911	2684	5069	3330	1616	3811	2685	1805	4771	2064	1196	7044	2675	1486	2253	2601	2739	1439	1788	1688	2460	2097	2475	1775	2720	2461	1269	2173	2912	1668	592	2064	1609	3174	1402
AFF2	166	227	92	93	161	231	86	105	166	215	236	92	131	148	89	229	277	116	159	120	80	193	149	140	80	130	230	57	130	117	155	82	108	106	144	75	181	170	118	101	85	87	94	159	38	166	102	200	116
AFF3	175	307	107	209	287	181	123	206	127	331	161	106	26	130	149	171	536	269	127	215	153	141	172	192	113	187	191	111	243	226	155	148	128	214	140	148	246	156	215	98	84	184	146	145	42	199	171	105	213
AFF4	920	986	587	548	883	817	477	640	517	900	887	381	224	737	460	676	1265	1039	520	1107	773	657	644	719	483	1077	889	469	832	895	578	512	537	636	847	970	1220	887	1111	696	434	791	668	759	270	807	554	637	470
AFG3L2	357	373	170	165	383	372	144	224	109	371	229	165	46	270	204	230	403	324	158	320	263	130	211	229	115	312	236	222	168	305	214	201	175	241	233	249	362	328	274	158	142	142	100	145	114	240	150	272	132
AFM	0	0	0	0	0	0	0	0	0	0	0	0	0	0	0	0	0	0	0	0	0	0	0	0	0	0	0	0	0	0	0	0	0	0	0	1	0	1	0	0	0	0	0	0	0	0	0	0	0
AFMID	20	26	16	9	26	22	7	5	10	37	14	7	2	12	5	7	26	22	17	21	20	9	21	16	11	22	20	13	17	27	23	14	11	6	20	36	38	25	25	21	19	19	12	39	11	25	13	17	14
AFP	0	0	0	0	0	0	0	0	0	0	1	0	1	0	0	0	0	0	0	0	0	0	0	0	0	0	0	0	0	0	0	0	0	0	0	2	0	0	0	0	0	1	0	0	0	0	0	0	0
AFTPH	1648	1747	1078	958	1898	1705	673	1070	854	1740	1306	758	499	1651	831	1103	2752	1788	1097	1876	1713	1186	1434	1171	750	1785	1543	1208	939	948	1446	873	905	1400	1074	1706	1595	1741	1488	1323	533	915	681	1252	220	1535	776	1197	1008
AGA	297	207	138	133	323	210	81	103	104	218	159	110	61	197	144	112	347	222	97	177	238	144	169	136	65	230	154	165	135	196	171	175	94	180	106	224	234	227	188	149	62	78	48	179	57	134	178	196	157
AGAP1	52	71	32	36	66	55	64	74	70	72	59	27	24	56	47	105	117	72	81	111	65	28	41	75	27	45	34	58	37	100	68	57	86	71	88	54	47	52	79	51	53	80	53	86	32	33	42	32	49
AGAP11	0	0	0	0	0	0	0	0	0	0	0	0	0	0	0	0	0	0	0	0	0	0	0	0	0	0	0	0	0	0	0	0	0	0	0	0	0	0	0	0	0	0	0	0	0	0	0	0	0
AGAP2	216	326	200	206	407	196	158	222	167	378	198	104	77	170	117	271	402	237	121	374	190	212	216	228	167	179	242	208	162	267	250	138	149	292	278	413	376	268	288	233	131	262	171	264	112	288	216	117	144
AGAP3	155	333	154	146	332	266	180	211	164	343	221	159	40	225	154	191	359	277	137	375	368	163	199	204	110	407	196	214	199	268	110	198	141	133	226	288	290	294	353	194	135	259	144	335	108	190	194	126	218
AGAP5	147	595	268	200	363	279	127	219	139	359	225	113	50	319	163	266	492	324	255	426	257	158	263	197	119	243	240	267	205	245	269	141	258	232	217	297	397	273	254	186	100	299	216	235	70	280	137	218	195
AGAP6	173	267	182	158	269	176	141	176	114	256	159	84	33	211	152	226	328	233	144	258	213	119	178	189	119	190	148	195	156	225	154	144	134	236	128	196	244	188	217	147	96	153	134	157	47	252	139	155	192
AGAP7	30	39	33	21	55	51	21	29	29	49	36	26	9	40	21	27	76	55	28	36	49	30	40	47	13	36	49	49	16	43	67	24	33	42	28	42	42	42	46	30	10	27	29	21	12	44	11	23	21
AGBL1	0	0	0	0	0	0	0	2	0	0	0	0	0	0	0	0	2	1	0	0	0	0	1	0	0	0	1	0	1	0	0	0	0	0	0	0	0	0	3	0	0	0	0	1	0	0	0	0	0
AGBL2	25	27	11	10	38	20	9	7	15	26	18	12	3	23	16	16	35	22	11	32	13	15	16	19	7	19	12	22	15	30	29	11	15	20	21	24	31	16	7	11	10	25	15	6	1	14	3	18	2
AGBL3	3	15	6	4	6	9	12	2	3	15	5	6	1	8	3	3	14	14	7	9	7	10	7	6	0	7	3	9	7	7	5	6	2	3	12	6	9	8	9	6	4	9	3	11	2	21	5	5	4
AGBL4	0	4	0	2	6	5	0	4	0	1	1	0	0	1	0	1	2	2	0	1	0	0	1	0	1	3	1	5	1	1	0	1	3	1	0	0	3	4	1	0	0	0	0	1	1	0	0	1	5
AGBL5	43	39	20	27	58	40	16	27	23	31	17	16	8	25	14	29	54	29	25	42	37	28	33	42	27	37	29	37	29	27	26	25	30	42	41	41	39	46	36	23	17	37	30	30	8	28	21	25	12
AGER	189	216	244	107	260	174	127	341	84	285	129	99	63	221	137	317	638	436	269	412	275	178	249	358	179	425	159	250	157	320	140	128	217	227	535	334	304	191	502	209	181	354	232	250	163	343	206	191	160
AGFG1	10	7	2	1	7	8	3	3	8	8	18	7	2	6	2	5	14	7	1	7	9	4	10	4	1	12	7	11	5	9	5	9	2	4	7	3	6	7	7	5	3	4	4	5	1	10	4	5	1
AGFG2	663	622	578	404	1135	642	330	776	325	694	693	318	110	858	322	743	1535	786	613	932	719	331	380	651	346	572	543	694	435	839	741	395	440	665	639	757	628	577	649	662	305	434	364	575	140	599	336	561	233
AGGF1	255	455	210	192	410	281	151	210	203	477	306	140	136	275	170	241	459	248	197	240	204	234	346	256	122	216	245	168	171	195	245	193	153	219	219	330	368	323	234	189	80	162	119	206	51	276	124	195	119
AGK	4	4	7	2	17	3	3	1	2	11	5	2	4	3	10	2	10	7	2	6	3	1	2	2	1	4	6	2	6	4	3	3	1	6	2	5	10	6	3	7	5	5	5	5	0	8	3	1	1
AGL	293	509	305	281	519	337	152	270	194	473	358	172	81	356	187	326	548	358	210	449	389	228	261	294	142	255	309	265	176	316	239	170	224	287	283	454	459	334	339	246	136	187	153	191	35	272	213	266	194
AGMAT	122	124	57	74	117	111	46	61	31	98	45	38	11	63	67	97	116	76	47	106	69	52	69	79	62	83	57	87	82	132	71	74	79	127	61	65	119	93	69	37	50	73	49	52	33	97	111	74	82
AGMO	0	0	0	0	0	0	0	0	0	0	0	0	1	0	0	0	0	0	0	0	0	0	0	0	0	1	0	0	0	0	0	0	0	0	0	0	0	0	0	0	0	0	0	0	0	0	0	0	0
AGPAT1	1264	1005	416	742	1218	522	696	664	698	799	363	627	368	350	310	809	1599	1133	578	938	929	640	821	902	498	860	1254	366	482	1059	383	362	667	711	697	875	1012	454	899	290	563	849	582	880	107	758	1046	907	533
AGPAT2	153	307	113	192	315	140	94	138	159	198	168	166	87	127	130	101	228	143	77	160	159	147	167	157	71	212	167	141	109	112	88	125	60	116	210	264	269	225	276	186	76	104	83	269	51	165	86	80	66
AGPAT3	885	816	429	434	1175	771	513	471	382	827	579	586	346	579	441	551	864	627	291	759	812	442	1076	544	288	1393	721	472	608	767	527	452	314	377	550	827	944	656	817	710	390	415	372	537	217	530	524	424	504
AGPAT4	35	119	31	42	122	52	25	55	86	83	63	33	11	38	32	43	82	59	39	53	67	35	68	37	22	69	76	84	57	60	38	36	33	45	31	121	101	52	72	56	25	31	17	59	17	80	38	36	26
AGPAT5	342	451	180	237	469	396	172	217	189	460	310	191	83	281	287	223	397	264	171	286	380	176	341	233	123	320	245	225	239	252	274	224	149	288	198	296	380	300	308	287	114	187	153	217	76	262	209	241	232
AGPAT6	399	506	286	316	515	390	211	372	258	445	322	201	124	339	246	360	630	494	225	494	445	230	346	372	201	500	340	282	311	449	327	299	261	357	345	462	526	414	424	286	175	283	176	335	148	340	242	348	185
AGPAT9	643	330	143	277	364	450	134	294	365	369	369	166	439	496	252	206	705	387	278	429	294	454	460	356	190	403	529	179	235	213	379	240	305	263	498	253	285	398	406	306	115	315	258	309	112	309	201	279	205
AGPHD1	15	36	25	14	30	17	10	15	11	19	20	4	3	12	12	7	33	10	7	26	15	10	19	10	8	9	9	21	10	20	12	9	13	24	9	21	25	25	12	6	6	9	8	7	1	19	4	7	9
AGPS	714	724	395	398	1026	779	270	409	392	753	599	470	152	790	540	562	1168	648	428	752	916	359	597	590	200	889	645	518	442	619	673	437	369	503	465	673	719	607	600	512	247	387	286	542	90	603	345	490	441
AGR2	0	1	0	0	0	0	0	0	1	0	0	0	0	1	1	0	2	3	1	3	2	0	3	0	0	6	0	1	0	0	1	1	5	1	0	1	1	0	5	2	0	0	1	3	1	1	0	0	0
AGR3	0	0	0	0	0	0	0	0	0	0	0	0	0	0	0	0	0	0	0	0	0	0	0	0	0	0	0	0	0	1	0	0	0	0	0	0	0	0	0	0	0	0	0	0	0	0	0	0	0
AGRN	44	31	18	30	47	8	18	20	20	39	29	76	7	11	22	21	45	39	18	102	106	11	192	28	14	349	22	21	24	33	20	26	15	20	30	23	21	13	47	75	11	7	52	26	15	35	64	28	26
AGRP	24	22	11	24	36	12	22	20	14	43	24	8	7	14	18	15	34	23	10	13	31	13	23	18	13	29	26	29	18	20	14	20	12	22	14	35	33	22	32	22	10	17	13	22	1	42	15	6	11
AGT	0	0	0	0	0	0	0	0	0	0	0	0	0	0	0	0	0	0	0	0	0	0	0	0	1	0	0	0	0	0	0	0	0	0	0	4	0	0	0	0	0	0	0	0	0	0	0	0	0
AGTPBP1	402	1084	580	751	943	927	470	708	820	1461	945	419	532	1089	603	762	1223	738	466	898	868	529	787	779	432	828	911	633	503	672	937	373	429	237	667	695	713	929	797	554	390	648	499	771	169	877	336	614	497
AGTR1	0	0	0	0	0	0	0	0	0	0	0	0	0	0	0	0	0	0	0	0	0	0	0	0	0	0	0	0	0	0	0	0	0	0	1	0	0	0	0	0	0	0	0	0	0	0	0	0	0
AGTR2	0	0	0	0	0	0	0	0	0	0	0	0	0	0	0	0	0	0	0	2	0	0	0	0	0	0	0	0	0	0	0	0	0	0	0	0	0	0	0	0	0	0	0	0	0	0	1	0	0
AGTRAP	4277	2033	1005	1634	2736	2177	961	1626	1917	2349	1792	1291	1207	2106	1765	1218	3059	1976	1449	2308	2680	1449	2789	1752	998	2320	2999	1398	1800	1987	1532	2058	1304	1731	2287	2093	1877	2065	2203	2068	1010	1444	955	2654	952	2032	1329	1383	985
AGXT	0	0	0	0	0	0	0	0	0	0	0	0	0	0	0	0	0	0	0	0	0	0	0	0	0	0	0	0	0	0	0	0	0	0	1	0	0	0	1	0	0	0	0	0	0	0	1	0	0
AGXT2	0	0	0	0	0	0	0	0	0	0	0	0	0	0	0	0	0	0	0	0	0	0	0	0	0	0	0	0	0	0	0	0	0	0	0	0	0	0	0	0	0	0	0	0	0	0	0	0	0
AGXT2L1	0	0	0	0	0	0	0	0	0	0	0	0	0	0	0	0	0	0	0	0	0	0	0	0	0	0	0	0	0	0	0	0	0	0	0	0	0	0	0	0	0	0	0	0	0	0	0	0	0
AGXT2L2	476	637	473	321	680	391	204	461	205	588	512	362	190	520	271	543	746	472	223	708	511	364	378	361	273	599	483	384	309	591	233	186	300	463	466	704	762	419	547	491	194	409	292	339	235	593	382	237	330
AHCTF1	368	671	348	355	482	551	265	452	341	463	453	172	182	489	206	325	935	740	312	463	300	514	300	450	301	511	501	330	230	407	379	204	356	363	571	467	508	641	600	342	221	534	426	505	191	570	167	375	112
AHCY	199	269	105	160	414	165	94	128	157	251	125	103	43	129	122	135	302	177	83	223	195	127	216	161	78	156	153	145	174	145	68	152	101	147	150	316	288	195	246	144	83	134	78	248	62	184	146	77	132
AHCYL1	2035	1709	725	1098	2574	1658	950	1323	1128	1699	1544	930	482	1273	1235	1598	2379	1689	1106	1465	1531	977	1092	1523	889	1461	1798	971	1098	1579	1071	1251	1100	1205	1162	1529	1603	1537	1589	1260	773	1004	645	1558	254	1211	882	964	1135
AHCYL2	50	139	47	75	156	53	60	68	81	126	83	36	24	75	71	58	176	67	35	87	88	33	89	83	42	89	84	52	41	56	58	30	30	23	41	79	93	74	86	32	21	62	51	50	8	60	52	15	40
AHDC1	17	31	15	17	29	20	16	14	16	23	10	6	17	3	7	23	33	19	5	24	11	4	10	22	16	10	11	13	15	12	12	7	7	8	10	14	27	8	21	20	12	18	9	22	9	15	9	6	13
AHI1	88	206	94	117	227	168	66	105	106	177	116	53	17	135	79	77	173	118	113	215	135	46	74	96	48	73	79	104	72	95	120	61	83	168	81	133	214	150	81	85	30	98	98	80	10	142	47	60	119
AHNAK	811	1914	1005	771	2428	1594	708	1472	1563	1727	1770	743	288	1174	767	1166	1827	1505	896	1443	1179	1108	672	1618	607	1327	953	991	1147	1395	970	780	862	652	1687	1996	1987	1310	2352	1306	766	1226	831	1717	566	937	1113	1185	840
AHNAK2	2	0	0	1	1	0	0	0	1	0	1	0	0	0	0	0	0	0	0	0	0	0	0	0	0	0	0	0	0	0	0	0	0	0	0	0	1	0	0	2	1	0	0	0	0	0	0	0	0
AHR	137	817	378	404	487	381	237	286	416	532	376	318	115	417	297	351	497	517	264	440	287	203	658	355	166	850	312	248	319	476	399	226	205	136	401	377	521	460	486	331	200	341	280	509	123	388	246	380	279
AHRR	6	4	0	1	3	84	4	2	19	2	1	18	1	2	0	1	5	7	0	2	0	11	2	2	2	1	9	10	0	0	1	0	5	2	2	2	4	9	1	0	1	3	2	7	1	1	0	4	0
AHSA1	702	797	445	514	854	1151	328	568	410	718	435	419	175	695	428	609	937	734	497	776	750	447	1076	663	322	1010	571	505	570	659	605	450	419	516	600	637	717	619	693	591	274	438	358	410	142	517	232	643	229
AHSA2	858	1399	908	652	1341	998	670	792	560	1394	810	549	302	864	660	695	1548	1286	571	995	907	683	975	696	620	1017	984	856	688	947	627	546	558	901	769	1268	1501	1068	1099	725	429	638	538	737	349	1137	497	352	444
AHSG	0	0	0	0	0	0	0	0	0	0	0	0	0	0	0	0	0	0	0	0	0	0	0	0	0	2	0	0	0	1	0	0	2	1	0	0	0	0	0	0	2	0	0	6	0	0	2	0	1
AHSP	81	820	348	153	581	1488	638	480	471	79	159	1227	3850	419	678	668	171	56	1077	320	568	609	304	888	731	159	891	1981	629	280	1224	379	595	308	395	619	329	565	65	225	1624	786	370	397	603	983	87	921	79
AICDA	1	5	1	1	1	3	0	5	2	3	3	7	2	1	2	6	4	8	4	4	5	17	11	9	1	1	6	3	0	5	6	5	2	3	10	2	1	14	4	1	1	7	3	4	0	0	1	3	0
AIDA	1012	1406	814	873	1551	1304	577	974	881	1403	986	821	505	903	899	1193	1604	1137	624	1303	1132	601	1248	983	517	1191	863	886	868	850	509	513	416	770	787	1210	1784	1091	903	652	698	626	458	1044	399	1030	647	627	593
AIF1	1936	2452	1176	1026	2040	1740	685	992	925	2261	1980	1098	631	1938	1407	1284	2321	1067	1302	1140	2477	1340	1760	1838	472	2232	1461	861	1189	1384	1211	1423	716	1143	2127	1269	2433	2166	2071	1539	578	817	657	1686	1124	1965	1679	1747	1900
AIF1L	0	0	0	0	1	1	0	0	1	0	1	0	1	0	1	1	0	0	0	0	0	1	0	1	0	0	1	6	1	0	2	0	1	3	1	0	3	0	0	0	0	0	0	0	0	0	0	0	0
AIFM1	282	250	131	141	367	251	138	172	152	195	198	125	57	212	168	196	379	349	142	284	258	131	210	242	92	275	252	154	164	263	176	234	155	227	170	299	310	279	273	209	138	183	126	244	96	224	221	243	197
AIFM2	7	14	14	10	14	2	3	4	1	18	10	2	0	12	2	6	7	7	6	13	11	3	4	5	1	5	5	3	1	10	6	6	5	13	13	16	19	10	6	7	6	2	7	9	3	10	3	4	4
AIG1	164	157	93	77	195	111	69	76	79	134	100	108	45	95	61	104	162	103	55	133	131	99	188	101	66	136	147	101	96	95	79	82	96	95	103	176	159	179	109	107	70	85	70	128	55	120	55	119	92
AIM1	987	1527	711	944	1700	1490	636	1142	1018	1266	1324	766	569	1292	827	1082	2148	1311	937	1288	1139	737	1297	1226	625	1623	1454	868	860	1124	1503	787	783	564	906	861	1159	1147	1144	846	456	756	626	1046	237	1011	1070	966	831
AIM1L	22	10	10	16	34	21	8	37	15	25	38	20	10	25	30	19	62	29	22	58	18	10	16	23	11	17	25	19	29	26	32	23	14	17	33	27	16	24	24	31	12	39	23	24	14	27	12	17	11
AIM2	1271	140	128	99	219	322	112	123	111	189	281	358	261	339	317	298	296	146	140	298	381	220	531	227	56	604	596	190	174	213	295	258	158	109	194	108	148	162	188	260	106	117	160	130	47	162	186	384	306
AIMP1	258	425	194	174	359	276	102	164	116	318	242	104	37	255	160	234	343	252	145	277	286	159	229	247	75	239	213	182	129	228	194	167	176	230	232	229	368	330	249	156	69	162	118	182	62	216	139	172	114
AIMP2	216	229	90	129	235	203	88	122	121	224	141	100	60	182	144	198	285	199	94	235	186	109	234	204	88	285	171	136	143	216	154	133	97	137	176	158	183	164	193	139	104	100	97	194	81	152	162	159	146
AIP	464	1037	515	593	989	736	344	561	356	988	528	409	190	667	434	527	880	687	282	898	587	510	635	822	322	751	434	604	473	657	276	278	328	485	865	944	1169	711	978	609	324	698	371	684	316	731	420	284	243
AIPL1	0	0	0	0	0	0	0	0	0	0	0	0	0	0	0	0	0	0	0	0	0	0	0	0	0	0	0	0	0	0	0	0	0	0	0	0	0	0	0	0	0	0	0	0	0	0	0	0	0
AIRE	6	3	6	1	12	3	0	8	3	2	5	4	0	3	1	1	5	8	2	7	4	7	2	3	1	4	4	7	1	6	2	1	1	5	7	10	12	1	1	3	1	2	0	5	2	2	10	4	0
AJAP1	9	16	42	9	40	13	10	16	5	14	10	3	0	8	14	17	19	12	17	13	48	0	9	26	17	9	10	17	16	33	18	11	3	15	16	58	9	26	9	4	14	9	1	8	13	11	22	18	30
AJUBA	2	9	2	6	8	7	2	5	4	18	3	0	0	3	1	3	14	4	4	14	1	10	5	6	4	3	5	7	2	17	1	3	4	6	6	3	5	14	7	2	1	3	2	3	2	8	3	3	3
AK1	253	412	166	329	328	460	429	396	297	362	300	235	294	363	338	291	542	328	483	407	226	306	330	661	272	238	260	532	369	675	396	301	215	298	429	365	481	543	297	264	412	344	209	537	536	455	381	469	112
AK2	1586	1485	902	1083	1836	1567	678	1015	906	1704	1172	868	436	1379	1129	1363	2316	1680	905	1636	2069	944	1677	1483	620	1979	1308	1061	1255	1741	1086	1050	849	1135	1357	1594	1659	1535	1510	1204	706	924	696	1300	577	1232	578	1361	519
AK3	401	444	313	312	642	450	198	381	257	512	422	192	85	428	386	467	957	675	433	495	550	249	364	507	218	422	464	505	374	440	455	393	266	520	429	547	500	636	461	339	226	293	194	508	106	407	327	466	363
AK4	128	94	64	64	98	64	28	83	36	106	48	33	16	72	41	39	121	95	57	109	88	39	95	60	31	118	62	64	52	81	46	55	86	69	44	86	75	64	131	52	32	57	36	84	9	58	57	64	41
AK5	112	354	103	163	173	105	112	89	51	259	61	52	20	85	35	96	271	200	81	300	75	87	165	97	101	82	119	115	78	323	84	50	152	258	82	109	361	121	157	37	31	150	157	103	24	183	160	63	151
AK7	1	2	0	1	3	0	0	0	0	0	1	0	1	3	0	0	1	0	1	1	1	0	0	1	0	0	0	0	1	0	0	0	0	0	0	2	3	1	0	0	1	1	0	1	0	0	3	0	0
AK8	0	6	2	1	8	12	2	0	0	7	0	2	0	4	2	0	5	3	1	3	3	3	1	2	0	0	3	4	4	4	0	1	3	5	0	3	1	1	2	0	0	3	3	7	0	2	3	1	1
AKAP1	86	187	113	82	181	114	71	87	77	160	135	69	21	103	74	67	206	116	70	147	102	103	132	102	53	159	112	133	83	154	100	47	71	105	119	199	186	146	145	94	45	109	49	147	59	108	73	88	52
AKAP10	319	599	225	271	561	344	166	246	269	456	341	165	81	363	307	246	612	419	180	378	324	166	481	289	148	476	299	296	226	280	376	293	204	168	223	359	412	407	364	243	104	180	131	267	66	308	247	196	172
AKAP11	750	1064	554	607	1170	856	396	682	424	959	785	368	142	657	548	673	1153	992	526	918	902	570	615	590	438	825	751	567	590	767	569	481	577	613	690	859	1016	875	852	566	301	566	427	625	180	638	390	618	362
AKAP12	10	85	72	11	102	51	20	60	14	53	35	7	5	37	6	8	57	63	69	64	80	42	27	79	22	58	70	20	19	29	26	8	74	12	59	131	50	86	44	16	8	78	70	27	16	21	27	21	12
AKAP13	434	579	334	395	726	683	380	562	764	1372	1108	463	417	922	720	1014	1190	966	340	766	952	500	975	932	525	1731	1465	620	1106	907	1339	565	280	128	338	463	651	451	1466	898	646	942	726	950	302	1145	393	656	522
AKAP14	1	0	0	0	0	1	0	1	0	0	0	0	0	1	2	1	1	0	1	2	0	0	2	0	0	0	2	0	5	1	2	0	0	1	1	1	2	0	0	2	2	1	2	1	0	0	0	0	2
AKAP17A	1293	2114	899	1164	2356	1088	936	1596	1033	1986	1341	794	483	1157	954	2015	2619	1632	1084	1819	1817	936	1300	1608	918	1411	1814	1474	1033	2170	1477	1240	1193	1460	1737	2158	1741	1536	1733	1685	914	1198	803	1665	685	1889	1149	1009	1262
AKAP3	0	2	1	0	1	1	0	1	1	0	0	0	0	0	1	0	0	0	0	0	1	0	0	0	0	0	0	0	0	3	0	0	0	0	0	1	1	0	0	1	0	0	0	0	0	0	1	0	0
AKAP4	0	0	0	0	0	0	0	0	0	0	0	0	0	0	0	0	0	0	0	0	0	0	0	0	0	0	0	0	0	0	0	0	0	0	0	0	0	0	0	0	0	0	0	0	0	0	0	0	0
AKAP5	12	24	17	6	47	14	4	9	10	23	10	13	5	13	5	3	23	12	15	28	17	30	5	31	8	5	32	8	8	19	6	8	6	12	11	33	27	9	11	12	2	8	15	24	0	24	4	0	5
AKAP6	3	4	0	2	1	5	2	3	5	7	3	1	0	9	3	0	11	7	1	3	3	1	5	3	2	5	2	12	1	6	3	2	2	6	6	0	1	2	2	4	1	3	5	2	1	7	5	5	4
AKAP7	65	156	91	64	149	138	64	62	86	98	70	57	35	109	81	41	157	99	104	96	173	69	161	119	38	191	71	67	77	80	87	66	59	67	80	97	150	170	90	65	76	55	59	92	25	95	48	104	47
AKAP8	373	480	254	323	547	314	201	341	206	512	391	223	96	282	268	360	739	446	224	387	399	180	338	425	226	435	366	288	249	453	295	241	270	390	372	428	470	414	371	329	175	259	160	445	143	424	357	167	244
AKAP8L	892	1151	584	673	1183	845	562	936	634	1119	831	586	331	794	610	1079	1814	1011	767	1073	1116	667	822	1019	548	1090	1216	827	817	1190	999	718	671	791	868	1113	1048	974	1032	797	514	715	488	945	297	954	494	552	712
AKAP9	244	504	315	249	590	446	214	357	248	403	451	153	92	436	274	375	724	588	260	427	411	227	317	364	179	495	406	303	339	431	409	304	273	248	305	453	478	411	375	233	162	205	176	229	86	319	208	414	233
AKD1	85	77	52	39	90	51	23	25	29	42	41	16	16	40	32	37	89	48	34	55	56	40	35	52	16	46	61	19	27	50	49	22	25	71	40	53	76	74	35	33	6	43	28	33	5	56	19	36	19
AKIP1	150	132	60	25	157	114	37	61	40	62	94	34	16	89	64	92	72	100	61	58	94	47	30	85	58	112	59	96	73	56	66	68	40	110	67	95	112	135	109	57	58	36	30	67	25	74	28	89	50
AKIRIN1	1528	1253	914	849	1568	1525	661	1192	959	1209	1241	809	373	1479	1033	1370	2471	1602	930	1402	1074	838	1155	1304	612	1368	1635	1128	1003	1078	1677	788	814	1405	1022	986	1152	1296	1147	897	537	839	699	1051	398	1201	1101	1720	1494
AKIRIN2	728	372	109	301	365	458	202	309	268	377	315	311	115	343	265	435	669	501	210	337	309	231	833	350	202	761	590	222	339	394	555	281	204	182	321	275	322	349	434	368	204	238	199	368	157	311	342	534	421
AKNA	2133	2925	1191	1513	3052	1909	2400	1931	2210	3674	2256	1301	662	1426	1208	2266	4413	2724	1447	3629	2277	2067	3084	2632	1446	2206	3238	2365	1832	2985	2104	1405	1608	1918	2215	3207	3796	2807	3017	2069	1354	2205	1492	3472	697	2712	2045	741	1185
AKNAD1	1	0	0	0	0	1	0	0	0	0	0	0	0	0	0	0	0	2	0	0	0	0	0	0	0	0	0	0	0	0	1	0	1	0	2	0	0	0	1	0	0	0	0	2	1	0	1	0	0
AKR1A1	374	317	181	222	421	404	138	235	198	438	239	215	98	296	267	236	422	287	149	357	409	187	394	242	122	435	275	245	227	268	122	280	176	229	284	306	332	315	291	257	109	157	94	311	92	253	192	209	119
AKR1B1	253	708	340	402	678	502	217	402	265	441	330	200	63	372	210	375	596	520	187	573	307	265	417	374	221	366	235	420	315	468	239	219	191	297	466	670	688	527	449	281	126	329	212	357	125	354	255	213	186
AKR1B10	0	0	0	0	0	0	0	0	0	2	0	0	0	0	0	0	1	0	0	0	0	0	0	0	0	0	0	0	0	0	0	1	0	0	0	0	0	1	0	0	0	0	0	0	0	0	0	0	0
AKR1B15	0	0	0	0	0	0	0	2	0	0	0	0	0	0	0	0	0	1	0	0	0	0	1	0	0	0	0	0	0	0	0	0	1	1	0	0	0	0	1	0	0	0	0	1	0	0	0	0	0
AKR1C2	0	2	0	0	0	0	0	0	0	0	0	0	0	0	0	0	0	0	0	0	0	0	0	0	0	0	0	0	0	0	0	0	1	5	0	0	1	1	1	0	0	0	0	0	0	1	1	0	0
AKR1C3	5	46	44	10	112	11	12	4	3	47	18	5	0	28	33	6	40	29	10	26	27	19	16	12	5	17	6	10	8	37	4	25	12	5	11	57	22	11	26	10	3	12	9	24	9	46	30	6	8
AKR1C4	0	0	0	0	0	0	0	0	0	0	0	0	0	0	0	0	0	0	0	0	1	0	0	1	0	0	0	0	0	0	0	0	0	0	0	0	0	0	0	0	0	0	0	0	0	0	0	0	0
AKR1CL1	30	49	65	43	78	36	11	35	8	83	19	16	6	28	7	20	51	34	30	35	62	27	39	48	5	45	41	7	18	34	16	14	12	19	32	90	54	20	51	18	14	10	4	33	4	8	13	19	1
AKR1D1	0	0	0	0	0	0	0	0	0	0	0	0	0	0	0	0	0	0	0	0	0	0	0	1	0	0	0	0	0	0	0	0	0	0	0	0	0	0	0	0	0	0	0	0	2	0	1	0	0
AKR1E2	10	16	6	4	25	23	16	9	19	8	11	31	23	6	13	16	12	6	0	29	13	23	2	15	12	13	40	11	7	18	8	10	18	14	20	24	22	15	15	6	18	24	17	24	6	22	21	10	7
AKR7A2	85	177	92	129	214	115	116	141	70	145	107	63	24	142	112	76	244	186	82	252	141	103	200	173	73	150	146	161	205	209	165	156	154	148	173	205	223	206	156	133	81	234	153	127	72	117	182	142	162
AKR7A2P1	9	25	4	10	21	15	9	14	13	7	6	4	7	15	5	16	24	24	3	13	17	2	14	12	2	3	8	15	6	11	7	14	16	4	5	12	24	5	26	11	5	8	4	18	3	6	9	14	5
AKR7A3	12	40	10	17	18	15	22	28	14	42	23	11	6	18	16	23	25	20	21	56	13	11	9	23	109	25	22	27	20	16	14	17	24	175	19	16	32	36	38	10	7	20	23	38	10	211	18	10	36
AKT1	356	622	269	423	705	412	232	497	307	642	438	226	112	309	228	472	578	467	297	482	361	334	451	439	329	415	423	332	266	449	232	208	281	263	581	619	604	416	513	427	248	392	231	614	158	463	437	213	346
AKT1S1	31	107	46	67	93	71	95	70	39	41	54	37	57	39	32	19	63	56	36	52	34	40	56	80	31	54	33	44	51	69	45	35	41	29	108	72	110	71	51	50	56	55	38	82	79	63	50	46	20
AKT2	1252	1811	823	1202	1927	1304	1277	1226	1032	1455	1289	1062	785	1192	1010	1518	2268	1288	1040	1453	1337	1271	1404	1382	838	1411	1749	1188	1444	1710	1265	1052	972	1055	1578	1832	1800	1738	1530	1226	1141	1318	940	1469	487	1474	1083	757	1124
AKT3	650	1765	1116	865	2224	1482	407	906	1034	2370	1600	569	202	1569	786	1010	1843	1276	986	1125	1080	692	621	1354	452	701	939	1153	657	961	1075	584	859	1363	830	914	1494	1659	753	847	364	760	564	941	193	1353	547	892	965
AKTIP	1569	1416	922	693	1442	1150	661	998	774	1475	1062	523	451	1453	798	981	2129	1270	783	1271	1199	513	751	988	612	1069	1077	1137	653	1346	1306	593	651	1092	673	739	1033	1173	1190	877	475	841	629	961	188	1283	899	1173	1229
ALAD	230	365	146	237	445	246	186	228	194	404	203	139	112	108	137	222	349	200	154	356	232	186	251	278	141	206	267	202	216	300	176	222	213	222	286	386	445	278	377	243	212	251	143	314	110	272	200	122	145
ALAS1	160	197	166	155	226	199	112	129	87	210	181	124	77	172	98	230	166	153	83	230	129	113	236	175	96	203	142	111	129	174	101	78	110	147	212	271	303	165	335	177	106	149	113	204	153	160	127	149	102
ALAS2	929	14333	9809	5906	28709	14688	13889	6791	3341	2209	2303	7421	35837	4881	6482	6492	1542	1185	7965	4125	19346	5968	4595	9056	9082	2283	11709	11747	10298	5743	10753	4336	4942	1701	5249	46997	16988	9234	1038	6182	24885	9903	3680	2797	11936	9798	2840	8756	1381
ALB	0	0	0	0	5	0	3	2	0	4	6	1	0	7	3	3	4	4	3	5	2	0	4	0	0	0	2	1	1	0	11	1	1	2	5	1	2	6	1	5	1	0	0	5	0	2	0	1	0
ALCAM	203	384	160	177	342	311	129	136	152	242	218	104	64	251	82	148	401	215	94	231	173	116	184	175	119	255	124	135	119	166	156	107	136	166	160	205	271	245	213	138	76	188	135	181	47	245	103	134	139
ALDH16A1	511	546	338	435	874	417	254	416	269	743	478	318	112	383	350	242	875	546	266	625	661	345	468	418	265	626	448	316	422	517	340	355	348	384	443	690	613	526	567	441	200	372	221	443	99	441	371	325	141
ALDH18A1	140	159	52	75	204	143	72	73	78	125	60	42	21	81	65	105	252	147	68	163	94	76	94	115	58	92	98	66	89	171	82	66	83	99	114	138	166	148	138	87	79	111	64	124	50	113	128	83	86
ALDH1A1	151	306	111	249	206	416	184	149	215	254	220	146	69	348	402	310	509	329	113	193	239	252	658	149	70	835	442	126	381	262	221	331	117	132	237	224	285	250	471	268	136	136	150	324	84	165	183	266	247
ALDH1A2	7	3	0	1	2	4	1	3	0	1	1	2	0	1	4	1	5	3	0	4	1	7	1	1	0	10	3	3	0	1	10	0	1	0	1	1	6	5	0	2	0	4	4	1	0	2	0	3	0
ALDH1A3	0	0	0	0	0	0	0	0	0	0	0	0	0	0	0	0	0	0	0	0	0	0	0	0	0	0	0	0	0	0	0	0	0	0	0	0	0	0	0	0	0	0	0	0	0	0	0	0	0
ALDH1B1	1	14	14	11	29	21	12	5	5	13	8	2	4	13	7	16	13	15	5	19	15	14	7	1	6	15	13	10	18	24	8	16	11	14	12	19	16	29	14	13	16	14	11	18	7	18	15	8	13
ALDH1L1	0	0	0	0	0	0	0	0	0	0	0	0	0	0	0	0	0	0	0	0	0	0	0	0	0	0	0	0	0	0	0	0	0	0	0	0	0	0	0	0	0	0	0	0	0	0	0	0	0
ALDH1L2	2	8	4	4	2	15	0	3	3	11	1	1	1	6	4	3	6	7	1	11	4	1	0	2	1	1	7	6	1	4	0	3	1	1	1	9	8	7	1	1	1	0	0	7	4	3	5	4	3
ALDH2	428	1047	308	485	734	845	432	706	1120	696	654	447	475	688	746	615	1658	1117	558	760	793	619	1069	747	315	1816	1210	393	1146	1059	577	1065	439	390	861	685	859	727	1316	613	295	500	381	1191	386	537	1010	492	873
ALDH3A1	0	1	0	0	1	0	1	1	0	1	0	1	1	0	0	1	2	1	2	0	1	0	2	0	1	0	0	1	0	0	0	1	3	0	1	0	0	3	1	1	1	0	1	2	0	2	0	0	0
ALDH3A2	13	18	13	5	17	13	8	5	3	9	8	7	1	19	7	6	21	18	9	19	8	6	9	19	4	13	12	7	11	18	14	7	8	12	15	11	21	11	12	4	2	3	9	7	2	16	4	4	10
ALDH3B1	421	419	171	253	633	292	251	319	334	383	290	287	159	282	300	322	576	376	316	401	444	265	413	397	236	500	544	208	380	431	287	344	252	191	472	461	412	488	573	367	255	257	186	623	159	428	291	198	265
ALDH3B2	0	0	3	1	4	5	0	0	1	3	0	0	0	1	0	2	1	0	1	2	1	1	3	1	0	2	1	2	0	0	4	0	2	0	0	1	8	1	8	0	0	1	0	8	2	0	0	0	0
ALDH4A1	30	25	23	18	33	21	15	14	25	36	13	18	4	19	21	15	26	17	9	15	24	19	30	25	11	27	22	12	18	17	11	18	16	13	18	41	32	17	26	26	7	10	6	26	5	10	13	7	19
ALDH5A1	63	258	56	116	143	241	209	108	148	148	77	88	210	80	106	98	178	164	110	167	77	179	104	100	53	79	171	107	173	158	105	109	73	69	92	159	254	141	113	73	179	139	82	181	86	136	104	98	94
ALDH6A1	20	20	19	15	26	20	8	13	6	16	16	2	0	10	7	22	29	13	9	30	11	10	16	11	17	10	9	6	13	23	16	10	10	14	17	20	18	28	14	9	13	8	3	14	9	14	12	6	14
ALDH7A1	6	18	1	15	10	3	3	6	9	10	5	8	1	5	4	10	13	12	3	18	4	6	6	5	11	6	10	9	15	8	4	6	11	11	3	3	5	16	7	4	5	25	11	5	3	11	6	1	7
ALDH8A1	5	12	19	5	19	3	7	12	2	5	11	1	0	6	4	5	9	2	5	32	11	3	16	2	2	14	3	8	4	9	6	2	13	12	7	26	20	24	9	3	3	12	10	0	1	4	4	5	4
ALDH9A1	1279	837	643	694	1275	1444	492	822	620	837	806	525	224	1304	787	801	2341	1609	933	1228	982	597	738	1048	457	796	1114	691	764	752	1073	834	721	872	830	834	713	1000	955	626	497	683	575	828	244	765	612	1508	659
ALDOB	0	0	0	0	0	0	0	1	0	0	0	0	0	1	0	0	0	0	0	0	0	0	0	0	0	0	0	0	0	0	0	0	0	0	0	0	0	0	0	0	0	0	0	0	0	0	0	0	0
ALDOC	121	163	76	149	259	157	100	114	135	192	124	58	46	102	109	144	256	176	63	152	166	81	148	135	149	86	152	142	129	175	152	94	119	129	123	153	201	196	158	93	86	122	90	173	108	208	121	74	157
ALG1	269	315	173	175	384	244	137	162	125	363	234	109	59	179	182	125	285	228	124	348	267	167	240	214	112	244	148	206	119	218	130	116	131	162	186	372	342	264	269	196	114	173	109	208	64	159	136	108	82
ALG10	89	151	93	85	150	80	41	45	53	111	94	36	16	89	48	67	164	143	54	145	115	76	118	85	56	89	84	99	92	157	80	92	70	121	111	144	168	121	138	65	31	73	67	75	26	74	107	99	74
ALG10B	118	168	138	109	210	150	78	88	83	167	121	64	36	117	62	136	275	158	79	235	167	117	137	119	93	123	133	138	116	222	109	88	127	168	162	246	259	223	169	121	46	120	112	123	36	162	121	140	75
ALG11	132	183	91	98	190	163	76	52	55	218	100	66	36	109	61	65	92	77	54	150	100	106	135	73	50	89	102	89	47	61	112	40	44	53	68	148	160	116	73	72	48	62	65	83	16	86	37	42	57
ALG12	561	583	298	151	719	350	212	319	261	262	313	260	111	363	209	451	828	420	244	469	433	251	171	331	190	448	428	360	260	468	372	226	270	384	372	458	432	379	440	358	228	308	209	427	74	391	272	275	350
ALG13	310	570	426	331	596	375	304	369	209	550	414	158	90	448	350	509	797	525	274	755	504	296	464	407	232	500	359	471	466	637	361	267	342	449	467	686	814	516	667	368	225	628	452	394	170	526	414	306	397
ALG14	40	64	27	12	59	58	29	16	31	46	24	28	6	26	26	44	53	42	16	41	38	22	50	21	14	47	29	30	21	19	23	19	21	34	19	67	42	40	46	15	17	10	15	32	5	29	27	15	22
ALG1L	14	17	4	8	17	19	2	16	5	34	16	12	10	13	10	4	8	5	2	13	11	2	13	4	1	7	6	4	4	8	7	1	3	3	2	4	10	6	13	7	1	3	5	19	3	1	8	3	4
ALG1L2	0	0	0	3	0	2	0	0	0	0	1	1	0	0	0	0	1	0	0	0	0	0	0	0	0	0	4	0	0	5	1	0	0	0	1	0	0	0	0	1	0	0	0	2	0	1	1	1	0
ALG2	305	337	222	202	479	386	155	191	146	395	243	168	81	300	217	204	486	349	174	350	318	206	338	273	146	330	225	256	241	330	196	188	190	214	276	503	418	339	383	242	109	202	168	311	103	291	240	220	173
ALG3	20	13	8	8	18	15	12	15	11	14	13	9	9	18	6	16	35	21	9	22	25	8	19	13	5	20	18	17	19	21	26	10	11	18	16	20	20	15	38	18	6	13	14	17	8	18	8	10	14
ALG5	406	507	323	229	548	486	174	250	261	448	282	191	67	420	294	309	578	363	198	405	443	222	267	326	129	324	330	347	175	276	302	230	226	338	224	404	376	361	291	248	112	165	102	269	55	362	163	297	260
ALG6	219	461	338	304	553	349	143	274	231	432	348	154	105	416	252	332	515	370	206	396	436	179	344	307	145	338	347	284	152	265	342	206	185	149	274	389	396	322	272	214	126	183	168	203	23	289	225	217	277
ALG8	196	248	153	122	182	221	103	118	138	199	150	117	48	160	118	146	274	178	113	184	202	137	198	179	80	203	152	143	137	194	121	138	110	151	209	210	255	233	187	148	103	138	97	138	88	168	59	162	50
ALG9	183	214	125	120	247	192	83	95	86	160	130	88	43	175	102	123	236	209	127	161	138	86	113	152	65	172	110	161	98	126	130	100	93	124	123	146	208	171	133	107	53	92	94	102	36	138	91	117	83
ALK	0	0	0	0	0	2	0	0	0	0	0	0	0	0	0	1	0	0	0	0	0	0	0	0	0	0	0	0	0	0	0	0	0	0	0	0	0	0	0	0	0	0	0	0	0	0	0	0	0
ALKBH1	210	249	145	127	237	181	114	152	107	193	143	122	38	180	147	142	270	197	125	221	201	105	221	167	87	250	144	140	155	168	113	97	101	141	163	184	165	145	159	149	80	127	107	145	61	159	105	80	109
ALKBH2	30	67	28	21	52	47	17	36	26	65	48	18	8	44	37	27	77	72	20	65	45	41	34	52	24	37	43	42	29	51	21	33	24	52	42	43	87	61	47	27	21	33	10	41	12	33	21	20	19
ALKBH3	188	177	87	100	227	192	64	101	77	196	96	71	29	168	102	156	306	204	90	208	202	78	158	130	71	164	130	170	120	200	166	144	148	215	117	154	214	211	157	117	63	130	58	138	38	146	123	156	160
ALKBH4	73	98	53	58	112	58	46	60	48	58	45	36	20	58	54	75	133	85	47	84	61	40	61	83	35	59	77	56	63	94	62	66	54	73	83	104	113	63	89	75	43	41	42	78	39	77	60	59	60
ALKBH5	1116	1222	573	953	1706	1151	665	1056	920	1246	1079	705	440	953	755	1162	1998	1382	904	1315	1213	693	945	1379	529	1023	1335	855	1081	1240	1300	1042	872	1058	1033	1196	1398	1138	1227	990	646	842	718	1259	578	947	1244	1009	1325
ALKBH6	36	69	44	39	65	26	32	61	19	64	45	14	5	40	23	55	65	54	23	58	43	28	36	37	25	35	25	37	28	50	29	30	14	32	73	106	82	34	86	30	17	53	32	52	27	73	51	29	30
ALKBH7	110	164	50	103	190	121	51	93	116	187	93	74	47	91	72	147	211	101	71	220	103	52	117	149	86	108	125	130	90	146	54	89	76	149	99	127	179	119	116	76	47	98	79	178	68	132	69	98	88
ALKBH8	211	241	101	114	313	239	77	138	102	172	180	103	33	218	113	198	292	293	90	221	250	96	144	182	62	180	184	149	157	170	145	143	119	191	141	194	210	203	189	124	57	117	88	134	25	147	99	209	185
ALLC	0	0	0	0	0	0	0	0	0	0	0	0	0	0	0	0	0	0	0	0	0	0	0	0	0	0	0	0	0	0	0	0	0	0	0	0	0	0	0	0	0	0	0	0	0	0	0	0	0
ALMS1	135	99	84	108	172	123	55	84	100	160	80	58	30	106	75	92	215	176	75	144	103	63	94	132	88	128	121	119	113	135	76	59	76	114	112	102	139	122	131	100	49	87	75	111	42	124	69	63	51
ALOX12	175	213	103	181	286	134	176	143	65	140	126	97	83	73	122	216	329	230	146	257	323	140	258	206	261	237	304	158	222	310	187	188	212	129	116	319	247	222	216	199	170	240	192	283	60	287	247	140	146
ALOX12B	1	4	1	0	2	0	0	0	0	1	1	0	0	1	0	2	1	2	0	2	0	3	0	0	0	0	1	0	0	1	3	0	1	2	0	5	2	3	2	1	0	0	2	0	0	0	0	3	0
ALOX15	25	598	995	386	1392	797	82	971	53	931	832	117	19	404	272	1021	662	511	775	967	1137	93	391	1168	504	147	347	643	275	1744	707	290	517	619	983	2093	651	721	352	441	558	389	321	136	366	669	802	705	155
ALOX15B	2	2	1	6	8	5	3	3	5	11	4	6	2	2	1	2	27	22	1	11	0	5	3	1	4	22	9	3	2	2	2	1	8	3	3	2	5	0	32	2	0	3	1	16	3	9	1	0	6
ALOX5	2887	2656	1654	2091	2488	2705	1252	2328	1570	2694	1977	1336	1358	1918	1203	1699	4055	3130	1435	1992	1809	2136	2927	2012	1620	3444	3051	1525	1717	2404	1855	1212	1296	1596	3355	2776	2162	2758	2805	2019	1116	1893	1520	2229	1097	2705	1467	1335	927
ALOX5AP	7550	2334	2088	2264	2783	3609	1916	2626	3228	2753	2328	1296	2851	2746	1816	3791	5438	4318	2369	3159	2471	3426	3619	2683	2461	3524	6967	2176	3477	3231	3247	2083	2313	2639	5228	4217	2895	3303	3858	2824	1933	3588	2579	3126	1779	3794	1722	2908	1200
ALOXE3	0	0	0	0	0	0	0	0	1	1	1	0	0	0	1	0	0	1	1	0	0	0	0	1	0	0	0	1	1	0	0	1	0	0	1	0	1	0	1	0	0	1	0	0	0	0	0	1	0
ALPI	1	0	2	0	4	1	0	1	0	2	0	3	0	1	1	0	0	3	1	5	0	3	7	0	1	2	1	5	2	2	1	1	10	1	1	0	0	0	15	1	0	0	0	11	2	0	0	1	4
ALPK1	1137	652	430	527	618	955	430	559	319	927	778	305	375	712	407	686	1139	665	473	1076	596	600	1225	531	315	1095	683	383	487	602	765	376	710	592	896	674	786	707	980	887	449	976	935	630	290	808	319	784	302
ALPK2	1	7	0	0	1	3	2	2	2	0	15	2	0	18	1	2	4	2	0	1	3	2	0	2	1	1	2	2	2	0	20	0	0	3	3	1	2	2	0	10	0	1	0	5	0	5	1	5	0
ALPK3	1	6	6	4	8	5	2	3	2	3	6	2	0	2	1	2	4	1	2	0	6	3	5	6	3	5	3	2	1	2	5	1	2	1	3	4	2	1	2	1	2	3	5	4	2	2	0	2	4
ALPL	4192	785	442	913	930	1645	205	1079	1646	568	1414	270	1136	1522	141	488	1403	1072	760	672	259	1384	359	747	525	244	1618	724	286	236	979	208	771	507	956	823	391	1899	531	1191	350	1068	644	1799	289	756	212	258	214
ALPP	1	2	4	5	7	3	1	6	0	0	0	1	0	5	0	9	4	3	1	3	0	6	3	3	0	8	0	2	1	1	0	1	7	5	0	3	2	0	22	0	2	0	1	21	4	2	2	0	2
ALPPL2	0	0	1	0	0	0	0	2	0	0	0	1	0	0	0	0	0	0	0	3	0	1	1	0	0	0	0	0	0	0	0	0	1	0	0	0	3	0	2	1	0	0	0	7	0	0	0	0	0
ALS2	144	109	193	88	250	200	59	96	98	195	141	59	34	191	82	187	241	217	103	142	239	99	88	135	84	152	155	122	108	165	148	89	69	127	131	269	131	197	179	105	63	77	55	117	37	116	115	145	109
ALS2CL	6	17	3	4	6	4	3	7	2	3	7	3	2	4	9	6	12	7	2	6	3	0	7	10	7	3	7	6	6	8	8	3	6	6	7	3	11	5	11	1	2	4	7	5	9	7	7	6	6
ALS2CR11	0	1	1	1	0	2	2	0	0	3	0	0	1	0	0	0	0	0	0	0	0	0	0	0	0	1	0	0	0	0	1	0	0	0	0	0	0	0	0	2	1	0	0	0	1	6	0	1	0
ALS2CR12	3	20	10	18	15	17	27	10	30	3	3	4	14	2	8	11	4	2	29	9	9	3	12	46	7	5	9	23	28	9	3	7	16	12	23	6	30	17	12	7	38	12	3	30	46	24	2	18	1
ALS2CR8	142	159	85	60	152	146	54	88	53	101	120	91	18	152	93	71	261	170	72	161	120	103	87	130	75	118	186	138	77	149	181	90	109	120	60	86	171	111	91	95	43	72	89	74	27	117	51	111	53
ALX1	0	1	0	0	0	0	0	0	0	0	0	0	0	0	0	0	0	0	0	0	0	0	0	0	0	0	0	0	0	0	0	0	0	0	0	0	0	0	0	0	1	0	0	0	0	0	0	0	0
ALX3	0	0	0	0	0	0	0	0	0	0	0	0	0	0	0	0	0	0	0	1	0	0	0	0	0	0	0	0	0	0	0	0	0	0	0	0	0	0	0	0	0	1	0	0	0	0	0	0	0
ALX4	0	0	0	0	0	0	0	0	0	0	0	0	0	1	0	0	0	0	0	0	0	0	0	0	0	0	0	0	0	0	0	1	1	0	0	0	0	0	0	0	0	0	0	0	0	0	0	0	0
ALYREF	537	484	238	359	528	421	270	386	289	486	329	248	121	358	284	341	740	559	253	680	445	318	461	423	209	641	329	345	459	542	257	346	273	360	581	671	623	451	635	401	281	371	222	493	225	419	310	444	240
AMACR	106	141	55	108	197	143	47	84	48	206	90	51	28	114	94	124	177	116	79	85	85	85	110	76	67	54	168	74	82	109	84	90	64	85	88	117	158	94	94	67	57	52	42	65	13	112	73	114	86
AMBN	0	0	0	1	0	0	0	0	0	0	0	0	0	0	0	0	0	0	0	1	0	0	1	0	0	0	0	0	0	0	0	0	0	0	0	0	0	0	0	0	0	0	0	0	0	0	0	0	0
AMBP	0	0	0	0	0	0	0	0	0	0	0	0	0	0	0	0	0	0	0	0	0	0	0	0	0	0	0	0	0	0	0	0	0	0	0	0	0	0	0	0	0	0	0	0	0	0	0	0	0
AMBRA1	517	562	280	308	722	403	280	354	271	527	376	213	139	344	237	330	696	462	244	553	542	258	464	274	151	654	385	302	290	432	340	278	311	350	331	480	449	391	382	333	153	255	192	323	61	340	261	263	196
AMD1	1088	1756	679	992	1561	2052	737	1032	898	1508	1386	856	514	1366	874	1191	2308	1660	869	1360	1304	1229	1617	1073	740	1373	1714	930	981	1129	1323	877	1006	972	1096	1140	1596	1476	1221	1021	595	1079	766	1296	303	1133	839	1211	807
AMDHD1	7	13	7	19	26	14	3	7	3	20	10	5	0	19	2	2	17	8	5	19	9	8	12	6	4	12	6	12	3	4	9	2	6	6	14	18	21	22	26	13	3	13	15	11	1	17	3	3	6
AMDHD2	201	285	100	201	378	149	137	170	92	247	192	102	47	151	119	227	396	177	160	236	238	142	167	319	193	217	289	236	130	225	181	149	156	279	193	231	227	245	226	194	132	142	92	258	59	300	219	192	237
AMELX	0	0	0	0	1	0	0	0	0	0	0	0	0	0	0	0	4	0	0	0	0	0	0	0	0	0	0	0	0	0	1	1	0	0	0	2	2	0	1	1	0	0	0	1	0	0	0	1	0
AMELY	1	0	0	0	0	0	0	0	0	0	0	0	0	0	0	0	0	0	0	0	0	0	0	0	0	0	0	0	1	0	0	0	0	0	0	0	0	0	1	0	0	0	0	0	0	0	0	0	0
AMFR	948	1134	542	757	1877	1289	784	852	776	837	742	680	584	985	824	696	1521	1083	656	861	1007	574	698	958	581	1012	1234	672	882	1061	952	700	567	741	659	1052	932	849	807	597	650	640	511	863	346	814	910	1075	1052
AMH	3	2	2	0	1	0	0	6	1	3	2	0	0	1	0	7	5	5	0	1	0	0	2	2	6	4	0	1	4	0	3	0	7	1	2	0	4	2	9	1	0	0	0	4	0	8	0	2	7
AMHR2	1	2	2	0	0	0	0	1	0	1	0	0	2	0	2	2	1	0	0	5	0	0	1	0	0	0	0	0	0	0	0	3	0	1	2	0	0	0	1	0	0	0	0	2	0	0	1	1	0
AMICA1	2937	1867	1034	1776	1957	1977	864	1559	1520	2839	1614	765	1181	1802	1181	2067	2790	1533	1524	1935	1454	1687	1760	1315	1104	1365	2508	1332	1296	1436	1511	1182	1321	1617	2122	1961	1536	2198	1480	1381	883	1492	914	1563	593	2068	1444	1433	1435
AMIGO1	17	55	25	40	81	38	36	44	33	59	30	16	6	25	21	48	68	66	19	92	29	24	27	38	31	18	14	51	32	67	27	17	21	47	56	41	78	36	63	36	13	59	36	44	36	49	36	10	17
AMIGO2	13	39	39	22	57	21	22	32	25	23	24	21	4	26	25	22	44	36	11	45	17	22	23	39	22	42	18	34	15	23	17	9	11	21	19	46	47	43	18	27	9	25	23	27	11	38	27	23	16
AMIGO3	86	201	126	149	217	127	94	123	93	282	137	68	35	146	77	166	275	181	61	253	142	107	166	176	75	160	141	183	88	143	112	91	66	141	188	261	278	129	256	145	80	139	103	183	69	200	108	71	87
AMMECR1	205	274	185	159	326	200	109	176	138	311	196	125	45	246	169	235	420	234	134	292	249	139	181	194	97	200	222	238	190	262	224	142	157	205	153	216	303	201	309	188	123	203	143	216	68	300	156	154	141
AMMECR1L	339	412	197	185	434	428	170	322	206	328	306	169	68	331	213	144	586	420	259	397	332	159	267	281	130	350	321	256	236	333	290	224	289	264	169	386	347	363	282	220	151	235	169	239	140	224	209	300	88
AMN	12	10	2	6	5	2	5	3	5	6	9	2	2	6	2	5	16	11	2	19	11	3	7	11	2	7	16	14	4	4	5	5	13	7	2	5	11	10	32	8	6	9	2	33	3	8	11	2	3
AMN1	140	178	117	79	191	144	54	99	109	161	187	89	77	175	87	168	239	114	76	182	147	95	101	138	50	99	139	121	84	89	125	90	117	87	86	95	183	130	109	69	42	117	74	95	27	170	96	101	95
AMOT	21	53	36	25	49	32	15	25	22	35	26	15	4	29	11	25	59	33	13	16	22	19	18	26	18	39	31	13	22	26	30	28	15	15	27	34	30	20	39	29	18	30	22	22	11	21	17	22	7
AMOTL1	9	16	10	7	14	6	12	8	4	19	15	4	0	5	8	19	15	13	2	7	11	3	6	3	6	18	2	5	19	10	7	4	3	3	7	12	15	2	14	5	8	6	5	8	10	11	4	3	11
AMOTL2	0	0	1	0	1	0	1	1	0	0	1	1	0	0	0	0	0	2	0	0	0	0	0	0	0	3	0	0	5	0	0	0	0	1	0	1	0	0	4	0	0	0	1	1	0	0	0	0	0
AMPD1	0	3	1	3	2	3	0	0	0	3	0	0	0	1	1	0	2	2	0	2	1	0	0	0	0	1	0	1	0	1	1	1	0	0	1	4	0	1	1	1	1	2	4	0	0	1	2	0	2
AMPD2	592	1603	427	1080	1204	935	698	1168	884	1399	1049	487	333	1043	558	806	1680	1276	1112	865	862	940	1047	988	853	1284	921	719	773	1053	876	698	813	583	1725	1191	1235	1095	1233	1219	606	1268	715	1861	500	1402	563	594	492
AMPD3	924	1004	654	643	1386	822	339	693	515	1058	756	423	355	616	411	833	1501	939	611	1112	977	618	614	749	502	663	933	695	506	877	856	450	663	736	807	1216	1021	960	875	554	444	593	415	633	255	802	556	578	472
AMPH	0	1	0	0	0	2	0	0	1	1	0	1	0	0	0	0	1	0	1	1	0	1	0	0	0	0	0	0	0	0	0	0	0	0	0	0	2	0	0	0	0	2	0	0	0	1	0	1	0
AMT	183	229	119	167	247	117	93	114	49	229	170	62	20	123	88	212	277	215	122	173	212	118	195	142	123	208	221	196	125	245	161	124	131	148	188	299	239	167	240	129	90	166	122	167	79	245	134	97	118
AMTN	0	0	0	0	0	0	0	0	0	0	0	0	0	0	0	0	0	0	0	0	0	0	0	0	0	0	0	0	0	0	0	0	0	0	0	0	0	0	0	0	0	0	0	0	0	2	0	0	0
AMY2A	0	2	1	0	0	1	0	2	1	1	4	0	0	1	0	1	0	2	2	1	0	0	0	0	0	0	0	2	0	0	0	0	0	1	1	1	0	1	0	1	0	1	0	1	0	1	0	0	0
AMY2B	120	385	226	220	377	291	161	185	177	483	229	101	38	194	123	195	325	240	101	228	167	137	187	180	90	173	189	217	97	174	148	88	117	152	151	275	331	274	211	141	69	132	90	208	29	259	121	96	82
AMZ1	0	0	0	0	0	0	0	0	0	0	0	0	0	0	0	0	0	0	0	0	0	0	0	1	0	0	0	0	0	0	1	0	0	0	0	2	0	2	0	1	0	0	0	0	0	0	0	0	0
AMZ2	128	291	151	192	389	250	115	169	124	332	231	96	57	256	170	236	332	202	123	186	164	82	163	216	78	199	198	177	113	175	277	153	91	85	139	199	203	160	174	121	94	114	95	150	46	168	197	205	198
AMZ2P1	21	31	6	21	33	18	10	15	20	41	21	8	5	23	14	17	50	30	7	33	25	12	17	33	17	40	16	7	18	39	27	9	16	38	19	23	28	27	31	6	12	10	13	22	3	43	11	25	13
ANAPC1	496	652	350	321	630	480	251	399	253	509	443	168	98	430	273	488	778	636	322	586	507	317	343	386	209	476	363	344	341	518	377	290	341	454	336	538	707	549	426	341	193	316	326	364	59	372	240	283	313
ANAPC10	228	367	277	147	421	332	139	159	149	404	268	109	66	298	204	216	418	229	184	273	311	130	219	186	97	333	197	193	170	200	241	170	177	307	193	302	313	325	237	234	78	181	140	177	43	276	129	175	181
ANAPC11	1	1	2	0	1	0	0	1	0	0	1	1	0	0	2	1	2	1	0	2	0	0	4	4	2	5	2	1	0	0	1	1	4	3	2	1	2	0	2	0	1	0	0	0	0	3	2	1	0
ANAPC13	618	691	355	443	725	724	245	394	362	720	504	322	162	675	247	588	826	811	398	495	454	365	794	419	167	665	547	410	293	443	400	262	324	314	492	456	614	566	596	476	211	387	255	517	110	517	271	580	287
ANAPC16	1090	1084	661	556	987	1053	421	704	451	987	890	397	268	1040	574	964	1759	976	712	983	978	686	876	823	495	976	876	617	725	900	733	567	497	844	796	793	1111	934	1000	710	468	692	477	861	303	1041	494	930	559
ANAPC2	150	192	84	108	186	137	75	125	88	214	134	64	61	122	105	107	223	184	79	185	148	85	149	146	82	179	147	142	130	225	120	103	84	122	171	237	219	150	200	110	86	120	86	136	68	131	95	119	70
ANAPC4	213	317	207	122	419	259	125	184	110	293	223	116	54	282	185	255	397	270	144	275	279	107	255	196	91	272	216	210	118	163	276	174	172	184	114	210	247	246	196	141	64	144	81	141	34	217	160	216	209
ANAPC5	826	868	522	496	1099	847	395	609	410	806	636	361	161	777	564	838	1300	891	470	900	817	477	903	682	331	855	813	707	661	868	767	628	473	689	618	912	1005	761	822	566	366	487	392	632	258	660	578	725	549
ANAPC7	782	571	325	303	709	630	254	414	300	559	437	237	92	580	366	457	1041	553	318	631	653	304	454	492	267	623	539	465	291	476	484	364	347	523	369	570	555	463	488	426	195	298	200	290	165	403	288	546	370
ANG	1	0	0	0	0	0	0	0	0	0	0	0	0	0	0	0	0	0	1	0	0	0	0	0	0	0	0	0	0	0	0	0	0	0	0	0	0	0	0	0	0	0	0	0	0	0	0	0	0
ANGEL1	171	274	134	150	244	149	136	179	128	237	202	117	48	171	130	206	394	245	83	224	179	103	136	168	126	315	174	165	143	200	149	103	117	191	160	215	296	233	321	166	100	193	124	231	87	205	137	99	159
ANGEL2	280	396	255	302	587	382	207	278	235	490	347	193	67	478	272	248	468	451	172	439	344	191	393	318	168	413	340	294	307	374	371	251	175	259	270	408	448	403	385	297	134	262	195	294	36	403	209	247	187
ANGPT1	4	61	30	59	66	89	24	25	36	76	40	9	9	45	9	43	115	92	24	45	43	45	43	22	41	43	88	32	25	25	71	26	44	46	31	44	47	31	46	20	17	43	35	50	19	53	5	39	6
ANGPT2	0	0	2	0	3	2	0	3	0	2	9	1	0	2	0	3	0	0	3	1	0	1	0	0	0	0	0	0	0	2	12	0	0	0	0	2	2	0	0	0	0	3	0	1	0	0	1	0	1
ANGPT4	0	1	0	0	0	0	0	0	1	0	0	3	0	1	1	1	0	0	0	0	0	0	0	0	0	0	0	1	0	0	0	0	0	0	0	0	1	1	1	0	0	0	0	0	0	3	0	0	0
ANGPTL1	0	0	0	2	1	0	0	0	2	0	0	0	0	2	0	0	0	0	0	0	0	0	0	0	0	0	0	0	0	0	0	0	0	0	0	1	1	0	0	0	0	0	0	0	1	0	0	0	1
ANGPTL2	0	2	0	0	0	0	0	0	2	0	0	1	0	0	1	1	0	0	0	1	0	0	1	0	0	1	1	0	0	0	0	0	0	1	0	0	0	0	0	1	0	0	1	0	0	1	0	1	0
ANGPTL3	0	0	0	0	0	1	0	0	0	0	0	0	0	0	0	0	0	0	0	0	0	0	0	0	0	0	0	0	0	0	0	0	0	0	0	0	0	0	0	1	0	0	0	0	1	0	0	0	0
ANGPTL4	0	0	0	1	3	0	0	0	0	0	0	0	0	0	1	0	1	0	0	0	2	0	0	4	0	2	0	0	0	0	0	0	0	0	0	0	0	0	1	0	0	0	1	0	1	1	0	1	1
ANGPTL5	0	0	0	0	0	0	0	0	0	0	0	0	0	0	0	0	0	0	0	0	0	0	0	0	0	0	0	0	0	0	0	0	0	0	0	0	0	0	0	0	0	0	0	1	0	0	0	0	0
ANGPTL6	33	33	28	18	55	22	11	32	16	37	29	39	11	37	24	29	39	46	13	53	41	16	83	40	9	126	18	29	23	40	15	15	29	19	42	47	24	22	45	50	15	30	42	31	5	45	22	29	25
ANGPTL7	38	46	28	34	46	19	15	19	18	43	44	14	8	25	20	29	74	39	20	58	54	16	50	41	37	40	51	42	29	46	31	37	34	33	39	71	67	43	78	42	36	40	27	40	5	76	45	34	10
ANK1	107	831	208	648	805	1135	1471	645	612	208	273	496	1621	227	426	571	226	187	762	311	394	532	399	668	443	267	773	464	731	1003	1167	390	425	151	521	1014	633	477	175	478	1960	761	417	793	322	501	421	536	252
ANK2	0	0	0	0	0	0	0	0	0	0	0	0	0	0	0	0	0	0	0	0	0	0	0	0	0	0	0	0	0	0	0	0	0	0	0	0	0	1	0	0	0	0	0	1	0	0	1	0	0
ANK3	1	0	1	0	0	0	0	0	0	0	1	0	0	3	1	0	0	1	0	3	0	2	0	0	0	0	0	0	0	2	1	0	0	3	0	0	1	0	0	0	1	0	1	1	0	1	1	0	0
ANKAR	46	72	46	22	66	52	14	32	18	41	34	12	5	35	19	37	66	44	25	79	36	18	34	27	11	40	30	35	24	43	25	23	28	38	49	41	70	40	49	25	23	35	38	38	2	32	18	22	26
ANKDD1A	22	47	13	26	36	7	27	10	4	49	30	17	13	15	29	30	67	50	6	21	15	4	52	10	3	67	21	9	33	22	6	36	11	7	12	31	48	21	39	20	28	15	7	18	2	13	9	24	4
ANKFN1	1	0	0	0	0	0	0	0	0	0	0	0	0	0	0	0	0	0	0	0	2	1	0	0	0	0	1	0	0	1	0	0	1	0	0	0	0	0	3	0	0	0	1	0	0	0	1	0	0
ANKFY1	803	836	384	465	1053	700	435	664	518	1004	805	618	244	557	533	602	1271	771	399	866	925	411	1451	681	304	1918	824	441	715	775	607	488	565	501	716	776	828	677	904	991	385	523	731	638	237	732	538	306	445
ANKH	203	526	158	230	504	311	249	311	296	267	302	186	180	208	220	265	368	257	158	243	205	149	215	349	223	147	254	214	290	276	215	173	175	239	229	434	489	299	190	217	299	215	118	362	199	328	176	204	173
ANKIB1	1043	1033	777	566	1213	1349	383	700	671	1087	801	511	203	998	658	744	1599	997	579	963	1050	569	654	737	322	935	972	754	633	771	916	630	495	940	728	831	975	798	731	589	363	488	428	602	177	689	371	904	652
ANKK1	18	25	12	5	32	4	20	34	13	18	16	5	2	5	8	10	34	31	10	23	19	6	9	14	14	19	6	24	6	14	21	3	13	6	21	20	30	43	22	5	4	11	19	35	7	16	2	9	11
ANKLE1	13	19	8	15	5	6	3	3	2	13	14	6	7	0	1	4	4	1	3	10	7	2	5	6	1	4	9	6	7	4	5	1	5	11	5	2	12	4	10	6	4	5	6	9	0	6	8	1	4
ANKLE2	1347	1951	1150	1071	2219	1410	885	1361	822	1940	1227	858	444	1439	994	1357	3167	1887	1279	2156	1729	1044	1172	1287	818	1610	1697	1222	1128	1572	1160	989	1098	1510	1351	1610	1665	1589	1597	1190	689	1150	797	1313	332	1417	910	1244	898
ANKMY1	122	215	115	125	267	148	128	261	109	315	221	85	31	174	151	298	237	179	130	169	111	121	156	291	99	147	177	301	150	148	195	130	87	193	168	160	174	221	236	171	135	115	71	172	65	198	144	126	115
ANKMY2	193	279	209	121	383	257	99	165	130	261	200	136	38	241	149	219	366	250	173	362	265	142	212	232	95	234	208	166	149	170	178	134	139	222	182	300	299	243	187	176	100	211	113	181	44	199	154	240	165
ANKRA2	233	216	117	129	328	305	85	158	160	259	156	88	58	264	125	174	422	240	135	227	195	135	159	202	88	203	235	181	135	188	190	135	123	205	120	144	262	165	184	122	80	84	81	137	44	153	93	190	147
ANKRD1	0	0	0	0	0	0	0	0	0	0	0	0	0	0	0	0	0	0	0	0	0	0	0	0	0	0	0	0	1	0	0	0	0	2	0	0	0	0	0	0	0	0	0	0	0	0	0	0	0
ANKRD10	537	634	374	349	651	472	209	394	263	477	479	283	117	450	387	368	790	625	369	675	613	391	443	378	241	517	491	474	432	540	345	485	290	454	402	726	685	643	611	468	238	421	320	455	101	469	249	316	229
ANKRD11	1034	1454	1042	755	1407	1091	667	927	620	1419	1190	466	296	1143	558	809	1922	1450	624	1352	947	790	861	826	586	1309	985	894	772	888	706	493	601	876	914	1249	1444	1001	1197	796	468	945	824	886	233	1061	622	492	469
ANKRD12	3574	7975	5220	2490	7062	7256	1356	2296	2618	6723	4944	2028	1515	5197	2328	3313	6424	4017	3824	4133	4474	3356	2834	3775	952	3153	3702	3030	1460	1750	3507	1880	2199	4185	2304	2965	4867	5043	1963	2071	938	1744	1550	2303	477	3623	1250	2326	1793
ANKRD13A	3020	2424	1072	1413	2374	1983	1183	1513	1496	2092	2411	1318	1202	1772	1401	1727	3522	2465	1565	2221	1861	1462	2270	1468	1056	1868	2276	1220	1480	1785	1998	1240	1130	1148	1487	1535	1847	1645	1587	1491	1032	1211	1143	1780	431	1729	1281	1816	1263
ANKRD13B	12	18	16	7	22	15	5	19	9	7	13	9	1	15	6	25	20	14	4	20	9	7	11	10	4	20	5	15	9	14	12	8	15	6	18	19	36	12	19	16	9	16	5	28	7	17	13	11	11
ANKRD13C	575	636	324	375	811	578	245	356	343	622	433	296	91	485	356	410	877	552	311	624	585	253	337	520	225	433	548	464	363	623	522	388	316	462	346	448	521	532	478	363	217	337	228	428	90	464	365	416	475
ANKRD13D	411	519	335	335	526	371	264	385	287	588	387	222	175	413	220	553	744	392	273	510	411	336	408	411	322	502	431	412	276	359	284	230	276	357	495	508	562	485	550	379	151	417	278	423	164	529	337	243	319
ANKRD16	18	35	20	14	17	28	11	16	12	23	13	12	2	12	9	18	20	24	16	35	7	21	29	27	9	19	19	32	18	31	10	9	21	21	32	17	25	23	29	8	5	15	9	24	9	19	12	14	14
ANKRD17	611	733	388	330	709	584	329	569	451	745	573	362	180	464	411	558	1027	756	314	647	551	421	586	421	301	531	624	328	475	495	303	376	415	439	572	709	912	657	828	658	383	653	488	583	234	737	333	415	359
ANKRD18A	27	106	105	19	142	87	24	64	36	76	126	52	13	94	48	98	165	78	26	94	57	46	24	50	16	38	57	99	42	46	79	38	39	40	38	84	109	91	52	52	23	37	19	22	8	36	24	36	28
ANKRD2	1	0	0	0	0	2	0	0	0	0	0	0	0	1	0	0	1	0	1	0	0	0	0	0	0	0	2	0	0	0	0	0	0	0	2	0	0	0	0	0	0	0	0	0	0	0	0	0	0
ANKRD20A4	15	16	38	12	41	30	4	7	22	29	27	9	2	48	8	26	80	38	6	11	55	9	14	11	8	33	18	1	8	16	31	12	8	14	2	49	24	2	29	25	9	12	5	34	5	10	14	13	7
ANKRD20A9P	550	723	444	345	734	653	225	402	298	698	473	321	211	719	373	374	872	631	297	574	551	322	735	303	161	819	441	424	267	301	553	307	668	449	290	447	610	470	1007	360	193	353	278	846	105	449	265	456	282
ANKRD22	3824	52	38	39	108	140	242	46	71	79	190	200	434	194	757	398	198	52	39	237	422	89	1095	71	22	700	233	21	473	395	126	387	94	38	136	62	51	16	106	316	204	75	359	54	57	89	388	685	391
ANKRD23	169	250	123	164	283	195	102	176	93	246	178	115	34	165	122	165	370	177	133	219	205	117	117	171	126	140	167	194	107	201	149	123	142	246	148	233	244	157	185	170	116	141	82	179	64	231	132	118	93
ANKRD24	46	22	16	15	29	9	9	10	4	21	6	12	3	11	8	10	25	12	9	27	26	14	7	12	4	15	13	11	6	22	19	9	18	23	5	20	19	12	30	8	12	17	13	15	9	12	13	16	18
ANKRD26	58	242	194	119	299	201	55	79	81	166	135	42	20	161	107	70	227	156	87	193	260	61	95	81	33	122	121	175	53	68	179	53	75	76	50	165	186	139	107	67	33	102	88	78	6	125	24	54	55
ANKRD26P1	0	0	0	0	0	0	0	0	0	0	0	0	0	0	0	0	0	0	0	0	0	2	0	0	0	1	0	0	1	0	0	0	1	0	4	3	0	0	0	1	0	0	0	0	0	0	0	0	0
ANKRD26P3	0	6	0	0	1	16	0	1	7	0	0	0	0	0	0	1	3	0	0	2	1	1	1	0	0	2	0	1	0	0	0	0	0	0	0	1	6	0	1	1	0	1	2	0	0	1	0	0	0
ANKRD27	122	263	147	185	384	160	139	152	132	243	199	126	99	140	96	152	225	150	90	184	135	159	134	195	82	183	150	162	199	166	106	87	106	99	212	299	270	202	241	150	101	150	108	173	53	169	117	85	68
ANKRD28	68	179	92	94	134	121	108	88	93	119	139	53	34	142	57	82	156	223	57	174	112	98	115	116	67	121	140	85	114	168	97	49	106	71	111	215	181	178	159	112	76	122	100	175	50	93	93	126	71
ANKRD29	2	0	0	0	0	1	3	1	3	3	0	0	1	3	1	0	3	0	3	2	0	0	1	3	1	5	0	2	5	0	5	0	0	1	1	0	1	1	1	0	0	0	0	1	0	0	4	0	0
ANKRD30A	0	0	0	0	0	0	0	0	0	0	0	0	0	0	0	0	0	0	0	0	0	0	0	0	0	0	1	0	0	0	0	0	0	0	0	0	0	0	0	0	0	0	0	0	0	0	0	0	0
ANKRD30B	0	0	0	2	0	0	0	0	0	0	0	0	0	0	0	0	1	0	0	0	0	0	0	0	0	0	0	1	0	0	0	0	0	0	0	0	2	1	0	0	0	0	0	0	0	0	1	0	0
ANKRD30BL	0	1	0	0	0	0	0	0	0	1	0	0	0	0	1	0	1	1	0	0	1	0	3	0	0	0	2	6	0	0	0	0	0	2	0	2	0	1	3	0	0	0	0	0	0	0	0	0	1
ANKRD31	0	2	3	11	4	2	2	5	5	6	9	3	0	2	0	4	4	4	1	2	2	0	3	2	2	0	1	3	1	5	6	0	2	1	5	0	13	5	3	1	0	1	0	2	1	8	5	3	3
ANKRD32	182	128	83	69	157	188	52	66	106	150	132	54	41	159	75	130	255	139	70	160	136	90	134	90	31	111	125	112	55	105	158	66	81	100	84	113	150	97	114	148	56	80	65	97	26	106	62	89	71
ANKRD33	0	0	0	0	1	0	0	0	0	3	0	0	0	0	0	0	0	1	0	3	0	1	0	0	1	1	2	1	0	0	0	0	3	0	0	1	3	0	15	0	0	0	0	8	0	0	1	0	2
ANKRD33B	40	39	18	49	58	24	22	20	16	33	18	12	20	12	17	34	35	32	14	31	19	22	28	22	23	31	35	13	23	28	5	14	14	17	27	32	17	23	19	29	21	17	11	16	10	28	27	23	20
ANKRD34A	5	7	3	1	6	5	0	7	4	3	4	0	0	5	0	9	7	7	5	16	12	3	3	1	4	8	8	6	4	5	5	3	1	4	6	8	5	4	4	3	0	5	8	1	2	3	4	4	4
ANKRD34B	13	5	3	9	0	8	5	7	6	5	2	3	10	2	4	1	11	1	4	8	1	10	7	11	7	3	25	1	1	1	0	2	2	0	14	0	3	6	5	0	0	1	4	14	2	3	2	0	8
ANKRD34C	0	0	0	0	0	0	0	0	0	0	0	0	0	0	0	0	0	0	0	0	0	0	0	0	0	0	0	0	0	0	0	0	0	0	0	0	0	0	0	0	0	0	0	0	0	0	0	0	0
ANKRD35	4	2	1	1	4	0	1	3	1	3	4	4	0	0	0	0	1	1	3	3	2	0	3	1	3	0	2	2	0	0	0	0	4	2	2	12	5	4	1	0	6	5	0	7	1	4	3	0	1
ANKRD36	577	1083	732	568	1105	791	402	609	391	1096	732	399	127	1047	438	443	1634	1113	485	1267	819	466	651	701	329	815	628	1050	440	772	681	345	452	850	643	1101	1190	937	829	587	277	586	365	525	109	809	439	507	257
ANKRD36B	453	970	767	530	1039	664	482	548	343	893	685	340	84	813	363	358	947	879	301	814	671	385	457	471	231	540	416	645	343	468	359	228	258	464	464	898	729	682	544	455	188	430	226	325	53	534	230	270	175
ANKRD37	70	65	57	26	70	98	20	52	50	37	49	32	14	61	39	25	64	34	27	67	50	27	33	39	26	45	59	91	35	30	34	51	37	51	35	64	50	37	35	41	17	27	27	41	9	59	23	45	59
ANKRD39	81	177	111	92	197	135	86	134	62	207	106	73	23	108	73	133	210	123	72	195	117	110	100	114	70	104	80	159	77	150	62	60	100	110	142	281	238	173	210	146	75	142	95	126	50	147	79	56	76
ANKRD40	734	713	453	586	958	704	345	671	381	870	575	393	142	593	422	532	1306	831	438	877	755	376	598	665	357	847	627	632	512	773	504	353	391	513	668	597	768	683	757	503	272	501	346	679	216	597	394	498	375
ANKRD42	35	70	36	34	93	106	38	53	41	73	53	25	17	61	25	35	74	54	44	54	62	54	32	61	28	37	53	47	39	63	62	43	30	49	39	62	103	65	39	39	19	30	20	32	12	50	40	37	30
ANKRD44	2529	2001	1325	1539	2851	2658	1021	1750	1422	2788	2546	1213	672	2536	1333	1972	3906	2741	1526	2053	2323	1215	2523	1866	1172	2430	2550	1735	1433	2241	3019	1286	1365	1836	1782	2175	2099	2199	2081	1944	1029	1449	1186	1821	342	2092	1077	2200	1247
ANKRD45	0	0	0	0	1	0	0	0	0	0	0	0	0	0	0	0	0	0	0	0	0	0	0	0	1	0	0	0	0	0	0	0	0	0	0	0	0	0	0	0	0	0	0	0	0	0	0	0	0
ANKRD46	20	22	17	13	28	20	2	16	10	19	23	8	7	11	5	21	51	17	10	21	35	7	17	18	11	20	20	19	17	17	15	8	11	17	19	28	15	15	21	14	11	21	3	19	3	15	10	22	9
ANKRD49	117	144	66	47	118	126	24	53	62	132	74	54	31	59	40	50	154	109	41	90	74	77	94	88	31	91	108	79	72	57	80	47	55	66	96	97	130	105	80	50	32	36	37	80	25	95	44	82	34
ANKRD5	21	38	13	23	37	18	10	22	15	18	23	17	5	25	10	23	53	38	9	36	14	12	20	29	5	30	14	18	18	28	10	17	18	19	26	27	45	28	22	14	9	31	21	20	5	10	33	35	15
ANKRD50	82	152	90	71	183	109	53	64	61	136	77	39	39	67	68	39	128	98	62	92	167	78	71	56	47	130	65	52	75	53	67	66	49	72	70	121	193	121	159	93	23	47	18	144	20	114	55	36	38
ANKRD52	511	461	303	307	545	443	226	457	228	422	390	229	85	394	328	509	797	537	240	452	439	193	286	407	271	458	374	331	298	488	416	310	273	325	366	406	475	335	417	269	222	325	227	336	164	344	293	286	297
ANKRD53	2	4	1	0	3	2	2	2	4	3	1	4	1	2	8	2	6	5	2	0	2	2	0	0	3	4	2	0	3	3	1	1	0	0	0	4	4	0	9	3	2	2	0	3	0	1	1	0	2
ANKRD54	180	219	130	163	315	190	104	201	124	236	172	112	61	172	115	178	374	243	167	256	203	121	157	232	108	184	163	183	137	211	115	122	97	183	146	246	266	198	194	165	90	136	97	247	66	230	140	86	116
ANKRD55	0	0	0	0	0	0	0	0	0	0	0	0	0	0	0	0	0	0	0	0	0	0	0	0	0	0	0	0	0	0	0	0	0	0	0	0	0	0	0	0	0	0	0	0	0	1	0	0	0
ANKRD6	18	45	52	28	60	33	12	34	27	44	37	8	15	32	26	33	68	56	22	34	31	28	29	38	36	28	34	10	33	59	31	34	28	34	56	94	42	63	61	36	19	37	30	58	14	61	38	25	12
ANKRD63	3	2	1	1	3	0	0	0	1	1	0	0	0	0	1	0	1	4	1	3	3	2	1	1	0	3	1	0	0	0	0	0	4	0	12	1	4	0	14	1	0	0	1	7	2	1	0	0	0
ANKRD65	2	1	1	0	5	0	0	3	0	1	0	2	2	0	2	0	3	6	0	5	0	0	1	0	0	5	3	5	5	2	0	0	8	3	5	2	2	0	22	3	1	0	0	13	1	0	1	1	0
ANKRD7	0	1	0	0	1	0	0	0	0	0	1	2	0	2	0	0	0	0	0	0	1	0	1	1	0	0	0	0	0	0	1	0	0	0	1	0	1	1	0	0	0	2	0	1	0	0	0	0	1
ANKRD9	36	67	43	39	107	64	70	26	60	24	29	41	58	41	47	22	37	35	34	42	64	50	44	44	41	37	100	60	57	84	28	52	51	14	12	155	45	44	56	23	56	49	26	74	22	52	52	38	26
ANKS1A	1040	1115	640	637	1339	793	528	770	553	1491	807	544	399	710	526	762	1548	821	536	1290	1022	625	861	643	533	1221	923	802	507	737	662	453	552	696	711	1123	1020	795	1002	733	331	606	559	831	132	1057	377	287	307
ANKS1B	0	1	0	0	0	0	0	0	0	0	0	0	0	1	0	0	0	0	0	0	0	0	0	0	0	0	0	0	0	0	1	0	0	0	0	0	0	0	0	0	0	0	0	0	0	0	0	1	0
ANKS3	56	88	36	25	81	78	30	78	43	66	69	27	4	64	40	56	109	72	38	92	76	32	59	55	33	74	56	59	43	70	44	48	46	64	34	78	104	53	82	39	33	37	28	51	19	84	29	44	43
ANKS4B	0	0	0	0	0	0	1	0	0	0	0	0	0	0	0	0	0	0	0	0	0	0	0	0	0	0	0	0	0	0	0	0	0	0	0	0	0	0	0	0	0	0	0	0	0	0	0	0	0
ANKS6	64	98	56	48	114	70	47	72	46	93	50	45	12	67	36	69	143	104	43	119	73	45	64	54	37	57	82	88	69	74	71	31	62	96	71	87	126	100	94	41	33	56	57	97	22	91	46	38	46
ANKUB1	3	15	2	2	7	9	1	16	2	7	9	3	3	4	6	6	10	9	6	8	1	2	15	12	11	11	1	2	2	5	6	5	9	4	16	1	0	14	0	3	3	9	9	5	0	12	2	6	2
ANKZF1	344	598	300	353	622	333	313	474	306	615	380	213	98	339	323	454	704	492	329	548	453	339	286	384	300	393	380	426	404	635	342	354	357	482	546	691	685	598	606	413	299	467	300	457	152	539	301	263	235
ANLN	88	47	21	9	38	55	24	23	28	31	16	14	20	8	33	29	38	38	25	64	22	24	25	28	18	22	34	25	20	23	28	28	15	24	19	42	63	31	33	6	23	11	11	24	13	18	19	46	23
ANO1	0	0	0	0	0	0	0	0	0	0	0	0	0	0	0	0	0	0	0	0	0	0	0	0	0	0	0	0	0	0	0	0	0	0	0	0	0	0	2	0	0	0	2	0	0	0	0	0	0
ANO10	245	373	161	150	385	292	159	204	253	321	256	188	175	381	173	178	531	256	127	280	296	194	202	206	110	290	287	227	166	160	308	203	180	165	187	227	266	272	261	175	99	177	139	222	62	255	127	183	181
ANO2	5	11	2	2	4	4	1	0	7	3	3	0	2	0	5	1	4	2	1	1	1	6	5	7	2	1	7	1	8	2	2	1	3	0	0	3	7	0	5	0	4	0	1	10	0	0	0	3	0
ANO3	0	0	0	0	0	0	0	0	0	0	0	0	0	0	0	0	0	0	0	0	0	0	0	0	0	1	0	0	0	0	0	0	0	0	0	0	0	0	0	0	0	0	0	0	0	0	0	0	0
ANO4	0	0	0	0	0	0	0	0	0	0	0	0	0	1	0	0	0	1	0	0	1	0	0	0	0	0	0	0	0	0	0	0	1	0	0	0	0	0	1	0	0	1	0	1	0	0	0	0	0
ANO5	17	37	13	26	17	54	7	36	22	35	26	20	11	46	36	21	46	20	17	24	27	12	42	35	5	128	21	16	33	18	27	17	9	15	33	4	22	22	42	28	3	9	10	27	8	13	18	6	24
ANO6	724	894	453	497	752	590	489	540	454	676	571	269	181	484	498	602	952	821	365	667	629	350	553	550	392	983	625	271	852	831	349	446	421	351	569	638	893	746	850	470	367	681	463	690	186	463	551	483	511
ANO7	0	2	0	0	1	0	0	0	0	0	0	0	0	0	0	0	0	0	0	0	0	0	0	0	0	0	0	1	0	0	0	0	1	0	0	0	0	0	0	0	0	0	0	2	0	0	0	0	0
ANO8	137	222	107	145	268	85	94	137	80	188	109	73	45	109	106	137	201	144	99	123	122	77	81	145	78	109	111	155	83	151	88	92	87	116	227	211	226	169	171	75	52	96	63	117	52	130	97	44	107
ANO9	63	101	57	59	113	57	33	81	34	76	85	17	6	60	54	96	163	86	45	91	65	18	51	103	54	73	45	64	54	94	65	42	50	63	64	101	104	75	107	66	43	73	36	84	19	86	75	50	61
ANP32A	1284	1904	931	1166	1887	1757	704	1151	958	1632	988	869	620	1313	917	1272	1813	1546	889	1675	1250	1302	1638	1225	687	1701	1079	881	1123	1547	1111	769	756	853	1617	1592	1685	1559	1635	1083	602	986	750	1373	634	1153	511	1173	421
ANP32AP1	5	12	7	10	6	14	6	13	6	12	4	2	3	13	9	9	12	9	4	10	8	3	9	5	5	13	6	14	4	4	9	9	13	13	4	4	18	10	18	3	2	4	3	17	1	9	11	9	1
ANP32B	1959	3640	1424	2016	2791	3653	1838	1858	1619	2107	1619	1244	1261	2109	2136	1866	3085	2473	1880	2702	2191	1316	2380	2617	1351	1867	2508	1635	2353	2887	2949	2054	1895	1436	1838	2211	3330	2775	1726	1242	2038	2144	1499	1709	1980	2164	1117	2571	1189
ANP32C	11	10	5	12	13	11	6	3	12	10	9	4	7	17	7	7	10	8	3	6	3	5	4	6	3	8	7	4	2	9	6	3	18	6	11	10	9	16	22	11	5	4	3	14	5	7	10	4	5
ANP32D	9	2	2	6	8	11	0	5	0	2	1	4	1	8	1	2	3	4	3	10	0	1	5	2	0	15	3	5	3	3	3	0	22	3	1	1	4	6	31	1	1	3	4	28	9	2	6	5	1
ANP32E	559	1037	548	511	973	917	307	427	434	772	593	359	249	837	492	756	898	876	409	890	782	402	598	669	312	816	541	494	488	619	785	506	364	224	638	845	991	774	714	407	391	440	400	618	264	595	356	833	332
ANPEP	2121	1843	975	1742	2284	2176	1208	1991	2498	2838	1934	448	1611	1278	1019	918	1961	1921	1383	1321	1251	2227	1284	1742	1730	774	3566	1235	1803	1633	1443	1422	1299	1096	2711	1547	1782	3131	1440	1191	859	1713	1483	2824	809	2119	708	956	645
ANTXR1	0	0	2	0	0	2	1	1	2	1	0	0	0	0	1	0	0	0	0	0	0	0	1	0	2	0	1	1	0	0	0	0	0	1	1	0	0	0	1	0	0	0	0	0	0	0	0	1	0
ANTXR2	1864	1471	936	950	1528	1855	660	1203	1191	1518	1546	684	490	1439	581	1033	2820	1728	1130	1706	1345	1066	1405	1381	765	1820	1678	959	763	1143	1754	658	978	972	1246	1115	1341	1283	1488	1309	600	1444	1262	1173	470	1501	792	1236	722
ANXA1	3676	7893	5808	2046	7827	5247	1385	2748	5077	6054	4753	3398	2116	5929	3639	4036	7840	4111	3545	8094	6259	3385	3692	4849	1322	5563	4539	3368	2462	3467	3272	3702	4111	4078	3390	4978	5432	5088	3980	3181	1366	3309	2614	3852	1131	4613	3992	3947	4347
ANXA10	0	0	0	0	0	0	0	0	0	0	0	0	0	0	0	0	0	0	0	0	0	0	0	0	0	0	0	0	0	0	0	0	0	0	1	0	0	0	0	0	0	0	0	0	0	0	0	0	0
ANXA11	1599	2253	1168	1522	2011	1801	1076	1692	1155	2103	1779	1002	874	1823	941	1746	3242	2760	1485	2512	1737	1759	2018	1922	1389	2883	2137	1455	1837	2575	1798	1232	1435	1421	2619	2674	2407	2410	2914	2056	1414	2366	1881	2232	1090	2378	1736	1803	1356
ANXA13	0	0	0	0	0	0	0	0	0	0	0	0	0	0	0	0	0	0	0	0	0	0	0	0	0	0	0	0	0	3	0	0	0	0	0	0	0	0	0	0	0	0	0	0	0	0	0	0	0
ANXA2	5743	6313	2057	3282	6152	4868	2001	3061	3628	3257	4226	3883	1648	4264	4604	3166	6970	3583	2575	3785	5837	2851	6005	4856	1145	7539	4598	3171	4697	4356	4208	4948	2673	2393	3812	4044	5108	5287	4695	3963	1729	2724	1915	3847	1206	2438	5172	3584	5526
ANXA2P1	3	18	10	4	15	8	6	5	5	13	2	3	0	8	3	13	17	8	12	15	1	4	16	2	4	11	9	15	3	2	4	3	25	6	13	2	3	11	32	3	1	8	0	23	2	2	12	10	6
ANXA2P3	8	9	0	0	6	5	0	4	0	6	0	0	1	9	2	2	5	3	1	11	2	3	2	1	1	19	4	11	2	1	0	0	19	9	0	3	5	9	18	4	1	0	2	22	0	3	5	2	4
ANXA3	1637	132	312	308	166	445	91	171	248	343	354	204	441	437	104	275	592	200	154	210	153	317	371	145	67	268	509	149	118	105	382	133	174	191	250	184	97	418	251	465	126	169	175	153	35	311	99	170	86
ANXA4	782	614	515	314	1110	640	235	414	315	570	750	559	206	1068	666	654	895	584	394	775	1173	629	698	558	221	840	950	400	728	521	602	703	393	541	565	765	725	634	656	752	270	424	285	349	130	561	305	602	520
ANXA5	3132	2153	985	1167	2082	2318	1123	1444	1279	1424	1712	1413	717	2199	1880	1480	3519	2166	889	1802	2013	1031	3483	1656	691	5622	1831	1192	2076	2080	1529	1669	939	1004	1694	1537	2403	2537	2574	1678	717	1236	1187	1528	633	1205	2023	1673	2059
ANXA6	3704	4084	2169	2526	5159	3408	1856	3142	2444	3610	3428	1426	655	3295	2037	3887	5899	3672	2336	3998	3486	1425	2601	3497	1868	3273	2528	2488	2572	4022	2973	2401	2262	3248	2953	3374	3623	2980	3180	2910	1808	2028	1549	2950	841	3261	2654	2298	2455
ANXA7	1526	2039	850	1047	2040	1588	781	1412	944	1421	1420	862	653	1495	1140	941	2811	1893	1153	1456	1568	984	1310	1652	832	1567	1510	1224	1338	1754	1508	1170	1130	1309	1260	1404	1563	1645	1418	1080	783	1011	730	1378	418	1191	1227	1366	962
ANXA8L1	0	0	0	0	0	0	0	0	0	0	0	0	0	0	0	0	0	0	0	0	0	0	0	0	0	0	0	0	0	0	0	1	0	0	0	0	0	0	0	0	0	0	0	0	0	0	0	0	0
ANXA8L2	0	0	0	0	0	0	0	0	0	0	0	0	0	1	0	0	0	0	0	0	0	0	1	0	0	1	0	0	0	1	1	1	0	0	0	0	0	0	0	1	0	0	0	0	0	0	0	0	0
ANXA9	6	18	10	11	11	8	11	3	1	18	5	5	5	14	4	20	23	13	10	15	2	7	8	7	6	16	8	7	8	7	5	8	4	17	14	11	11	9	25	4	4	9	7	15	1	8	12	4	8
AOAH	301	278	172	200	347	193	143	220	216	397	272	100	115	225	221	234	349	176	125	274	208	154	264	170	107	242	299	167	219	156	161	188	114	201	218	281	256	187	274	280	90	137	168	381	68	281	110	132	75
AOC2	124	121	51	118	140	128	64	111	96	211	83	65	37	78	54	65	323	167	88	146	102	180	275	93	111	166	111	113	84	94	124	61	96	162	155	159	145	140	117	89	55	133	104	122	62	222	43	78	26
AOC3	99	102	46	85	88	96	44	106	63	131	61	33	22	73	34	75	235	162	63	68	58	67	118	81	82	129	83	75	28	53	71	46	38	141	77	74	50	81	81	60	46	84	65	70	57	140	27	56	23
AOX1	1	0	0	0	0	2	0	2	0	1	0	1	0	0	0	1	0	2	0	0	0	0	0	0	0	0	1	0	0	0	4	0	0	0	0	0	0	1	1	1	0	0	0	3	0	0	0	0	0
AP1AR	108	97	63	57	83	99	26	41	35	75	53	46	10	77	43	64	108	75	31	86	45	32	85	73	13	119	63	57	49	52	27	50	34	43	59	57	155	64	87	53	23	33	32	75	18	82	18	62	37
AP1B1	1333	1438	598	947	1660	1043	699	1044	854	1350	1039	627	410	819	903	1202	1929	1218	652	1021	1443	724	964	1067	665	1367	1198	721	1048	1371	850	944	614	740	1135	1421	1316	1124	1350	882	585	794	589	1139	408	929	926	633	1062
AP1B1P1	0	0	0	1	0	0	0	0	0	0	0	0	2	0	0	0	0	0	0	0	0	0	0	0	0	0	0	0	0	0	0	0	0	0	0	0	0	0	0	0	0	0	0	0	0	0	0	0	0
AP1G1	1279	1334	673	898	1487	1173	634	1006	829	1371	1287	686	402	924	725	1095	1803	1274	670	1373	935	747	1133	1159	636	1450	1252	689	889	1081	620	607	733	861	1029	1299	1753	1229	1403	1041	625	982	678	1398	562	1406	795	780	686
AP1G2	968	909	568	494	1207	815	422	914	539	1124	896	519	174	842	765	1181	1702	1132	684	1001	1199	516	930	1064	615	974	1087	862	745	1294	1048	838	688	1274	734	1013	1001	896	1095	961	496	676	475	809	442	1201	517	714	637
AP1M1	1949	1586	881	1120	2016	1292	704	1653	956	1550	1323	823	405	1482	1089	1565	2801	2072	1196	1673	1508	800	1318	1624	860	1800	1613	1132	1207	1701	1036	1026	1042	1200	1256	1223	1264	1468	1467	1033	733	957	750	1163	603	1381	1558	1713	1584
AP1M2	13	15	2	9	14	6	12	8	5	14	9	2	2	8	2	18	12	10	7	72	14	14	27	11	8	13	13	5	9	14	9	3	49	1	19	8	21	2	16	6	9	48	75	14	2	2	20	7	3
AP1S1	124	157	96	62	142	179	46	71	77	119	73	119	29	106	118	95	166	116	49	129	129	77	129	114	36	117	82	110	73	99	101	84	70	111	92	141	123	156	101	82	66	54	33	102	35	81	48	115	35
AP1S2	1819	3159	1783	1430	4265	3768	871	1579	2044	2632	1554	1285	616	2139	2615	1926	4635	2034	1703	2309	4805	1304	3364	2814	550	3937	2058	1125	2266	1999	1402	2054	1259	1771	2262	2089	2885	2440	2563	1246	568	1233	966	1910	1229	1616	2017	1586	3927
AP1S3	14	38	16	11	28	20	7	7	19	24	20	5	4	20	15	19	23	22	5	31	18	11	46	23	6	29	16	17	13	12	17	7	15	4	7	17	18	13	14	20	2	9	11	9	2	13	9	11	10
AP2A1	1481	1490	443	922	1953	1506	1775	966	1252	1018	698	933	1195	897	1199	913	1938	1144	1395	910	1630	894	813	1735	613	1021	2114	1045	1485	1182	2028	1610	827	678	1175	1477	1354	1292	989	735	2085	952	525	1473	883	1045	1005	2180	1148
AP2A2	610	750	350	470	931	551	429	664	428	776	492	377	224	456	415	712	1079	653	458	758	661	373	434	588	452	644	657	486	516	660	414	433	421	439	578	613	701	602	680	508	316	530	335	598	211	599	384	298	509
AP2B1	1967	1543	921	1148	2106	2428	1185	1531	1242	1766	1516	1148	1114	1725	1163	1259	2816	2174	1146	1830	1499	1141	1767	1583	827	2121	2237	1300	1315	1764	2190	946	921	1007	1371	1264	1798	1589	1637	1302	1301	1279	884	1437	588	1391	934	1719	677
AP2M1	3185	4898	2284	3307	5201	4807	4288	3545	3166	3549	2927	2842	3537	3309	2873	3489	6151	4467	3691	4539	3761	3259	3346	4242	2466	4917	4726	3026	3649	4304	3204	2761	2525	2338	3468	4532	4336	3975	4173	2930	3998	3575	2339	5025	2404	3960	2254	2961	1930
AP2S1	905	995	415	649	1265	1136	625	681	690	731	598	606	461	722	609	618	1205	695	608	809	892	503	939	832	417	1052	757	698	658	578	593	548	414	505	539	701	756	743	682	499	466	421	237	799	338	590	713	771	585
AP3B1	1274	1553	923	1076	1787	1328	638	859	761	1731	1095	698	434	1308	805	1015	1870	1353	679	1345	1404	834	1606	991	444	1828	1204	950	775	853	1108	652	705	914	909	1289	1357	1110	1091	931	453	732	619	848	164	975	464	794	504
AP3B2	4	2	1	1	5	0	2	3	4	0	5	0	4	0	73	3	0	6	2	3	5	1	0	1	1	0	1	1	44	0	2	53	0	0	1	6	0	0	0	1	0	0	0	0	0	8	0	0	1
AP3D1	422	664	349	406	655	435	306	437	266	608	453	229	134	363	270	468	700	512	240	527	428	402	425	457	220	566	345	304	401	531	354	247	270	276	636	899	713	536	755	482	232	462	348	599	168	490	432	180	315
AP3M1	895	1343	610	810	1417	1164	539	680	666	992	727	563	237	892	670	879	1676	805	567	893	1017	635	918	819	419	1245	970	660	797	972	722	638	638	743	792	956	1137	984	978	754	410	657	514	708	186	797	559	594	640
AP3M2	112	318	186	171	364	202	104	149	94	249	158	130	29	139	69	182	242	154	94	332	217	140	142	135	67	122	113	163	118	183	138	74	130	142	167	255	305	186	177	118	59	132	83	109	32	141	76	107	86
AP3S1	107	314	145	153	304	226	89	127	190	236	303	163	98	278	213	165	304	218	116	161	215	134	310	219	78	193	247	148	142	140	236	124	136	44	106	172	227	237	139	102	74	102	81	154	53	172	157	174	154
AP4E1	81	153	70	72	155	104	55	108	81	128	155	77	34	146	113	121	194	136	77	122	105	56	108	140	40	132	140	91	105	113	173	75	66	40	71	103	129	104	118	66	47	68	49	90	27	82	64	109	86
AP4M1	68	57	37	61	130	53	34	61	42	104	53	43	18	28	47	45	100	66	22	64	90	68	74	56	32	47	73	47	50	92	52	42	32	63	71	111	78	59	85	52	31	41	19	57	20	62	29	42	16
APAF1	843	664	368	470	857	830	341	567	621	971	610	419	320	621	460	572	1031	720	432	882	460	635	644	505	331	774	1217	497	444	380	437	394	387	389	374	457	582	522	838	575	250	616	379	611	137	875	330	334	382
APBA1	0	15	11	2	6	12	0	4	2	4	8	3	0	5	8	6	18	9	3	8	2	8	4	15	2	13	8	3	3	4	4	10	7	3	8	4	6	8	6	3	4	10	5	10	6	6	4	4	4
APBA2	74	198	104	129	201	99	89	102	63	155	153	52	13	118	64	93	157	200	60	167	69	68	75	95	90	60	58	157	95	112	103	104	84	99	149	170	203	177	169	158	71	118	131	155	63	140	51	79	88
APBA3	354	538	194	359	625	179	281	352	267	405	370	219	111	248	249	543	753	283	235	416	355	240	323	360	266	303	391	5	256	336	261	266	229	331	279	410	439	9	357	339	212	275	142	434	139	438	355	120	330
APBB1	170	352	211	205	438	229	173	218	144	361	224	134	26	231	164	342	517	437	186	489	264	135	135	312	219	213	175	299	197	477	180	150	244	430	266	281	451	323	352	183	161	273	186	342	151	393	215	327	262
APBB1IP	2057	1198	862	769	1305	1715	599	1083	830	1101	1482	536	690	1393	704	1118	2666	1631	978	1454	1241	1246	1783	1391	736	2077	2330	914	1366	1055	1827	672	877	928	1200	1148	1327	1274	1967	1461	807	1438	1361	1199	551	1527	791	1634	686
APBB2	1	2	0	1	0	1	0	1	0	2	4	0	0	3	12	2	14	26	0	3	2	3	0	0	1	21	2	0	14	1	4	17	6	2	2	2	2	1	10	0	3	0	2	2	0	0	1	3	0
APBB3	16	31	10	26	46	23	16	20	14	20	13	15	15	16	15	16	53	32	16	33	28	35	44	30	23	34	27	25	19	28	25	23	7	30	29	26	57	52	30	21	16	21	19	39	17	47	18	15	6
APC	665	791	542	563	976	1108	313	466	402	899	616	354	259	768	329	505	1077	833	427	632	731	388	697	465	250	824	806	480	379	392	660	345	394	589	464	636	809	574	643	527	214	527	381	521	101	633	245	515	320
APC2	5	6	1	2	1	1	2	1	1	2	5	0	2	1	1	0	4	1	4	0	0	0	2	0	2	3	1	1	0	2	3	1	2	0	1	0	0	0	2	1	0	2	0	5	0	1	2	4	4
APCDD1	14	46	4	16	10	6	9	4	13	23	15	3	4	17	19	4	20	21	4	4	4	11	11	3	1	2	23	2	21	8	9	9	2	9	10	6	31	17	16	9	3	6	0	25	2	3	8	4	5
APCDD1L	0	0	0	0	1	0	0	0	0	0	2	0	0	0	0	0	0	0	0	0	0	0	0	0	0	0	0	0	0	0	0	0	0	0	0	0	0	0	0	0	0	0	0	0	0	0	0	0	0
APCS	1	2	1	0	1	0	0	4	0	1	0	1	1	2	0	1	2	3	1	2	1	0	2	2	0	1	2	3	1	4	1	1	14	1	0	0	3	1	24	2	0	0	0	5	0	1	1	3	1
APEH	727	728	327	400	800	604	371	525	335	669	519	294	164	637	420	514	1093	625	337	665	541	315	562	488	239	564	604	445	400	598	561	421	360	444	438	592	670	509	661	488	310	426	280	490	225	527	459	391	414
APEX2	169	134	79	92	197	129	65	121	97	128	115	79	35	97	139	91	265	146	92	183	148	85	172	134	54	181	136	92	134	157	139	118	94	99	117	161	180	135	144	139	63	103	83	111	43	117	72	146	63
APH1A	1403	1463	723	839	1452	1221	610	825	585	1216	1076	730	353	1264	855	1132	2011	1455	716	1318	1188	733	1462	1031	529	1763	994	924	776	1134	904	764	611	966	1017	1201	1250	1202	1062	878	474	670	518	1126	307	1046	767	1001	813
APH1B	417	263	158	193	454	298	126	188	163	277	250	142	92	277	187	201	460	272	162	249	247	137	277	226	146	328	340	197	184	213	227	183	142	172	230	213	285	293	330	193	116	146	80	204	59	206	187	227	246
API5	2241	2384	1515	1493	2713	2596	866	1545	1320	2256	1620	1094	461	2451	1642	1958	3661	2638	1315	2328	2145	991	1875	1540	660	2141	1930	1407	1342	1858	1774	1323	1241	1821	1449	1708	1885	1996	1755	1384	721	1170	870	1246	290	1332	822	1752	1145
APIP	211	268	183	70	243	198	55	85	101	161	86	101	74	140	115	171	235	135	82	143	206	129	101	124	61	120	126	106	98	116	81	100	94	246	92	151	217	177	121	57	43	77	46	140	21	171	106	109	115
APLF	118	403	167	143	242	399	95	85	184	332	207	98	77	191	111	187	205	160	126	208	222	178	117	163	96	118	167	80	124	145	173	119	115	236	90	177	302	149	137	122	106	103	92	206	75	276	67	155	81
APLN	0	0	0	0	0	0	1	0	0	0	0	0	0	0	0	0	0	0	0	0	0	0	0	0	0	0	0	0	0	0	0	0	0	9	0	0	0	0	0	0	0	0	0	0	0	0	0	0	0
APLNR	2	1	0	4	8	2	0	10	1	3	1	3	1	7	1	1	3	7	3	8	2	2	2	0	4	14	4	14	1	5	6	2	23	5	1	4	4	2	37	0	1	3	0	20	1	2	6	7	3
APLP1	8	3	1	1	5	5	0	5	2	8	2	8	0	3	4	3	4	11	1	2	2	1	8	2	1	6	2	4	3	1	0	2	17	7	2	10	2	5	19	9	5	3	2	23	1	2	3	7	2
APOA1	0	2	1	0	0	1	0	0	0	2	0	0	0	1	1	0	3	5	1	1	0	0	0	1	0	1	0	4	1	0	0	2	2	6	0	0	2	0	4	0	1	1	1	4	0	2	0	0	2
APOA1BP	188	230	96	161	294	160	129	146	120	215	131	132	37	122	168	150	284	177	117	236	222	117	232	210	107	168	164	141	181	178	89	156	138	169	168	246	254	238	292	194	127	181	124	282	123	243	146	126	115
APOA2	1	0	2	0	5	6	1	3	2	3	2	2	0	1	3	0	4	1	2	1	9	1	19	3	1	10	3	2	3	3	8	2	5	3	9	6	3	3	10	9	1	2	1	3	0	5	1	5	0
APOA4	0	3	0	0	1	0	0	2	1	0	0	0	0	0	1	2	0	0	3	0	0	2	0	0	1	0	0	1	0	0	0	0	3	0	0	0	0	0	3	0	2	0	0	3	0	0	0	0	0
APOA5	0	0	0	0	0	0	0	0	0	0	0	0	0	0	0	0	0	0	0	0	0	0	0	0	0	0	0	0	0	1	0	0	0	0	0	0	0	0	0	0	0	3	0	0	0	0	0	0	0
APOB	5	10	0	5	8	1	0	7	1	9	3	8	3	9	2	0	3	7	0	9	0	1	7	1	0	14	0	6	1	1	5	0	29	9	1	3	10	11	42	4	1	1	5	36	4	4	1	9	1
APOBEC1	0	0	0	0	0	0	0	0	0	0	0	0	0	0	0	0	0	1	0	0	0	0	0	0	0	0	0	0	0	0	0	0	0	0	0	0	0	0	0	0	0	0	0	0	0	0	0	0	0
APOBEC2	0	3	0	4	2	5	9	1	3	0	1	3	11	2	3	1	3	1	8	2	2	1	1	5	2	4	2	4	7	1	3	2	3	2	0	1	3	8	0	2	11	7	3	5	0	1	0	3	0
APOBEC3B	38	52	16	15	34	16	22	7	13	25	20	19	15	12	17	6	17	21	5	14	16	10	42	15	4	38	14	11	7	10	7	9	3	2	13	54	31	21	14	13	5	4	8	9	6	11	16	8	12
APOBEC3C	2542	1995	908	1148	2558	1747	1345	1407	1203	1723	1547	968	418	1599	1423	1419	2753	1838	1274	2238	2610	825	1739	1962	637	2219	1581	1490	1744	2441	1560	1495	1065	1135	1545	2171	2242	2064	1842	1509	1213	1311	967	2056	634	1188	1634	1331	1379
APOBEC3D	446	311	219	178	409	272	202	179	128	235	231	101	38	224	165	301	380	246	150	320	305	85	294	198	112	357	181	177	205	248	238	173	182	156	170	408	350	246	288	277	174	232	178	261	93	184	181	242	162
APOBEC3F	363	314	226	223	410	306	144	182	173	356	265	195	51	233	180	305	370	297	119	410	352	157	407	233	123	543	245	154	270	298	181	145	140	179	244	335	352	183	367	251	146	216	219	263	56	211	172	145	163
APOBEC3H	22	12	32	6	48	17	1	3	5	21	18	7	0	26	24	22	11	13	6	43	41	9	10	12	7	3	5	0	14	10	22	31	25	9	10	31	18	1	10	13	14	8	6	4	0	4	5	34	8
APOBEC4	0	0	0	0	0	0	0	0	0	0	0	0	0	0	0	0	0	0	0	0	0	0	0	0	0	0	0	0	0	0	0	0	0	0	0	0	0	0	0	0	0	0	0	0	0	0	0	0	0
APOBR	1450	1005	557	890	1231	931	651	910	758	1232	928	526	488	802	494	963	1658	1065	631	1143	798	882	1064	950	725	1428	1361	726	575	875	841	623	646	625	1248	1164	1066	1048	1169	1013	572	777	618	1256	551	1074	655	653	479
APOC1	1	1	0	0	1	1	1	0	0	0	0	0	0	0	2	0	2	0	0	4	2	0	0	1	1	1	2	1	2	3	1	3	0	0	0	0	0	0	1	1	0	0	0	0	2	1	0	0	2
APOC3	1	1	1	3	0	0	0	0	0	3	4	1	0	0	0	0	1	0	0	0	1	0	0	0	0	0	1	0	1	0	0	0	0	0	2	0	0	0	1	2	0	1	0	0	0	1	1	0	1
APOC4	0	0	0	0	0	0	0	0	0	0	0	0	0	0	0	0	0	0	0	0	0	0	0	0	0	0	0	0	0	0	0	0	0	0	0	0	0	0	1	0	0	0	0	0	0	0	1	0	0
APOD	0	0	0	0	0	1	1	0	2	0	0	0	0	0	0	0	0	0	0	0	0	1	0	2	1	0	0	0	3	0	1	3	0	5	0	4	0	1	0	2	0	0	0	1	0	0	0	0	0
APOE	1	7	1	0	3	0	1	2	1	4	2	0	0	0	1	1	7	4	3	5	3	2	1	1	1	2	5	4	2	3	5	7	1	8	1	1	3	1	2	5	2	2	2	1	0	4	5	2	0
APOF	2	1	0	0	1	0	1	3	1	0	0	0	0	1	0	0	2	0	0	2	0	3	2	3	3	3	1	0	2	0	0	0	3	1	0	0	0	2	3	0	0	2	1	5	1	0	0	1	0
APOH	0	0	0	0	0	0	0	0	0	0	0	0	0	0	0	0	0	0	0	1	0	0	0	0	0	0	0	0	0	0	0	0	0	0	0	0	0	0	0	0	0	0	0	0	0	2	0	0	0
APOL1	1934	483	329	314	820	666	428	434	242	638	558	592	295	611	683	556	1165	655	364	912	823	446	1892	414	248	2428	818	313	673	686	543	540	397	327	575	511	410	392	676	910	446	441	720	422	104	468	475	1134	405
APOL2	0	1	1	0	1	0	0	0	1	0	0	2	0	1	0	1	2	1	1	4	1	2	1	1	1	2	1	0	0	0	1	0	3	0	0	0	0	0	11	1	0	0	0	2	0	3	0	1	0
APOL3	3439	1522	894	1036	2195	1556	974	1295	1108	1772	1668	1622	564	1532	1999	1668	2816	1533	933	2278	2331	654	2921	1437	707	3390	1606	1078	1752	2103	1181	1603	850	1525	1420	1404	1771	1620	1812	1725	959	983	902	1654	486	1358	2132	1114	2025
APOL4	68	9	1	7	5	5	0	2	4	14	24	11	2	11	117	33	40	17	6	4	10	5	197	12	3	68	9	1	87	39	30	88	6	4	11	2	8	3	35	23	26	0	2	7	10	8	31	52	12
APOL5	0	0	0	0	0	0	0	0	0	0	0	0	0	0	0	0	0	0	0	0	0	0	0	0	0	2	0	0	0	0	0	0	0	0	0	0	0	0	0	0	0	0	0	0	0	0	0	0	0
APOL6	2691	852	593	647	1263	1078	712	748	442	1182	1173	886	428	1066	1355	1493	1625	1127	709	1833	1749	535	4705	911	381	4283	1004	514	1393	1587	1124	1164	690	636	1122	820	864	632	1999	2883	1199	1006	2256	1088	621	1426	955	1855	858
APOM	105	124	85	85	168	95	62	74	50	163	116	59	36	85	77	75	169	128	61	122	124	72	146	88	53	178	97	123	67	109	82	96	59	107	98	177	164	104	160	122	52	102	72	127	25	162	67	68	37
APOO	53	68	35	28	46	48	18	20	12	49	34	25	5	38	29	42	79	31	13	56	27	26	36	31	5	32	37	46	28	44	38	17	28	31	39	28	61	33	46	35	19	25	16	21	13	26	39	36	30
APOOL	46	128	27	49	77	70	32	44	35	70	59	33	11	65	40	66	72	43	33	93	46	38	43	53	31	76	39	64	38	54	29	44	33	41	63	76	84	58	53	32	37	42	37	60	17	56	35	71	32
APP	203	358	86	222	319	296	202	162	175	275	199	100	94	124	140	167	317	376	127	311	238	201	203	204	202	318	323	83	200	295	136	187	143	79	214	261	373	259	282	126	205	197	151	416	82	205	135	208	73
APPBP2	619	784	355	503	796	597	249	451	343	732	522	285	142	489	332	602	1044	805	420	747	596	368	519	396	277	820	581	498	395	506	451	271	248	353	518	587	625	545	697	446	184	365	308	479	101	609	319	371	424
APPL1	504	779	381	402	898	533	312	396	364	756	465	304	134	433	400	417	784	637	283	570	538	340	472	463	208	728	469	386	387	527	379	303	297	493	410	579	708	548	562	354	229	306	303	474	100	483	295	257	216
APPL2	555	660	402	299	623	535	364	428	398	790	451	221	162	653	335	423	970	749	381	611	566	357	357	460	265	598	579	425	400	532	521	335	408	332	479	548	684	579	543	440	284	511	425	588	122	600	326	466	262
APRT	1161	1126	453	803	1328	729	440	731	605	1049	573	642	161	729	807	922	1886	1204	712	1339	1196	409	961	1012	430	909	852	1211	666	1035	635	866	819	1135	781	809	1065	1093	887	546	456	711	505	958	378	807	863	1271	1110
APTX	244	229	134	140	317	207	106	129	114	234	174	121	37	177	175	191	359	253	132	232	253	98	207	203	67	232	226	174	142	205	137	137	118	173	165	197	200	218	164	140	61	88	88	163	58	191	126	181	144
AQP10	21	35	14	7	40	6	20	7	29	11	10	10	5	18	5	24	24	34	5	30	25	10	16	9	7	13	35	9	21	43	25	5	29	3	9	38	31	6	33	4	47	32	17	97	7	5	22	24	15
AQP11	1	0	1	1	0	2	0	1	1	0	0	3	0	3	2	5	3	0	1	2	0	1	0	3	0	2	1	2	1	1	5	0	0	2	2	2	1	0	0	1	0	2	2	2	0	1	0	1	0
AQP12A	0	0	0	0	0	0	0	0	0	0	0	1	0	0	0	0	0	0	0	0	0	0	0	0	0	0	0	0	0	0	0	0	0	0	0	0	0	0	1	0	0	0	0	0	0	0	0	0	0
AQP12B	0	0	0	0	0	0	0	0	1	0	0	0	0	0	0	0	0	0	0	0	0	0	0	1	0	0	0	0	2	0	0	0	0	0	0	0	0	0	0	0	0	0	0	0	0	0	0	0	0
AQP2	0	0	0	0	0	0	0	0	0	0	0	0	0	0	0	0	0	0	0	0	0	0	0	0	0	0	1	1	0	0	0	0	0	0	0	0	0	0	0	0	0	0	0	1	0	1	0	0	0
AQP3	245	498	322	212	447	353	215	421	215	317	324	155	66	291	168	175	385	422	254	748	470	203	301	455	197	257	251	386	318	455	289	192	234	381	583	671	836	689	349	342	183	469	338	403	262	308	366	298	178
AQP4	0	0	0	0	0	0	0	0	0	0	0	0	0	0	0	0	0	0	0	0	0	0	0	0	0	0	0	0	0	0	0	0	0	0	0	0	0	0	0	0	0	0	0	0	0	0	0	0	0
AQP5	0	0	0	0	0	0	0	0	0	0	0	0	0	0	0	0	0	0	0	0	0	0	0	0	0	0	0	0	0	0	0	0	0	0	0	0	0	0	0	0	0	0	0	0	0	0	0	0	0
AQP6	0	2	0	0	0	0	1	0	0	0	0	1	0	1	0	0	0	0	1	0	0	0	0	0	0	0	0	0	0	0	0	0	1	0	0	0	0	0	3	0	0	0	1	0	2	0	1	0	0
AQP7	1	4	0	2	3	0	2	1	0	2	0	1	1	1	1	0	1	2	0	2	0	1	5	2	0	2	3	1	1	3	2	1	3	0	0	0	3	2	10	3	1	1	1	7	0	0	6	1	1
AQP7P1	2	2	4	3	4	4	0	1	2	4	0	0	0	5	0	4	0	4	1	1	0	1	8	4	0	3	0	4	0	4	1	1	10	2	8	4	0	5	19	2	4	0	0	11	1	4	8	9	6
AQP8	5	9	3	2	7	6	0	4	5	7	0	0	1	6	0	2	5	4	3	6	1	1	3	5	0	7	1	8	2	6	1	1	7	9	8	3	5	1	26	0	0	0	0	25	1	7	2	1	0
AQP9	13930	3759	2602	4541	3673	7466	2114	4110	4563	4846	6063	2744	4536	7419	2310	3880	10289	6394	4340	4053	2311	6326	8367	3154	3033	6673	10332	2877	2801	1714	6265	2418	3957	3107	4893	4046	3025	7101	4826	5373	1767	4545	4171	5157	975	5247	1552	3707	2248
AQPEP	0	1	2	0	0	2	1	1	0	3	1	1	1	3	1	1	4	2	3	0	1	1	3	0	0	2	4	1	0	0	1	0	1	0	0	1	2	2	0	4	1	0	4	0	0	1	2	2	1
AQR	1189	1518	769	784	1679	1438	619	861	820	1486	1066	653	362	1259	865	853	2049	1323	799	1354	1546	686	1132	995	445	1121	1460	877	805	1047	1133	869	760	863	832	1053	1329	1212	1026	843	462	784	576	822	154	896	605	851	594
AR	7	6	5	8	5	5	6	1	3	7	0	1	0	1	4	3	4	10	3	4	6	0	4	5	3	4	3	1	0	7	5	0	2	3	0	3	3	2	3	3	7	4	0	8	0	4	5	5	0
ARAF	870	1361	702	831	1418	857	728	927	531	1122	940	491	431	947	633	567	1491	1086	521	1136	880	766	983	822	545	1457	749	749	896	1017	543	561	486	639	1083	1546	1334	1077	1190	840	455	720	605	914	280	922	734	466	448
ARAP1	1815	1550	737	1046	2219	1405	922	1340	1042	1753	1138	829	481	1167	900	1042	2445	1722	1092	1729	1353	1128	1381	1680	946	2014	1922	1306	964	1529	1173	1135	1032	997	1666	1447	1389	1496	1665	1260	695	1098	688	1732	893	1657	1395	1203	708
ARAP2	1185	857	691	620	1596	1077	420	553	437	1106	910	517	258	1155	789	764	1279	996	438	910	1178	520	1362	594	274	1038	852	530	610	767	1267	662	487	584	551	1035	987	647	831	716	290	429	412	469	83	540	415	797	467
ARAP3	639	584	355	610	904	789	341	801	598	875	679	375	350	504	369	589	1490	765	617	675	503	516	469	900	543	600	1164	837	316	495	681	369	490	677	725	616	456	641	632	487	346	636	357	654	280	816	577	354	600
ARC	0	1	0	1	4	2	0	1	0	0	0	2	2	0	0	0	2	1	0	0	0	0	1	0	0	0	0	2	0	0	1	0	1	0	0	0	6	0	2	0	0	0	0	4	1	2	2	0	0
ARCN1	2733	2501	999	1521	2952	2111	1423	1717	1541	1921	2278	1339	762	1904	1708	1833	4424	2651	1591	2402	2279	1519	1695	2235	1096	2211	2453	1413	2182	2290	2238	2126	1731	1865	1706	1896	2243	2433	2187	1640	1077	1615	1320	1630	638	1517	2876	2257	2702
AREG	0	5	1	4	4	2	1	3	8	1	3	0	6	0	0	2	1	5	11	1	4	1	3	4	1	0	2	1	1	2	0	1	2	1	1	2	1	0	2	0	1	5	2	1	2	0	2	1	2
ARF1	8262	8057	2503	5720	8958	9029	5763	6474	5491	6426	6071	5347	5137	6380	5895	6812	12763	8715	6398	7502	8504	5417	9587	8398	5068	8562	9988	5990	7028	8187	9814	6776	5553	4797	6824	7854	7689	8674	6899	6290	6344	5970	4496	7417	3124	6395	5356	7321	5412
ARF3	1921	1864	847	1113	1971	1716	1039	1557	1110	1616	1572	1021	457	1726	1347	1259	3974	2678	1371	2359	1774	1186	2061	1540	1003	3246	1913	1272	1507	1679	1381	1155	1048	1205	1475	1458	1861	1847	2065	1392	737	1263	862	1857	482	1681	915	906	654
ARF4	2062	2065	838	727	1851	2118	678	1051	1075	1176	1315	976	574	1871	1382	1514	2941	2341	1054	1473	1503	795	1782	1506	703	1846	1751	1434	1413	1500	1678	1130	1008	1361	886	1307	1517	1635	1188	922	592	917	655	1073	324	973	1393	1992	2356
ARF5	1575	1776	727	1033	1668	1431	660	1108	1043	1273	1387	852	557	1824	1201	1582	2296	1608	1015	1341	1388	803	1674	1409	757	1822	1534	1064	1167	1520	1139	1212	963	1147	1544	1568	1562	1461	1550	1386	1016	1131	747	1809	895	1573	1019	1808	1102
ARF6	13	20	11	16	31	10	9	7	6	17	12	6	3	11	9	18	15	9	11	17	18	15	21	15	18	16	19	18	12	14	14	12	10	14	13	18	31	35	27	19	11	8	13	25	4	18	17	11	13
ARFGAP1	335	411	165	270	513	341	266	287	227	538	322	197	104	320	269	280	507	369	170	377	339	241	444	311	158	416	370	336	251	406	354	302	221	235	289	384	417	349	372	342	154	203	153	360	114	322	302	192	201
ARFGAP2	320	396	198	266	602	259	183	299	262	396	432	181	99	326	193	286	438	280	130	283	243	169	253	289	233	268	256	243	170	280	162	266	228	317	375	578	529	362	498	384	224	269	196	482	117	521	379	280	328
ARFGAP3	709	782	414	544	833	739	325	458	510	689	665	371	223	548	382	567	1065	665	387	658	616	542	681	547	273	654	695	531	513	507	712	396	374	439	574	779	617	648	581	576	229	490	395	565	114	553	300	376	395
ARFGEF1	159	428	242	245	558	313	155	291	344	399	355	170	100	304	301	298	503	350	170	289	312	164	338	347	173	304	311	190	215	353	448	259	192	62	190	294	289	263	265	211	116	187	181	247	89	269	294	251	225
ARFGEF2	469	567	260	321	694	552	244	345	323	618	459	247	114	369	301	462	802	511	273	603	481	373	391	400	202	512	391	292	367	470	384	271	283	362	398	491	665	500	526	315	163	305	239	404	101	363	221	257	320
ARFIP1	467	330	218	203	369	571	115	241	222	335	313	184	133	518	242	265	693	361	243	407	297	270	499	283	128	611	475	200	198	164	264	203	143	212	243	212	310	277	336	314	127	200	153	254	46	302	115	301	173
ARFIP2	252	304	177	156	281	257	122	194	174	258	216	118	52	273	186	266	433	309	177	281	270	144	290	231	143	343	209	227	227	272	225	207	170	254	201	326	267	303	256	224	125	218	155	250	74	274	119	239	143
ARFRP1	580	650	377	385	920	635	266	470	351	707	472	322	121	603	422	574	1188	824	448	711	694	333	673	559	284	650	483	570	432	580	564	374	361	520	509	717	550	593	541	530	236	353	246	523	114	536	218	449	214
ARG1	47	54	22	38	26	79	21	23	93	58	21	67	303	48	28	25	46	20	47	17	10	129	32	30	19	19	177	31	21	26	45	25	14	13	24	27	24	61	13	24	34	18	11	81	10	59	11	49	5
ARG2	8	28	13	6	22	10	14	21	4	3	7	5	7	9	7	9	6	23	8	19	26	10	10	22	13	12	20	10	18	28	7	9	19	4	8	34	25	6	13	6	14	16	9	16	7	12	22	20	3
ARGFX	1	1	1	2	1	0	0	0	0	2	1	1	0	3	1	0	0	2	0	3	1	1	1	0	0	1	0	0	0	2	1	0	1	0	2	0	1	0	4	0	2	1	0	3	0	2	0	1	0
ARGLU1	798	1100	792	499	1393	1233	381	709	570	1544	1043	447	243	1330	605	1021	1799	978	638	1131	1398	532	766	731	390	903	1121	1168	591	742	1404	505	508	1056	510	1057	1344	1026	923	898	374	674	598	722	150	1212	362	802	773
ARHGAP1	2405	2030	848	1410	2761	1875	1137	1762	1235	1873	2024	1096	664	1645	1460	1969	3778	2279	1173	1953	2111	1395	1774	1953	1112	1981	2160	1277	1730	2381	2194	1441	1187	1331	1846	1897	2210	1751	2188	1488	922	1370	995	1813	659	1614	1608	1055	1514
ARHGAP10	113	197	209	133	269	185	73	167	87	251	203	52	12	179	123	131	240	187	129	208	243	83	128	165	65	151	102	112	107	175	152	137	107	88	170	258	206	130	163	140	84	119	82	136	29	93	99	145	52
ARHGAP11A	165	92	77	52	125	119	77	64	47	100	89	30	17	114	90	126	122	113	53	123	103	46	91	78	18	93	65	75	84	66	68	78	47	34	94	139	103	102	110	93	56	54	35	64	15	37	46	109	47
ARHGAP11B	332	330	114	89	217	202	77	123	61	219	132	90	44	196	186	193	255	204	93	176	230	84	131	126	51	201	149	153	168	144	174	162	78	131	101	177	292	121	118	133	92	81	74	89	25	108	85	141	94
ARHGAP12	106	142	122	71	134	102	62	90	44	114	76	62	37	135	58	106	168	118	58	118	103	81	91	78	40	98	154	88	92	108	110	48	66	98	122	116	131	93	118	111	49	98	67	104	31	119	58	67	64
ARHGAP15	1442	1675	1126	1207	2021	1601	550	1384	895	1744	1464	714	489	1794	808	1305	2364	1455	967	2026	1315	889	1335	1193	690	1109	1465	1265	828	1218	1429	781	1010	1647	1323	1523	1598	1642	1198	1358	621	1229	987	1247	346	1679	892	1162	923
ARHGAP17	1571	1157	764	874	1616	1485	655	1192	663	1364	1167	911	297	1243	1316	1481	3002	1703	924	1600	1766	751	2022	1617	598	2827	1784	1176	2062	1811	1591	1387	1028	1336	1337	1114	1689	1428	1766	1170	737	1236	1156	1131	801	1179	1966	1121	1907
ARHGAP18	336	466	235	307	507	433	234	243	208	419	237	223	114	224	250	316	518	417	193	394	462	245	537	360	179	380	377	229	333	411	255	215	245	158	262	342	371	349	308	212	218	310	187	332	84	227	287	431	175
ARHGAP19	170	219	97	135	223	214	84	111	119	245	121	130	79	144	90	103	226	152	90	128	60	193	193	121	100	153	211	137	127	139	106	103	88	133	121	153	228	189	205	88	79	104	76	135	46	161	71	86	53
ARHGAP20	0	1	2	0	3	2	2	0	0	0	5	0	1	3	0	2	15	2	4	1	4	3	1	3	1	2	0	2	2	3	2	2	3	2	1	2	1	4	2	2	1	6	3	1	0	0	1	2	1
ARHGAP21	56	228	78	134	258	134	131	93	161	120	154	66	42	132	103	111	202	167	68	84	162	94	125	119	94	207	198	67	140	132	113	92	96	20	70	116	164	128	134	56	72	87	73	145	9	74	81	69	78
ARHGAP22	0	16	6	5	8	18	4	17	12	14	12	13	5	5	4	14	19	10	7	7	6	13	14	29	3	24	10	6	12	7	3	5	8	10	23	10	19	13	29	7	3	14	5	16	3	6	6	1	9
ARHGAP23	10	9	1	5	8	3	9	3	8	5	4	5	5	7	3	2	7	5	7	5	4	6	2	5	7	16	6	4	16	6	7	10	11	5	6	21	4	6	19	7	17	4	3	19	3	4	6	2	7
ARHGAP24	140	186	67	99	175	162	53	61	118	156	111	70	60	149	109	109	277	197	55	107	146	116	120	79	54	168	176	136	118	106	142	103	113	127	76	140	130	156	135	93	53	91	92	112	43	87	69	131	116
ARHGAP25	5376	5815	3059	4893	7349	6458	3258	5845	3546	7598	6098	3296	1930	5863	3333	5099	10013	6178	4373	6744	5474	4656	6695	5069	3462	7843	7416	4169	4105	5785	6055	3580	3913	4326	6573	5889	5601	5048	5638	5681	3521	5614	4283	5835	1622	5759	4083	4745	3494
ARHGAP26	33	15	7	15	32	37	18	15	19	12	26	14	10	23	19	11	57	22	11	32	17	15	35	34	23	43	37	22	32	23	33	19	19	20	16	13	26	21	33	27	16	39	22	36	9	28	5	20	5
ARHGAP27	987	974	438	800	1140	803	501	893	665	1128	909	663	396	755	595	828	1421	802	450	781	796	610	1192	891	619	1405	1119	700	652	760	540	542	599	665	848	942	995	922	1185	995	507	750	603	1036	523	1118	700	481	831
ARHGAP28	0	0	0	0	0	0	0	1	0	0	1	0	0	0	0	0	0	0	0	0	0	0	0	0	0	1	0	0	0	0	0	0	0	0	0	0	0	0	0	0	0	0	0	0	0	0	0	0	0
ARHGAP29	15	4	6	6	8	3	2	5	9	17	24	5	8	23	4	7	10	14	4	15	10	11	5	7	3	17	21	9	2	5	8	6	3	2	4	8	12	3	15	13	1	6	3	7	0	8	7	9	2
ARHGAP30	4051	3066	1567	2486	4524	3073	1276	2770	2392	3679	1529	2182	1220	1353	1879	3531	5151	3547	2110	3435	3189	2522	3052	3315	1874	3620	4174	2269	2142	2451	1093	1944	1639	2212	2402	3005	3291	2086	3187	1412	1649	1969	1434	3131	961	3313	2002	2232	2262
ARHGAP31	245	309	122	153	344	306	115	163	151	254	228	228	52	186	226	206	448	315	133	301	266	138	289	184	120	588	234	162	228	339	155	224	161	199	212	191	315	250	307	227	102	185	150	261	72	213	212	172	294
ARHGAP32	33	96	39	35	91	56	33	36	33	70	40	16	10	47	42	20	70	58	22	51	47	38	46	37	28	67	28	29	34	43	29	35	35	33	36	37	83	39	67	23	19	29	22	48	12	40	32	23	23
ARHGAP33	64	121	82	40	149	48	63	85	41	91	92	54	18	102	53	110	195	101	75	124	117	54	43	117	73	52	90	148	62	137	131	67	95	101	86	160	128	108	87	69	48	52	47	60	25	127	76	57	95
ARHGAP35	536	654	404	372	805	533	325	507	364	700	552	242	111	522	353	532	949	750	399	641	517	317	331	577	275	590	495	446	573	789	557	401	378	347	565	692	716	565	675	465	310	529	347	534	227	447	368	423	338
ARHGAP36	0	2	0	0	1	1	1	0	0	2	0	1	0	3	0	0	1	0	2	2	0	0	0	0	1	4	1	3	0	0	0	0	8	1	0	0	1	0	4	1	0	0	1	5	0	0	2	0	1
ARHGAP39	0	1	0	0	0	0	0	0	0	1	0	0	0	1	0	0	0	0	1	0	0	0	1	1	0	1	0	0	0	0	1	0	0	0	1	0	0	0	0	1	0	0	1	0	0	2	1	0	2
ARHGAP4	1758	2270	1248	1373	2584	1274	1183	1466	1044	2361	1263	959	563	1209	1351	1971	3299	2377	1249	1937	2161	1195	1507	2001	1198	2025	2184	1938	1329	2154	1347	1496	1346	2117	1925	2309	2349	2084	2271	1238	941	1188	739	2046	488	2030	1259	1739	1390
ARHGAP40	0	1	0	0	0	1	0	0	0	0	0	0	0	0	0	0	3	3	2	0	0	0	0	2	1	2	0	3	0	0	0	0	2	1	3	0	0	3	1	0	0	5	2	0	0	2	0	0	0
ARHGAP42	8	32	20	10	26	28	26	7	31	9	4	13	19	15	4	16	33	24	14	26	14	22	12	13	16	24	30	29	11	22	8	13	19	21	9	68	38	38	26	14	20	29	14	40	10	25	24	14	7
ARHGAP44	1	3	0	1	3	0	1	2	0	2	2	3	0	0	1	0	1	3	1	1	0	2	1	2	1	3	3	8	4	0	1	0	0	3	2	3	0	3	0	0	0	0	0	0	0	3	0	1	0
ARHGAP5	148	354	143	173	295	310	114	177	152	274	220	152	55	209	127	78	476	300	159	227	221	198	188	229	101	185	254	254	181	198	192	149	145	220	180	173	298	319	185	121	72	120	116	165	57	215	133	121	84
ARHGAP6	32	78	28	50	87	58	54	46	58	52	26	26	9	10	16	30	59	77	36	40	35	19	55	61	63	79	52	19	50	83	20	44	31	16	22	80	42	47	60	16	48	43	44	93	33	32	51	41	31
ARHGAP9	6734	5088	3478	4659	5483	5300	2764	5500	4250	7952	4159	2675	2475	5130	3633	7121	12509	6316	4307	8201	4640	4693	6417	5289	4764	6740	7287	5032	5011	6343	4189	4416	5293	7439	7213	5541	4917	4862	6971	5230	2932	7367	4731	5891	3575	8824	5095	2968	5614
ARHGDIA	6	12	13	9	20	7	9	7	6	7	3	8	4	2	11	8	26	15	10	13	17	18	9	13	8	18	15	2	2	8	9	5	14	0	20	10	3	7	17	13	5	14	7	10	5	7	8	6	7
ARHGDIB	22077	22784	12714	15612	23893	23247	9835	17437	12686	17494	21169	11103	8207	25668	13512	17784	42853	29013	18236	24312	21577	17748	20797	19147	13507	25207	23861	13644	16592	21868	21169	13167	14248	18692	21383	22477	23976	23190	23893	18926	10848	18768	13776	21206	7374	22476	12845	20942	11963
ARHGDIG	0	0	0	0	0	0	0	1	0	0	0	1	0	0	0	1	0	0	0	1	0	0	0	0	0	1	0	1	0	0	0	1	3	0	0	0	0	0	1	1	0	0	0	0	0	0	0	0	0
ARHGEF1	3901	3402	2414	2085	4087	3331	1890	3345	1579	3478	3281	1386	738	3883	2569	3745	6610	4086	2473	4279	3900	1557	3070	3776	1981	4152	3867	3629	2126	3901	5224	2528	2339	4049	2941	2823	3297	2686	3082	2595	1524	2188	1740	2693	1450	3456	2118	3102	2735
ARHGEF10	7	45	21	10	57	13	25	5	12	23	26	14	11	34	4	8	3	9	6	28	26	41	8	11	16	3	23	28	9	10	12	12	8	24	12	52	50	11	3	20	8	17	14	10	8	29	3	7	13
ARHGEF10L	253	756	276	469	735	539	328	478	329	764	386	543	148	396	563	327	1077	418	289	516	1084	276	835	442	143	1622	639	425	622	478	371	542	361	323	463	537	796	739	849	674	220	405	255	639	187	379	425	192	526
ARHGEF11	1220	750	328	531	1087	1032	391	602	672	891	789	598	421	715	590	562	1365	782	363	836	786	595	789	699	420	1189	1409	546	572	592	811	567	599	698	552	539	894	803	997	658	332	660	503	662	215	756	393	342	527
ARHGEF12	280	677	241	420	773	1125	887	541	664	260	358	478	794	349	457	570	574	558	584	393	437	549	308	785	416	380	908	352	584	1617	975	464	359	226	400	590	624	625	314	278	1281	448	294	812	447	432	745	1407	298
ARHGEF15	0	0	0	0	0	0	1	1	0	1	1	0	0	0	0	0	0	2	0	1	0	0	1	0	1	3	0	1	3	0	2	0	6	1	0	0	0	0	6	1	0	0	0	10	1	1	1	3	0
ARHGEF16	0	0	0	0	0	0	0	1	0	0	0	0	0	0	0	0	0	0	0	0	0	0	0	0	0	0	0	0	0	1	0	0	0	0	0	1	1	0	0	0	0	0	0	0	0	0	0	0	0
ARHGEF17	12	44	6	19	31	49	10	11	12	20	15	33	13	11	26	4	63	37	3	8	28	58	14	5	15	42	42	25	19	9	15	18	25	25	4	12	23	26	50	20	3	0	2	33	6	17	7	8	7
ARHGEF18	1213	2303	799	1459	2537	936	1047	1486	945	1981	1185	703	358	887	775	1634	1040	1282	780	1412	1308	915	1028	1326	879	908	1012	1064	1104	1582	861	1092	982	1224	1371	1539	1695	1554	1422	965	747	1038	638	1116	531	1306	1250	746	1497
ARHGEF19	112	182	88	55	225	111	59	88	40	111	121	66	47	101	107	113	195	122	70	161	146	65	66	125	49	118	108	120	96	118	79	91	70	136	118	180	125	84	149	86	55	64	58	109	41	130	96	65	85
ARHGEF2	767	1086	492	793	1177	922	592	797	590	993	788	571	395	748	622	697	1235	1042	584	872	904	905	947	837	616	933	840	594	870	1061	799	680	635	750	1159	1247	1190	1033	1249	892	638	891	597	893	569	837	538	787	426
ARHGEF25	0	0	0	0	0	0	0	0	0	0	0	0	0	0	0	0	0	0	0	0	0	0	0	0	0	0	0	0	0	0	0	0	0	0	0	0	0	0	0	0	0	0	0	0	0	1	0	0	0
ARHGEF3	1570	1262	767	977	2158	1102	623	1006	657	1537	1241	698	255	1104	928	1134	1928	1535	762	1714	1316	835	1368	1240	559	1740	1304	747	1034	1495	886	936	899	966	1093	1403	1661	1150	1294	1167	761	902	824	1033	416	997	941	1215	812
ARHGEF33	0	3	2	0	0	2	1	2	2	4	0	1	0	0	0	1	4	1	0	0	0	2	0	3	0	1	1	2	3	1	0	0	1	1	0	2	5	1	2	4	0	1	0	2	0	2	1	0	4
ARHGEF35	7	18	3	0	4	12	1	3	2	3	6	1	0	9	1	12	5	4	2	1	1	2	1	4	0	2	4	3	5	15	3	6	0	3	0	6	20	1	6	6	4	1	0	9	2	1	6	4	1
ARHGEF37	12	39	13	30	29	59	69	22	58	14	4	59	97	18	39	26	15	7	43	8	34	22	19	44	36	15	47	26	38	151	52	37	24	3	9	20	28	33	9	29	86	36	20	46	26	34	56	57	4
ARHGEF38	0	0	0	0	0	0	0	0	0	0	0	0	0	0	0	0	0	0	0	0	0	0	0	0	0	0	0	0	0	0	0	0	0	0	0	0	0	0	0	0	0	0	0	0	0	0	0	0	0
ARHGEF40	66	440	127	225	361	136	127	159	273	235	175	116	110	118	81	117	235	203	96	171	135	142	180	128	122	267	137	140	77	98	71	93	121	80	167	397	273	183	266	202	81	149	102	308	73	267	109	33	73
ARHGEF5	36	52	22	39	53	59	46	22	59	91	97	19	6	72	32	28	97	87	12	62	38	23	62	28	39	38	52	42	52	54	87	38	17	53	13	40	68	54	64	89	42	34	25	75	16	82	33	27	52
ARHGEF6	1291	1666	1101	1006	2183	1578	717	1023	660	1781	1245	594	394	1524	916	1144	1905	1460	863	1617	1638	700	1290	1243	597	1274	1135	874	885	1489	1748	868	933	1020	1193	1739	1675	1420	1060	1013	540	871	732	763	177	932	715	1375	584
ARHGEF7	423	703	361	404	800	442	311	354	264	666	306	221	105	332	315	320	652	424	262	473	448	267	343	343	173	462	354	315	334	375	251	296	223	278	374	674	579	472	463	295	177	291	207	356	62	422	230	170	177
ARHGEF9	254	347	213	170	403	228	179	158	154	377	277	111	59	280	159	118	439	403	180	320	229	224	206	246	149	194	294	191	195	380	259	179	148	232	170	303	395	265	246	174	114	216	170	261	55	326	177	203	107
ARID1A	2666	2662	1565	1914	3256	3052	1520	2088	1569	2842	2411	1144	687	1904	1357	1989	4472	3021	1491	2729	2140	1709	1992	2309	1374	3299	3209	1527	2137	2457	2166	1444	1602	1768	2587	2412	3122	2295	3180	2000	1418	2326	1995	2429	891	2275	1409	1629	1313
ARID1B	1068	1055	498	610	1388	980	468	809	648	938	965	516	178	820	559	836	1581	930	569	929	783	506	581	1041	420	829	931	561	636	869	665	531	598	696	528	638	836	694	812	563	377	534	468	694	225	714	909	855	1038
ARID2	370	584	290	315	708	467	293	327	296	550	434	197	107	305	286	368	721	499	277	536	437	267	288	432	229	351	395	277	365	536	359	264	309	334	416	540	572	429	479	309	202	381	303	366	119	392	260	328	292
ARID3A	868	539	275	493	634	456	336	516	437	685	456	316	313	370	336	422	848	569	405	489	411	363	459	578	344	799	835	407	433	432	318	409	329	388	608	484	574	491	645	494	305	425	309	653	300	685	449	325	437
ARID3B	645	416	199	336	570	502	241	458	297	425	414	249	195	505	301	475	940	705	336	584	468	346	430	532	312	469	608	343	392	516	565	330	324	314	463	401	489	371	521	371	298	430	311	517	195	493	372	433	420
ARID3C	0	1	0	0	0	1	0	0	0	0	0	0	0	0	0	0	0	0	0	0	0	0	0	0	0	0	0	0	0	0	0	0	0	0	0	0	0	1	0	0	0	0	0	0	1	1	1	0	0
ARID4A	2032	2553	1813	1213	2696	2441	838	1330	1348	2572	1672	1053	621	2413	1349	1897	3578	2259	1480	2305	2128	1283	1582	1548	687	1801	1764	1354	821	1112	2030	968	1097	1758	1155	1519	1936	1753	1284	1129	585	1027	819	1287	215	1699	684	1273	1060
ARID4B	2293	2234	1467	1229	2332	2018	873	1155	1077	2239	1620	794	529	1496	965	1325	2246	1460	782	1461	1446	915	1796	1141	759	1867	1266	1179	943	1181	1636	782	984	1306	1278	1563	1542	1368	1412	1261	650	1171	1077	1248	381	1555	591	1123	694
ARID5A	47	61	23	41	66	34	35	33	39	50	43	27	22	33	36	39	81	66	32	58	40	33	46	37	60	96	83	45	30	52	69	35	28	32	52	66	65	53	53	59	35	59	44	73	21	67	40	35	21
ARID5B	1799	1300	720	602	1310	876	463	604	636	979	923	459	252	851	760	743	1285	773	511	973	913	537	586	683	424	653	904	700	943	1138	698	739	607	896	664	1068	1388	1001	907	787	459	770	636	627	165	845	628	593	700
ARIH1	651	715	386	451	912	752	308	466	398	548	559	302	183	550	327	344	1118	738	325	582	408	351	731	413	276	782	514	418	366	417	676	294	320	414	410	499	488	524	549	387	208	332	357	410	123	412	363	388	283
ARIH2	882	1020	570	624	1107	931	432	717	566	929	733	491	188	806	647	993	1311	993	523	869	867	451	731	669	360	879	911	713	575	820	593	613	457	763	522	1023	1033	796	696	582	451	427	374	644	160	695	454	758	481
ARL1	628	718	394	323	916	728	212	407	319	741	560	262	96	612	443	503	913	587	359	604	566	352	369	566	213	445	495	524	332	455	440	356	382	677	359	465	633	570	406	332	182	248	207	395	99	494	461	550	634
ARL10	74	84	37	71	116	65	19	59	28	103	52	29	15	60	33	60	128	73	51	77	71	26	49	55	25	30	58	84	40	54	46	34	50	97	40	50	59	90	63	31	23	52	17	52	25	70	37	32	49
ARL11	235	169	71	116	232	148	59	94	109	177	149	138	74	120	120	127	242	122	72	98	150	143	256	110	102	159	221	138	140	140	174	130	87	102	114	138	145	177	163	145	60	125	91	138	46	146	129	118	161
ARL13A	0	2	0	0	1	3	3	0	0	1	1	0	0	0	0	1	0	0	0	3	1	0	3	0	0	0	2	0	0	1	0	1	0	0	0	0	1	4	1	2	1	1	1	0	0	1	0	0	0
ARL13B	71	91	58	33	107	118	28	36	54	89	56	42	26	97	58	42	87	70	29	75	55	54	70	79	21	73	63	36	35	38	52	55	37	44	48	82	88	72	57	49	26	40	51	45	13	62	35	46	29
ARL14	2	3	4	3	8	9	1	10	5	6	4	4	0	7	5	5	5	10	7	3	4	4	12	2	1	19	15	2	4	2	5	5	15	12	1	1	5	4	34	5	2	4	0	19	2	6	5	4	1
ARL15	159	189	129	150	191	170	77	108	84	156	173	71	68	148	91	195	299	282	113	178	198	134	185	140	71	223	167	57	147	128	171	80	117	81	150	217	229	160	184	127	80	103	116	163	31	109	112	200	76
ARL16	308	400	264	197	440	308	139	153	152	367	188	106	50	196	202	308	400	243	118	143	287	142	232	184	164	213	209	158	196	187	144	188	83	343	182	339	395	204	239	120	100	73	40	283	46	289	114	196	117
ARL17A	777	1046	738	331	1200	800	330	733	536	594	369	388	146	643	784	579	1583	779	687	1192	1055	514	578	928	396	900	809	981	1037	581	530	769	578	1038	828	852	1179	947	999	439	430	850	599	856	308	922	356	852	512
ARL2	129	151	95	92	178	114	39	96	77	139	103	92	27	108	90	105	186	158	64	160	153	78	212	153	64	144	115	111	114	136	110	86	105	110	183	187	194	218	205	120	59	128	98	154	56	136	70	63	65
ARL2BP	433	1361	745	664	1280	990	478	697	625	1027	1019	538	247	1013	713	559	1426	1145	498	1131	729	569	847	854	456	926	802	790	686	993	675	588	657	424	805	877	1257	1098	964	667	391	707	526	834	259	850	551	630	411
ARL3	173	249	199	122	278	252	97	121	164	231	141	128	64	238	60	144	301	217	132	187	124	143	108	156	72	214	167	172	110	98	110	71	97	130	198	171	203	187	160	92	48	107	61	141	55	180	68	131	92
ARL4A	14	28	35	32	41	54	39	29	18	46	32	22	12	32	30	25	52	40	10	34	25	23	29	35	19	44	34	35	23	18	27	15	23	28	11	39	42	44	25	18	23	25	13	37	25	28	20	18	27
ARL4C	892	1673	1227	850	2200	1076	644	891	720	1413	1130	423	158	1006	592	938	1651	1436	604	1399	1061	712	997	925	545	974	941	840	688	1258	858	649	778	801	1092	1991	1596	1125	1221	888	520	840	727	1075	196	1213	607	758	451
ARL4D	8	12	2	4	12	12	1	7	3	9	6	10	0	12	4	9	18	7	14	7	4	6	9	14	3	3	27	17	12	2	5	8	3	3	9	7	4	15	5	9	0	4	5	16	2	10	0	3	2
ARL5A	178	725	456	310	631	468	161	249	284	526	410	170	98	482	255	382	606	377	216	453	333	274	365	354	134	448	280	342	240	267	362	217	204	153	304	422	555	381	351	226	123	226	190	313	84	365	261	274	259
ARL5B	620	581	344	233	597	502	212	289	270	591	472	276	145	495	358	389	903	523	360	668	612	328	721	383	242	803	411	374	393	433	355	317	323	430	285	502	492	409	363	373	159	241	212	376	99	419	216	349	214
ARL5C	2	0	1	3	3	6	5	1	6	3	5	3	0	2	2	2	5	3	0	0	8	2	4	3	0	10	6	4	1	3	0	2	1	3	1	2	3	2	5	2	0	5	1	7	3	1	1	1	1
ARL6	1	0	0	0	1	4	0	3	0	2	2	0	0	5	0	3	6	0	0	0	1	0	0	2	0	3	3	0	4	1	0	0	0	4	4	3	4	2	2	0	0	0	0	3	1	1	3	1	0
ARL6IP1	1373	1327	1017	816	1860	2412	625	875	968	1424	1021	829	781	1349	940	1175	1780	1796	716	1235	1276	1046	1631	1349	643	1422	1591	1189	1087	1309	1322	946	732	821	992	1633	1538	1494	1026	999	870	657	517	1013	327	1029	285	1768	273
ARL6IP4	199	328	165	173	401	274	138	265	160	303	237	149	59	255	184	293	457	317	173	337	261	191	301	278	168	348	226	298	260	338	215	214	148	232	319	336	399	347	392	220	149	229	133	323	152	293	178	275	139
ARL6IP5	3578	4135	2212	2465	4565	3069	1779	2450	2052	3166	3508	2100	1003	3648	2315	3992	4785	3383	2253	4131	3383	2070	3008	3400	1521	3434	3555	2308	2820	3633	2515	2468	2093	2995	3172	3347	4291	4096	3478	2865	1836	2415	1636	3063	1253	3157	2664	3229	3129
ARL6IP6	676	632	345	358	769	673	168	444	273	537	449	292	163	559	412	540	672	532	441	606	486	312	573	544	220	561	552	460	306	458	564	344	369	436	402	439	481	472	406	334	205	263	264	308	135	370	440	633	394
ARL8A	628	450	247	239	488	456	132	404	234	398	460	310	232	563	319	263	613	327	230	523	290	180	286	439	161	594	375	248	340	268	211	304	291	396	367	441	495	363	439	391	236	278	246	510	151	476	423	340	295
ARL8B	3286	2279	1161	1405	2938	2848	882	1509	1315	2211	1935	1412	661	2571	1743	1798	3804	2200	1320	2380	2240	1135	2432	1833	888	2976	2367	1683	1498	1746	2329	1542	1390	1984	1589	1749	2028	1854	2046	1750	754	1428	1086	1794	431	1624	1565	2477	2111
ARL9	1	0	0	0	1	1	0	0	1	0	2	3	0	0	1	0	0	1	1	0	2	3	0	4	0	0	0	0	2	0	1	0	0	0	0	1	0	1	0	3	0	0	0	0	0	1	0	0	2
ARMC1	518	577	220	319	644	583	211	360	343	433	475	311	130	557	352	463	825	590	255	428	459	245	376	550	264	376	478	354	389	467	435	397	361	505	414	337	479	531	402	279	247	395	243	358	117	379	349	764	591
ARMC10	252	534	189	226	415	296	139	180	157	357	243	95	72	264	196	165	495	323	151	304	213	161	290	192	84	353	203	210	207	261	150	162	140	155	221	298	433	281	342	204	79	145	100	220	70	241	133	157	93
ARMC12	8	21	4	4	18	9	9	8	3	15	6	6	2	12	4	15	18	23	12	30	7	3	7	15	14	17	16	19	6	20	12	8	5	10	7	11	25	15	29	7	8	10	3	11	13	18	11	5	11
ARMC2	58	76	45	45	80	49	34	61	26	105	56	21	17	51	27	60	99	86	33	57	56	39	67	44	32	52	60	49	28	62	42	32	23	59	42	59	63	38	63	45	29	40	43	32	18	74	40	41	34
ARMC3	0	5	0	0	2	1	4	0	3	0	4	1	0	3	2	7	7	13	2	3	4	1	9	1	5	10	2	2	6	2	7	7	1	0	0	8	3	4	8	3	10	13	1	1	7	3	9	11	1
ARMC4	1	0	0	0	3	1	1	0	1	1	2	0	0	3	0	3	4	1	0	0	0	0	1	0	1	2	0	2	0	1	1	1	3	0	0	1	0	1	0	1	0	1	0	0	1	1	1	0	0
ARMC5	46	83	35	54	121	40	43	64	37	102	56	28	17	36	27	37	61	45	23	62	38	49	48	51	17	37	39	65	32	47	31	21	32	36	57	75	78	31	80	48	19	36	27	89	14	48	45	37	34
ARMC6	136	117	74	83	170	92	87	90	40	158	96	55	20	93	76	82	210	118	79	128	149	71	109	100	60	111	94	102	111	131	69	66	39	78	97	150	142	100	189	149	78	98	101	175	69	142	110	125	58
ARMC7	149	153	91	111	173	130	100	154	104	135	135	85	35	142	83	148	269	173	137	184	171	82	136	158	90	179	175	127	138	167	170	113	72	104	118	147	147	142	134	108	54	88	72	152	72	134	108	144	136
ARMC8	965	1410	646	661	1301	1072	604	790	663	1052	860	624	475	952	615	810	1431	1091	621	1197	959	615	723	842	518	1005	930	680	699	987	569	473	596	802	824	1041	1360	1117	895	713	525	620	463	890	360	997	750	749	671
ARMC9	17	18	5	5	8	5	3	7	13	8	5	3	2	2	0	9	13	8	5	4	6	6	10	6	7	3	8	11	4	8	5	2	6	14	5	17	8	10	6	17	5	3	2	6	3	7	3	7	7
ARMCX1	15	46	16	17	22	12	8	18	28	18	9	23	6	28	27	21	53	42	9	22	36	11	26	21	12	31	26	24	20	42	15	36	19	22	10	22	37	32	43	21	12	13	7	18	11	12	24	30	51
ARMCX2	10	32	6	25	18	9	16	19	9	38	17	14	4	5	7	13	23	18	5	25	13	6	36	4	17	16	7	23	12	34	8	9	19	19	18	12	34	26	19	13	8	19	15	7	3	32	12	7	12
ARMCX3	54	123	77	55	129	76	59	60	56	103	92	60	31	56	42	87	81	89	42	79	60	54	109	77	41	81	47	58	56	94	39	20	26	60	76	145	148	86	132	61	33	61	57	82	38	71	56	64	54
ARMCX4	7	19	8	7	11	6	12	5	10	18	3	5	4	6	14	9	20	10	6	20	12	1	13	5	9	13	14	14	10	14	3	9	10	17	5	7	21	18	14	4	1	9	6	6	0	25	20	6	2
ARMCX5	41	111	54	64	112	66	36	53	33	86	60	44	12	69	45	81	123	100	59	91	90	53	75	66	36	64	70	69	82	117	86	49	63	90	90	86	112	124	106	72	33	57	41	75	33	73	61	33	83
ARMCX6	84	71	55	50	91	60	41	44	55	72	65	65	18	63	50	63	105	70	49	73	78	37	65	82	30	64	63	39	54	75	48	56	53	29	60	89	89	47	96	65	28	58	51	72	32	68	47	38	49
ARMS2	0	0	0	0	0	0	0	0	0	0	1	0	0	0	0	0	0	0	0	0	0	0	1	0	0	0	0	0	0	0	0	0	1	0	0	0	0	0	0	0	0	0	0	0	0	0	0	0	0
ARNT	1500	1553	993	1079	1908	1708	796	1472	1161	1551	1449	798	525	1482	1037	1410	2632	2020	1345	1938	1560	994	1124	1535	825	1616	1653	1134	1389	1619	1032	1000	1063	1343	1512	1489	1633	1394	1757	1219	834	1213	943	1525	465	1434	1172	1065	1027
ARNT2	0	1	0	0	0	0	0	0	0	0	0	0	0	1	0	0	0	0	0	0	0	0	0	1	0	0	0	0	0	0	1	0	0	0	0	1	0	0	0	0	0	0	0	0	0	0	0	0	0
ARNTL	683	470	428	393	908	594	224	463	379	644	579	322	193	576	353	519	943	643	376	557	593	407	514	550	255	577	624	405	402	448	592	337	379	460	493	690	505	511	584	515	274	402	386	467	117	587	282	510	300
ARPC1A	601	420	300	224	420	486	169	325	241	396	360	240	110	497	309	392	682	492	192	420	423	265	622	379	209	754	392	283	342	412	394	306	237	343	324	423	465	419	529	387	179	333	235	346	179	365	251	516	235
ARPC1B	4396	4391	1743	2761	4493	3949	2359	2557	2397	4198	3160	2345	1608	2740	2601	2279	5737	4200	2032	3577	4145	3558	5566	3616	2286	4999	4279	2480	3578	4422	3005	2969	2221	2631	4628	4587	5360	4855	5163	3677	2094	3000	2147	4296	1486	3551	2439	3309	1285
ARPC2	17484	13426	7625	7793	16464	14963	5492	9108	8349	15392	11546	8096	4848	14487	10615	13622	19671	12706	10246	12846	15703	10951	12514	13796	5613	12659	14472	8809	8413	10426	9882	11127	8480	11404	12039	12509	14076	15136	11443	9798	5265	7025	5271	11235	3922	12524	7797	13681	8197
ARPC3	4828	3898	2190	2416	4642	5593	1648	2711	3138	4517	3604	2953	1718	4701	3573	4125	6912	3981	2524	2573	4311	2772	4563	4055	1354	4721	4101	2631	2116	3014	3649	2908	2138	3205	2684	2538	3150	3684	2831	2375	1259	1644	1274	2928	922	3338	2030	5275	2241
ARPC5	4790	4300	2100	3256	4970	4942	2118	2689	2645	4292	3923	2674	1905	3595	2577	3770	6700	4932	2239	4101	3423	3469	6152	3456	2358	5719	4738	2107	2898	3053	2290	2719	2076	2295	3364	4533	4588	4330	4605	3349	1940	1980	1331	4202	1177	3951	3081	2799	2332
ARPC5L	109	178	99	95	218	105	50	103	50	153	109	62	31	130	52	98	231	131	111	187	128	93	120	78	56	101	110	110	87	104	146	44	56	116	104	153	134	94	92	120	58	84	29	129	44	92	119	138	102
ACTRT3	0	8	1	5	6	5	1	2	4	1	1	2	1	0	1	0	4	5	2	5	3	6	3	0	0	0	0	1	1	0	5	1	10	3	4	5	7	0	1	0	5	2	1	4	3	3	3	3	0
ARPP19	684	1195	616	702	1299	1062	411	697	635	1126	818	440	277	759	490	662	1144	932	451	787	585	743	879	658	392	821	797	531	624	749	585	471	461	600	674	1223	1124	913	874	643	324	498	393	772	140	665	515	580	334
ARPP21	0	0	0	1	0	0	0	0	0	0	0	0	0	0	1	0	1	0	0	0	0	0	1	0	0	0	0	0	0	0	0	0	0	0	0	0	0	1	0	0	0	0	0	0	0	0	1	0	0
ARR3	0	0	0	0	0	0	0	0	0	0	0	0	0	0	0	0	0	2	0	0	0	0	0	0	0	0	0	0	0	0	0	0	1	0	1	0	0	0	0	0	0	0	2	0	0	1	0	0	0
ARRB1	354	904	518	610	1304	648	409	528	402	778	714	410	173	543	364	450	720	639	217	557	611	435	710	575	273	853	498	389	395	512	259	339	246	267	864	1064	918	509	1078	567	212	441	323	766	294	502	426	239	378
ARRB2	9528	7736	3878	5898	8278	7777	4253	7369	6607	7482	6909	4614	3616	7677	5203	5993	14708	8781	6793	7976	6547	5957	8644	8036	4768	12782	11351	6266	6138	7121	8004	5332	4783	5640	8446	7280	7439	7956	10419	7882	5422	7117	5630	11216	4370	10016	5318	5979	5142
ARRDC1	618	1028	536	639	1087	520	429	662	417	1033	598	371	252	603	529	797	1374	724	464	881	900	527	687	841	442	965	701	635	549	772	459	485	500	500	943	1045	974	783	1025	725	402	620	420	768	279	851	536	427	460
ARRDC2	467	776	312	351	928	591	411	532	404	789	490	363	185	493	383	452	944	712	387	737	773	468	537	627	476	719	706	571	525	718	452	530	378	499	654	879	974	782	853	583	286	555	330	620	264	784	450	396	323
ARRDC3	571	1339	475	621	966	1282	505	712	769	1187	833	865	264	684	427	972	1395	1621	683	1148	512	1232	1303	756	656	1258	1520	422	525	948	375	516	853	482	1086	1190	1564	1038	1257	658	516	1099	579	967	325	1268	511	704	387
ARRDC4	52	224	48	129	174	96	51	66	92	167	86	90	61	89	51	58	138	129	75	107	64	178	119	83	49	100	125	31	65	113	58	51	39	38	69	159	124	92	123	95	48	87	65	107	44	109	74	66	35
ARRDC5	4	3	3	2	3	4	1	0	3	5	6	1	1	2	2	5	8	8	0	2	2	1	5	4	4	3	4	7	5	4	5	3	0	9	3	7	12	9	10	2	2	3	2	9	0	9	3	8	2
ARSA	432	352	230	229	435	301	232	395	228	470	376	221	126	317	245	354	688	450	277	465	458	293	427	547	287	483	601	349	328	493	379	297	276	408	458	455	402	396	529	371	252	331	266	422	275	534	310	239	201
ARSB	489	450	373	362	751	498	253	334	270	656	372	308	213	384	360	366	604	348	233	437	571	234	723	343	173	801	411	238	369	357	421	312	205	222	304	570	344	304	373	321	165	266	238	287	78	258	363	226	241
ARSD	121	109	3	2	4	2	3	80	46	5	69	4	5	60	1	4	95	62	59	64	0	0	4	79	37	90	10	5	1	7	30	2	18	47	76	2	89	2	80	59	2	31	23	87	30	57	0	3	42
ARSE	4	7	3	2	2	0	3	2	5	5	3	5	2	2	4	5	4	0	4	0	1	0	1	0	2	1	1	1	0	1	1	4	0	2	6	0	3	2	0	0	0	0	0	9	0	1	0	0	0
ARSF	1	0	0	1	0	0	0	0	0	0	0	0	0	0	0	0	0	0	0	0	0	0	1	0	0	0	0	0	0	0	0	0	0	0	0	0	0	0	0	1	0	0	0	0	0	0	2	0	0
ARSG	5	15	2	1	3	5	1	3	0	4	5	4	0	4	0	6	3	1	1	8	5	5	1	0	1	4	4	2	0	9	3	0	2	7	9	9	12	2	3	1	4	1	3	2	2	4	3	8	0
ARSH	0	0	0	0	0	0	0	0	0	0	0	0	0	0	0	0	0	0	0	0	0	0	0	0	0	0	0	0	0	0	0	0	0	0	0	2	0	0	0	0	0	0	0	0	0	0	0	0	0
ARSI	0	1	0	0	0	0	0	0	0	0	0	0	0	0	0	0	0	0	0	0	0	0	0	0	0	0	0	0	0	0	0	0	0	0	0	0	0	0	0	0	0	0	0	0	0	0	0	0	0
ARSJ	1	0	1	1	2	1	1	1	0	1	0	0	0	2	0	0	3	1	3	3	1	1	2	0	0	0	2	0	2	0	1	0	5	1	0	0	0	0	1	1	0	1	2	0	0	0	2	0	0
ARSK	70	109	72	74	103	86	29	30	42	83	73	37	11	68	48	44	112	84	42	89	69	33	59	45	47	67	63	50	71	61	73	46	36	72	68	125	115	69	66	56	18	53	34	59	13	73	43	54	26
ART1	0	0	0	0	0	2	0	0	1	0	0	0	0	0	0	1	0	0	1	0	0	0	0	0	0	0	0	1	0	0	0	0	0	0	1	0	0	0	2	0	1	0	1	2	0	0	0	0	0
ART3	0	0	0	0	0	1	0	0	1	0	2	0	0	1	1	1	0	0	0	1	0	0	1	0	0	0	1	0	2	0	1	0	0	0	0	0	0	0	0	3	0	0	0	3	0	0	1	0	0
ART4	0	3	0	0	0	3	0	0	0	0	0	0	1	0	0	0	0	1	0	0	1	0	0	0	0	0	0	0	0	3	0	1	0	0	0	0	4	1	1	0	0	0	0	1	1	0	1	0	0
ART5	0	0	0	0	1	0	0	0	0	1	0	0	0	0	0	0	0	0	0	0	0	0	0	0	0	0	1	3	0	0	0	0	0	0	0	0	1	0	0	0	0	1	0	1	0	0	1	0	0
ARTN	0	2	0	0	0	1	0	0	0	0	0	0	0	0	0	0	0	0	0	0	1	0	0	1	0	0	2	0	0	0	0	0	1	0	0	5	0	0	1	0	0	0	1	1	0	2	0	0	0
ARV1	75	123	70	47	137	100	77	65	36	121	64	57	12	69	56	73	141	75	43	93	80	58	92	76	19	61	58	70	48	82	34	48	39	80	60	63	158	115	95	70	38	42	30	50	23	84	50	32	39
ARVCF	13	36	34	16	60	13	11	31	13	36	21	8	4	25	13	9	24	30	18	37	33	21	10	27	7	17	29	31	17	29	18	16	20	13	11	71	30	27	27	31	13	27	16	25	12	16	4	12	6
ARX	0	0	0	0	0	0	0	0	0	0	0	0	0	0	0	1	0	0	0	0	1	0	0	0	0	0	0	1	0	0	0	0	0	0	0	0	0	0	2	0	0	0	0	0	0	1	0	0	0
AS3MT	60	102	75	44	99	49	25	43	32	81	76	45	19	96	33	58	27	34	41	67	72	49	50	44	28	14	53	27	25	57	60	23	45	91	30	68	112	63	31	56	14	42	33	48	20	103	33	42	13
ASAH1	4689	3645	1740	1335	3497	3224	1083	2148	1754	3391	2747	1103	1327	3264	1567	2109	5139	3340	2280	3486	3604	2788	2917	2347	1287	3698	3940	1874	2129	2172	2722	2140	1331	2063	1636	2168	3005	2905	3176	2375	952	1531	1297	2677	652	2975	1350	2744	1641
ASAH2	0	1	1	1	0	0	0	1	0	0	0	0	0	1	0	0	0	0	0	1	0	0	0	0	0	0	0	0	1	0	0	0	0	0	1	0	0	0	1	0	0	0	0	1	0	2	0	2	0
ASAH2B	21	31	14	15	23	22	15	15	10	32	23	12	2	20	1	25	42	22	15	38	9	8	10	13	14	13	14	24	12	27	22	6	11	29	7	21	38	44	22	23	7	9	10	21	0	24	10	12	8
ASAP1	2659	1928	944	1016	1687	3181	1010	1471	1664	1711	1680	1178	1098	2366	1430	1483	2976	2017	2064	1254	1581	1259	1319	2248	1051	1816	3044	1494	1487	1847	3364	934	1004	1176	1018	861	1773	1783	1225	1167	1281	1195	882	1543	698	1419	1082	2671	1916
ASAP2	77	103	41	64	106	61	95	72	46	39	49	30	21	33	78	86	132	139	50	81	99	47	129	96	80	109	78	15	116	146	31	78	65	32	59	87	132	74	66	25	104	80	56	118	45	30	83	94	113
ASAP3	13	9	1	4	1	7	2	4	3	10	13	7	2	2	6	4	24	2	5	3	10	5	5	4	1	7	14	3	5	9	2	9	5	5	11	8	3	6	10	8	7	4	0	8	2	5	12	3	2
ASB1	382	492	243	306	585	378	247	344	254	613	396	201	134	329	233	356	602	389	341	566	439	258	294	435	250	302	406	418	289	469	316	315	257	463	379	573	567	499	465	379	242	325	223	523	148	522	220	245	249
ASB10	0	0	0	0	0	0	0	0	0	0	0	0	2	0	0	0	0	0	1	0	0	0	0	0	0	0	0	0	0	0	1	0	0	0	0	0	0	0	0	0	0	0	0	0	0	0	0	0	0
ASB11	0	0	0	0	0	0	0	0	0	0	0	0	0	0	0	1	1	0	0	0	0	0	0	0	0	0	0	0	0	0	0	0	1	0	0	1	0	0	0	0	0	0	0	3	0	0	0	0	0
ASB13	10	55	19	31	57	24	14	25	27	54	26	9	8	24	24	15	24	44	15	35	26	19	28	20	19	43	25	18	12	32	5	20	15	23	55	44	67	39	51	29	14	30	8	29	9	23	20	6	12
ASB14	0	1	0	0	0	0	0	0	0	0	0	0	0	0	0	0	0	0	0	0	0	2	1	0	0	0	0	0	0	0	0	1	0	0	0	0	3	0	0	0	0	0	0	0	0	0	0	0	0
ASB15	0	0	0	0	0	0	0	0	0	0	0	0	0	0	0	0	0	0	0	0	0	0	0	0	0	0	0	0	0	0	0	0	0	0	0	0	0	0	0	2	0	0	0	0	0	0	0	0	0
ASB16	4	3	0	0	2	1	1	0	0	2	2	0	0	1	0	0	2	2	0	4	2	1	0	1	1	1	0	0	0	1	0	0	0	0	3	3	1	0	0	4	1	1	4	0	1	1	0	0	2
ASB17	0	0	0	0	0	0	0	0	0	0	0	0	0	0	0	0	0	0	0	0	0	0	0	0	0	0	0	0	0	0	0	0	0	0	0	0	0	0	0	0	0	0	0	0	0	0	0	0	0
ASB18	0	0	0	0	0	0	0	0	0	0	0	0	0	0	0	0	0	0	0	0	0	0	0	0	0	0	0	0	0	0	0	0	0	0	0	0	0	0	0	0	0	0	0	0	0	0	1	0	0
ASB2	6	7	26	5	22	71	8	7	8	2	10	14	8	8	16	10	14	16	4	14	24	13	8	9	8	7	36	18	13	14	7	14	7	13	13	18	9	14	18	12	5	11	7	23	1	12	13	5	10
ASB4	0	0	0	0	0	0	0	1	1	0	0	0	0	0	0	0	0	0	1	0	0	0	0	0	0	0	0	0	0	0	0	0	1	0	0	0	0	0	0	0	0	0	0	0	0	0	1	0	0
ASB5	6	0	0	3	1	1	0	0	1	4	2	1	0	4	0	1	9	0	0	7	0	1	4	0	0	4	4	2	1	1	0	1	17	2	0	0	4	4	29	0	2	0	2	10	2	1	1	0	1
ASB6	231	380	144	260	430	177	207	212	184	369	263	147	105	167	151	183	372	210	137	251	233	183	221	185	169	188	237	224	204	294	147	176	173	214	290	377	341	259	340	221	154	198	116	304	76	253	228	123	129
ASB7	206	227	123	190	259	220	103	147	111	240	131	124	78	130	83	135	263	230	95	175	146	147	258	151	87	206	163	141	108	172	145	95	115	161	131	196	216	216	152	145	67	94	78	140	42	154	95	84	107
ASB8	596	514	316	320	707	561	233	374	300	524	505	293	184	535	302	509	857	681	336	595	381	318	403	442	251	675	670	374	392	587	417	320	353	397	471	494	599	503	510	359	320	444	310	504	150	437	442	495	408
ASB9	4	7	4	1	4	0	0	1	3	2	4	3	0	2	0	0	5	2	0	0	5	1	4	0	3	2	4	2	0	4	1	0	1	4	0	7	6	4	2	0	0	0	1	7	1	1	5	1	5
ASB9P1	243	89	138	45	140	174	34	113	38	98	90	35	11	84	60	83	220	119	112	201	168	74	66	86	40	137	90	155	63	50	66	71	124	80	161	144	122	142	167	73	32	117	81	72	37	67	57	87	65
ASCC1	89	88	53	68	63	75	36	60	16	68	57	30	26	44	57	47	71	106	42	102	78	54	62	50	34	86	44	27	58	99	46	44	44	47	69	114	99	56	74	40	34	43	38	52	20	61	34	57	27
ASCC2	1083	3438	772	2134	2776	4320	4450	2892	2338	1315	994	2230	4080	1110	2824	1388	1941	1345	3292	1581	2126	2349	1917	3355	1669	1495	3467	2127	3849	4111	2475	2587	1605	942	2021	3149	2496	3162	1273	1491	5959	2187	1241	2782	1848	2062	1794	2474	818
ASCC3	535	460	179	233	448	447	171	330	251	464	339	188	84	403	472	382	779	455	273	463	411	195	412	368	157	509	365	252	446	530	262	408	272	397	328	351	499	458	478	289	180	279	237	340	107	340	350	349	304
ASCL1	0	0	0	1	0	0	0	0	0	0	0	0	0	0	0	0	0	0	1	0	0	0	0	0	0	0	0	0	0	0	0	0	0	0	0	0	0	0	0	0	0	0	0	0	0	0	0	0	0
ASCL3	0	0	0	0	4	0	0	0	0	0	1	0	0	0	0	0	0	0	3	0	0	0	2	0	0	0	0	0	0	0	0	0	1	0	0	0	0	0	2	0	0	0	0	1	0	0	0	0	0
ASCL4	1	3	4	4	7	4	2	3	2	5	1	0	0	17	4	7	9	7	5	16	7	5	11	5	3	21	4	5	0	2	3	0	28	12	5	5	8	3	36	1	2	3	1	24	0	1	4	7	0
ASF1A	399	785	412	319	888	668	282	374	370	645	547	221	115	483	373	602	833	611	376	634	483	353	423	428	235	488	364	421	349	476	379	238	293	475	504	632	785	634	457	347	225	302	283	389	115	451	300	566	252
ASF1B	236	164	50	154	181	224	114	144	108	172	146	59	52	174	128	166	320	208	160	199	150	134	182	190	122	145	223	120	172	161	179	163	118	99	279	175	193	223	179	129	97	155	74	191	64	172	75	149	66
ASGR1	0	1	0	0	0	1	1	0	1	0	0	0	0	0	1	0	1	0	0	1	1	2	0	2	1	2	4	0	0	0	0	0	0	0	0	0	2	2	2	0	0	1	0	0	0	0	0	0	0
ASGR2	9	11	1	5	9	16	6	3	6	8	8	16	5	7	11	3	27	10	2	3	9	14	22	5	5	55	12	8	4	3	3	10	5	6	7	9	16	10	21	12	0	8	2	27	9	6	2	8	7
ASH1L	852	1357	753	732	1399	984	593	737	569	1289	815	493	249	896	527	979	1548	1187	545	1105	948	779	956	693	460	1200	857	846	779	850	805	500	606	895	931	1412	1389	1100	1287	857	471	980	712	779	206	1028	480	666	489
ASH2L	940	695	374	427	857	858	360	457	383	756	561	420	231	637	471	417	1023	839	324	644	582	341	946	406	219	932	676	449	427	622	797	406	310	433	464	580	720	598	666	419	297	341	281	515	144	433	303	575	214
ASIP	0	5	1	5	1	0	1	0	2	4	0	1	0	3	0	4	7	6	0	8	1	5	3	0	1	2	8	0	2	1	0	0	0	5	3	1	4	0	4	1	0	0	2	4	0	1	0	1	2
ASL	203	280	162	173	310	186	138	223	161	215	206	95	53	184	178	188	351	242	151	249	211	98	161	249	100	211	213	181	111	212	94	145	155	165	223	238	320	189	208	133	100	122	81	219	91	199	215	110	191
ASMT	4	3	17	3	25	3	2	6	5	8	7	2	1	5	3	2	46	35	4	27	31	5	4	8	1	44	10	0	5	11	7	3	13	8	2	47	8	1	34	5	2	20	11	5	1	3	0	7	13
ASMTL	128	150	84	84	204	105	85	113	75	151	96	63	36	57	92	154	295	212	89	169	198	117	156	166	105	205	117	100	141	250	80	92	91	105	159	185	225	149	182	89	93	97	68	146	66	161	66	118	70
ASNA1	697	931	565	658	915	891	481	540	520	592	616	506	365	763	725	667	1285	689	528	796	694	518	857	1008	352	900	926	749	638	912	655	724	432	420	694	630	612	625	651	503	417	396	318	733	247	552	692	704	647
ASNS	125	225	142	92	227	189	45	153	75	157	116	76	29	139	84	159	208	136	71	159	189	61	120	148	46	103	103	136	81	167	101	76	92	97	112	199	240	133	95	90	51	89	70	92	55	126	77	104	57
ASNSD1	96	344	178	113	290	222	53	124	91	212	162	67	42	126	82	110	226	193	105	249	189	114	134	131	73	159	132	108	98	143	118	61	133	128	167	245	312	199	196	120	59	160	105	175	39	177	77	71	67
ASPA	0	0	0	0	0	0	0	0	0	0	0	0	0	0	0	0	0	0	0	0	0	0	0	0	0	0	0	0	0	0	0	0	0	0	0	0	0	0	0	0	0	0	0	0	0	0	0	0	0
ASPDH	9	52	22	26	34	13	22	8	6	40	19	16	4	9	8	13	16	34	6	27	18	9	13	17	28	14	9	26	18	28	16	9	17	16	14	40	71	20	33	17	16	13	16	43	6	47	8	17	4
ASPG	0	0	0	0	1	0	0	0	0	0	0	0	0	0	0	0	0	0	0	0	0	0	0	0	0	0	0	0	0	0	0	0	0	0	0	0	0	0	1	0	0	1	0	0	1	1	0	1	0
ASPH	178	186	104	107	162	295	74	136	162	181	183	67	55	169	74	99	309	241	107	116	149	115	116	132	41	100	158	101	95	127	206	70	89	122	93	114	123	204	138	115	64	104	63	135	26	101	56	103	51
ASPHD1	3	2	2	1	0	0	0	3	0	0	2	0	1	0	1	0	0	0	0	3	4	1	0	5	0	1	2	3	0	0	2	1	3	3	2	0	1	0	1	0	2	1	0	4	1	2	0	2	1
ASPHD2	248	85	58	53	122	71	67	49	44	82	58	62	41	76	81	62	133	72	58	89	100	34	150	80	44	152	101	67	108	88	69	69	42	54	63	85	72	52	97	87	57	31	42	60	38	59	71	71	81
ASPM	50	87	42	43	84	81	35	22	33	53	26	23	27	29	59	66	47	52	39	67	56	23	46	42	15	22	41	55	45	42	79	49	29	12	21	50	77	36	35	13	42	14	19	31	9	29	25	56	41
ASPN	0	1	0	0	0	0	0	0	1	1	0	0	0	0	1	0	0	0	0	0	0	0	0	0	0	0	0	0	0	0	0	0	0	0	0	0	0	0	0	0	0	1	0	0	0	0	0	0	0
ASPRV1	309	98	53	81	136	193	29	78	87	176	107	53	31	70	42	46	141	79	49	264	100	50	160	50	47	192	95	70	50	42	61	40	108	79	78	144	131	73	135	115	21	163	121	105	18	96	82	37	31
ASRGL1	17	18	14	27	34	37	5	16	11	18	16	15	11	33	14	26	28	34	12	10	40	15	27	30	10	25	33	23	30	36	28	22	21	11	24	36	20	40	29	24	20	12	14	27	19	11	13	10	16
ASS1	146	164	65	67	149	98	52	63	67	102	89	70	22	101	88	45	195	131	52	84	103	59	95	85	41	110	122	66	67	65	106	74	80	140	74	90	130	96	153	84	19	52	27	135	17	126	55	40	74
ASTE1	158	234	143	103	268	185	81	116	99	200	158	59	33	173	102	175	368	179	138	206	200	99	134	159	69	183	161	132	120	159	147	158	130	179	131	190	254	189	195	148	87	124	72	129	43	162	116	144	170
ASTL	5	4	1	1	0	1	8	0	3	7	3	4	0	0	2	3	5	1	2	6	4	2	3	0	4	4	4	1	3	4	1	3	2	3	5	3	0	4	4	4	4	4	2	6	3	5	1	2	1
ASTN1	0	0	0	0	0	0	0	0	0	1	0	0	0	0	0	0	0	0	0	0	1	0	0	0	0	0	0	0	0	0	0	0	1	0	0	0	0	0	0	0	0	0	0	0	0	0	0	0	0
ASTN2	0	0	0	0	0	0	0	1	0	0	0	0	0	0	0	0	0	0	0	0	0	0	0	0	0	0	0	0	0	0	0	0	0	0	0	0	1	0	0	0	0	0	0	0	0	0	0	0	0
ASUN	212	224	123	135	274	225	113	129	80	263	166	85	60	151	159	205	321	239	176	268	217	99	229	211	86	188	205	182	191	245	279	149	141	153	206	178	260	257	204	136	100	160	133	146	39	153	121	197	142
ASXL1	323	544	246	352	535	317	286	360	258	558	334	152	67	198	221	260	584	347	221	365	418	243	273	387	215	285	331	322	335	463	298	254	276	341	342	503	532	424	442	303	197	381	235	328	106	349	230	141	158
ASXL2	946	1088	597	698	1136	956	541	877	615	1051	1005	452	219	789	599	868	1637	1198	594	982	827	693	655	909	533	1184	922	702	846	972	727	469	546	504	954	872	1147	828	1110	767	474	829	741	882	238	825	608	517	468
ASXL3	0	0	0	0	0	0	0	0	0	0	0	0	0	0	0	0	0	0	0	0	0	0	0	0	0	0	0	0	0	0	0	0	0	0	1	0	0	0	0	0	0	1	0	0	0	0	1	0	0
ASZ1	0	0	0	0	0	0	0	0	0	0	0	0	0	0	0	0	0	0	0	0	0	0	0	0	0	0	0	0	0	0	0	0	0	0	0	0	0	0	0	0	0	0	0	0	0	0	0	0	0
ATAD1	1169	1210	826	573	1238	1128	443	674	501	1113	771	478	205	1178	681	838	1504	1189	662	1256	1118	520	653	834	411	887	844	941	609	970	852	736	614	1253	697	774	1149	1031	729	689	343	566	415	613	151	890	531	958	689
ATAD2	339	324	189	163	361	193	122	154	111	362	209	97	38	249	166	243	357	204	163	417	288	131	212	181	77	171	234	190	218	253	197	167	196	246	177	326	390	288	255	219	124	186	138	196	58	237	176	168	184
ATAD2B	145	469	257	258	559	285	169	233	199	415	318	198	94	302	221	231	482	376	167	314	351	191	397	205	104	399	269	209	256	227	317	207	171	64	238	329	337	278	241	232	115	202	194	222	37	242	187	159	155
ATAD3A	83	115	48	75	121	92	40	71	37	107	82	21	22	70	51	85	146	87	62	116	111	61	71	103	40	103	65	89	59	83	56	39	42	74	72	118	71	74	90	77	38	41	30	77	27	59	76	71	60
ATAD3B	58	110	34	46	86	55	29	49	32	73	57	26	16	83	6	48	88	71	17	78	49	37	45	57	36	68	65	70	7	60	30	11	35	49	64	87	108	83	81	87	25	32	27	79	16	76	45	35	23
ATAD3C	0	0	0	0	0	0	0	0	0	0	0	0	0	0	0	0	0	0	0	0	0	0	0	0	0	0	0	0	1	0	0	0	0	0	0	0	0	0	0	0	0	0	0	0	0	0	0	0	0
ATAD5	49	125	52	44	108	73	41	41	36	83	70	26	15	43	81	54	121	83	39	71	79	23	43	69	20	46	55	38	47	71	96	61	44	19	32	84	83	38	39	40	35	27	25	35	8	47	29	55	56
ATAT1	90	158	101	104	186	110	80	97	71	163	79	53	25	119	56	117	220	170	86	189	153	68	132	84	54	129	136	146	85	113	100	85	85	134	103	156	136	123	154	72	42	105	68	99	24	133	68	65	52
ATCAY	0	0	0	0	0	0	0	0	0	0	0	0	0	0	0	0	0	0	0	0	0	0	0	0	0	0	0	0	0	0	0	0	2	0	0	0	0	0	0	0	0	0	0	0	0	0	0	1	0
ATE1	90	183	87	118	257	144	64	106	101	205	116	79	36	126	102	106	195	150	79	189	143	116	85	128	67	101	126	92	107	82	50	68	65	103	95	155	165	137	125	85	65	74	64	125	21	123	93	70	54
ATF1	300	418	255	237	401	316	113	195	147	377	290	170	82	396	183	315	484	318	166	355	301	205	351	330	119	365	309	292	239	282	272	164	192	232	212	274	363	248	325	256	104	211	166	244	55	323	169	245	204
ATF2	818	1502	614	682	1172	1202	686	766	678	971	960	554	339	900	690	371	1556	1065	716	1073	926	739	1102	1033	532	854	838	835	786	1041	929	566	632	839	869	1030	1486	1090	840	721	529	755	554	830	410	938	636	696	301
ATF3	231	52	15	25	94	23	23	11	13	26	40	61	15	43	42	40	50	29	12	48	118	21	281	16	8	239	42	6	81	48	30	54	13	10	30	46	30	29	27	91	28	12	39	22	6	22	64	62	48
ATF4	1843	2486	1748	1210	2365	2311	831	1458	1100	2359	1803	875	517	2044	1284	1857	3334	2656	1281	2600	1938	1046	1576	1828	1094	2829	1491	2034	1475	2078	1484	1016	931	2035	1722	2465	2862	1958	2573	1454	988	1429	1012	2096	996	2412	1419	1823	1088
ATF5	264	126	63	167	193	176	127	50	79	178	131	299	86	126	330	230	409	171	44	262	358	118	543	108	120	826	307	198	355	434	247	330	166	135	77	181	156	270	340	306	209	191	218	129	142	212	381	164	273
ATF6	3210	2243	1599	1464	2253	2874	924	1637	1256	2211	1869	1067	569	2411	1325	1734	3851	2537	1586	2002	2201	1139	2264	1452	793	2663	1831	1570	1233	1432	2498	1234	1444	1922	1342	1605	1866	2024	1484	1497	750	1440	1243	1311	374	1515	836	1824	1177
ATF6B	2684	2452	999	1338	3105	1741	1600	2133	1406	2800	2136	1349	677	1614	1799	2962	4545	1995	1977	2565	2859	2051	2297	2555	1462	2487	3267	1921	2388	3474	2237	2430	1902	1917	2275	2827	3083	2942	3125	2352	1589	2111	1478	2768	1024	2643	1854	934	1856
ATF7	514	486	310	366	597	464	339	421	295	603	435	323	203	478	377	486	1012	637	408	826	671	428	622	532	228	728	606	398	514	595	495	281	309	385	451	537	583	430	742	492	375	552	358	550	243	560	337	289	267
ATF7IP	1701	2542	1192	1212	2737	2375	1078	1352	1242	2659	1603	995	439	1715	1085	1048	3577	2909	1242	2901	2133	1783	1813	1834	1025	1964	2349	1413	1690	2273	1795	1195	1237	1475	1630	2199	2890	2099	2212	1274	943	1777	1372	1737	485	1845	1308	1884	627
ATF7IP2	234	534	279	177	483	528	122	223	179	414	270	200	80	322	156	318	469	369	171	370	343	219	145	288	155	253	224	222	176	263	253	162	173	291	204	404	571	263	270	182	154	297	198	209	58	407	128	297	171
ATG10	236	178	159	142	347	211	82	103	97	254	168	81	53	201	127	177	382	185	180	216	237	99	146	188	56	159	189	170	108	167	170	91	104	189	106	171	185	176	158	133	55	88	84	105	27	144	73	190	159
ATG12	788	954	477	485	1139	1027	287	557	528	927	675	469	209	886	587	732	1261	860	431	898	713	423	723	607	286	864	845	679	555	573	761	504	466	727	508	679	977	754	703	595	251	408	371	551	143	764	436	794	609
ATG13	4	3	2	0	5	6	0	1	4	0	0	0	3	1	1	5	1	0	0	0	3	1	2	3	0	1	2	2	2	1	1	1	0	0	1	1	3	1	6	1	1	1	0	1	5	0	2	2	0
ATG14	126	278	98	138	220	182	102	140	124	174	160	81	72	174	96	169	195	161	111	208	131	115	121	176	69	150	149	130	150	239	146	126	107	135	147	185	221	176	153	99	148	124	89	197	68	157	105	193	111
ATG16L1	280	350	154	163	408	264	149	186	150	304	268	139	43	216	170	205	431	261	122	261	262	138	244	226	153	210	224	233	151	270	310	140	151	226	151	266	280	205	195	225	121	131	102	189	62	237	148	200	99
ATG16L2	1246	1634	664	1091	1883	1095	1108	1395	730	2222	1485	523	548	1126	631	702	2440	1191	1010	1576	1398	1102	925	1047	912	1056	1651	933	430	672	1303	634	741	1197	1168	1583	1098	1191	1273	1138	613	1035	424	1717	359	2147	1131	516	496
ATG2A	1248	1514	560	857	1438	863	1273	1359	1184	1571	1058	737	691	641	774	1076	2387	1255	1119	1115	748	1323	963	1144	942	1177	2121	816	810	1284	900	913	826	774	1171	1154	868	798	1038	796	671	656	612	1386	229	1412	728	644	613
ATG2B	670	730	394	357	824	713	427	424	407	732	533	222	129	524	413	573	1129	852	522	806	704	430	386	532	320	571	624	504	507	816	683	446	524	557	553	766	790	670	573	413	314	484	362	562	113	576	293	575	339
ATG3	3240	2047	1138	780	2220	1981	631	1028	861	1737	1682	1113	727	2326	1468	1250	2798	1409	1321	1497	2135	1129	2328	1321	441	1990	1687	1032	1024	1063	1711	1480	894	1246	1188	1075	1649	1836	1322	1307	501	744	734	1100	330	1448	1026	1798	1512
ATG4A	129	264	171	92	211	176	77	96	107	230	127	87	80	200	137	171	228	165	106	189	188	95	126	122	67	237	179	148	113	138	124	102	63	84	115	182	193	142	144	108	60	107	84	115	30	167	103	118	95
ATG4B	950	1254	617	745	1482	926	587	966	625	1516	816	520	280	974	652	932	1844	1242	817	1093	1114	757	1057	977	533	1051	1058	921	669	1048	899	808	637	787	865	1284	1155	1068	870	717	439	675	426	951	209	905	748	641	585
ATG4C	161	393	191	221	431	427	65	134	168	397	254	123	54	278	157	207	362	241	140	310	286	156	248	210	68	252	270	182	187	174	168	118	135	214	161	241	292	244	257	153	74	125	118	216	38	237	92	133	170
ATG4D	68	67	36	37	70	39	21	51	40	76	43	26	15	48	47	73	96	69	49	109	53	33	53	65	34	61	76	58	53	56	66	45	29	47	61	82	56	41	53	76	37	69	31	70	44	57	48	44	33
ATG5	313	499	236	192	407	338	104	203	160	397	384	192	100	366	174	341	473	315	193	427	289	226	247	271	100	261	285	274	156	179	166	151	163	263	263	292	498	325	243	204	104	155	130	272	65	306	220	231	293
ATG7	572	703	380	433	819	488	291	501	403	751	443	312	236	462	531	439	804	514	293	585	540	348	636	355	258	858	637	496	452	421	407	466	347	270	394	576	601	590	591	413	179	284	233	425	113	360	253	373	304
ATG9A	524	708	407	567	924	663	684	510	597	739	514	417	478	487	413	389	903	657	343	622	530	570	530	549	343	528	577	524	499	695	434	313	327	374	635	801	719	599	666	432	517	559	371	751	220	682	329	496	245
ATG9B	0	1	2	1	1	0	0	2	1	2	0	1	0	1	0	1	1	1	0	1	0	2	3	3	2	3	1	2	0	1	0	0	5	1	1	1	2	0	7	0	3	0	0	5	0	0	0	0	0
ATHL1	2430	2062	780	1425	1922	1746	1277	2217	797	2347	2114	948	442	1665	952	2389	4250	2523	1401	2161	1115	860	1152	2268	2037	2221	1912	2338	675	1942	1648	862	1437	2442	2013	1111	1734	1814	2203	1787	967	1576	1110	1456	608	3678	1622	1030	1564
ATIC	1696	1211	588	668	1315	1251	415	791	490	952	861	532	173	1121	867	1132	2006	1453	698	1354	1009	534	886	948	476	859	995	878	791	1182	990	708	697	1253	677	897	1222	1042	683	541	351	515	457	604	230	888	949	1438	1510
ATL1	11	35	16	17	48	28	27	41	34	27	29	7	2	25	13	25	48	33	34	30	31	21	27	40	24	23	28	22	18	30	19	14	26	22	22	35	35	28	23	24	24	21	24	43	8	21	24	23	10
ATL2	211	516	256	260	482	306	169	217	214	438	244	158	87	219	164	243	427	248	189	274	289	216	227	238	113	212	235	212	183	216	267	154	145	207	187	405	360	293	232	206	80	186	131	208	45	279	149	170	199
ATL3	478	737	363	477	761	574	311	515	469	571	535	324	134	616	442	561	1032	697	463	709	660	432	630	643	352	698	591	356	702	744	523	484	444	394	622	574	738	576	654	431	248	488	365	582	170	442	381	567	451
ATM	462	1796	1013	905	2060	1346	615	791	860	1913	1278	704	265	1142	894	1342	1676	1324	489	1465	1025	703	1369	1105	451	954	1206	1255	750	1038	1596	742	723	531	768	1436	1634	1110	1283	837	475	1018	826	835	180	1375	412	728	543
ATMIN	468	675	293	325	628	432	179	321	337	517	479	226	118	436	283	367	613	593	250	525	350	237	311	408	203	450	419	368	402	505	362	324	322	419	497	501	589	379	442	386	230	385	319	501	175	442	293	398	327
ATN1	352	577	349	376	691	346	344	516	236	699	444	290	110	306	294	470	828	445	263	599	456	277	325	544	287	456	397	536	360	592	216	261	263	341	569	554	655	468	529	335	214	464	303	470	195	507	488	289	334
ATOH1	0	0	1	5	1	0	0	2	1	3	0	0	0	1	0	2	2	0	0	0	0	1	1	0	0	1	0	1	1	0	1	0	3	3	4	0	3	2	9	0	1	0	0	4	0	0	1	1	0
ATOH7	3	4	6	3	0	0	0	1	0	7	0	1	2	3	0	1	0	10	1	7	2	3	2	1	0	3	1	7	0	0	1	0	18	6	1	0	9	5	13	1	2	0	4	18	1	2	1	4	1
ATOH8	4	5	4	2	5	4	1	2	12	2	7	6	0	0	3	2	8	3	3	4	6	10	0	5	4	7	10	0	10	1	3	7	1	3	6	4	2	0	5	6	1	4	3	8	1	8	3	2	1
ATOX1	778	572	270	415	702	474	279	383	348	560	414	417	156	470	489	452	706	429	306	519	635	339	736	353	245	697	526	333	583	575	395	462	345	362	507	591	645	595	559	543	293	450	305	464	215	380	423	382	396
ATP10A	405	472	180	252	551	236	195	245	185	407	261	241	55	240	218	395	508	293	183	312	290	175	306	381	236	398	350	361	161	384	246	206	210	414	214	334	450	322	322	267	164	189	197	249	95	383	161	208	268
ATP10B	0	0	0	0	0	0	0	0	0	0	0	0	0	0	0	0	0	0	0	0	0	0	0	0	0	0	0	0	1	0	0	0	0	0	0	0	0	0	0	0	0	0	0	0	0	0	0	0	0
ATP10D	458	447	281	227	642	429	218	373	199	480	294	242	85	413	356	223	669	373	314	464	589	212	509	395	118	624	390	224	349	367	319	250	253	291	293	410	376	380	377	296	95	241	238	224	99	235	266	203	195
ATP11A	1340	1331	558	953	1371	1030	674	830	773	1630	1040	637	598	875	611	543	1560	1013	658	1226	978	984	1184	762	558	1549	1434	727	784	941	764	579	537	617	993	1008	1233	1029	1502	1289	455	919	647	1111	241	1156	621	427	432
ATP11B	2171	1787	1069	1010	2089	1597	644	1247	993	1664	1465	682	714	1683	1087	1609	2212	1723	1311	1751	1565	848	1102	1480	750	1190	1662	1024	1117	1487	1576	1119	1008	1441	1046	1437	1730	1357	1152	972	589	1024	791	1020	317	1238	824	1370	1083
ATP11C	571	567	381	353	840	536	222	361	299	524	479	323	123	522	391	413	925	610	353	739	617	237	527	431	195	591	582	450	346	408	559	324	366	581	301	481	542	507	405	382	164	295	255	314	91	412	343	440	421
ATP12A	0	1	3	2	2	1	1	2	1	1	0	3	0	3	1	2	6	4	1	1	0	2	2	3	2	5	2	4	0	3	1	0	7	1	1	0	2	0	12	2	1	0	0	17	2	1	1	0	0
ATP13A1	373	355	209	197	419	266	190	272	163	362	257	150	90	225	207	199	503	338	167	410	409	178	352	287	168	571	272	254	283	365	214	222	177	315	339	411	414	340	423	260	118	243	225	250	138	305	226	184	147
ATP13A2	223	316	180	167	324	169	118	194	117	276	169	167	49	189	118	112	345	193	119	250	167	118	160	155	103	235	190	118	130	137	109	120	130	151	132	236	220	142	229	183	86	140	96	180	51	157	161	88	145
ATP13A3	763	742	392	292	743	662	266	425	403	540	429	302	209	548	442	501	978	666	376	551	618	345	380	603	265	573	645	410	393	622	559	419	327	464	381	498	690	532	600	394	275	390	308	568	115	440	409	572	466
ATP13A4	6	5	6	9	19	9	7	0	6	7	3	10	4	4	6	8	23	11	7	21	10	9	4	4	5	7	8	19	10	9	2	7	14	16	5	15	17	21	6	3	0	12	15	10	0	7	6	7	0
ATP13A5	0	0	0	0	0	1	0	0	0	0	0	0	0	0	0	0	0	0	0	0	0	0	0	0	0	0	0	0	0	0	0	0	0	0	0	0	0	0	0	0	0	0	0	0	0	0	1	0	0
ATP1A1	5901	4230	2426	2907	5202	4314	1993	3429	2317	3981	3479	1871	834	3585	2308	2393	6302	4575	2708	4399	3569	2073	2821	3427	1882	4495	3884	2337	2652	3589	2620	2514	2460	3397	3738	3131	4593	3796	4219	2668	1582	2766	2092	3042	1002	2964	2448	2998	2296
ATP1A2	0	1	0	0	0	0	0	0	1	4	0	0	0	0	0	0	2	1	0	0	0	0	2	1	1	1	0	1	0	1	0	0	0	3	1	0	0	0	0	2	2	0	4	0	0	0	0	3	3
ATP1A3	113	87	57	69	166	58	54	106	61	79	82	44	4	72	23	73	140	112	80	117	68	89	46	107	38	57	97	53	69	88	52	56	52	58	120	111	93	41	80	61	67	83	53	117	33	60	47	57	43
ATP1A4	0	0	0	0	0	0	0	0	0	0	0	0	0	0	0	0	0	0	0	0	0	0	0	0	0	0	0	0	0	0	0	0	0	0	0	0	0	0	0	0	0	0	0	0	0	0	0	0	0
ATP1B1	81	90	44	56	98	43	34	38	20	59	47	13	14	55	119	92	118	41	23	63	83	29	66	67	18	96	26	29	125	57	33	66	19	56	69	61	114	68	102	59	28	54	41	46	37	39	44	66	65
ATP1B2	20	64	7	28	17	86	93	33	71	15	21	34	74	27	56	33	19	17	20	30	8	32	53	48	25	16	47	51	64	7	87	56	52	14	21	40	74	45	20	20	87	49	32	89	70	15	16	73	81
ATP1B3	935	546	339	357	561	635	244	421	311	611	457	401	127	588	507	498	874	584	328	614	617	309	951	580	203	1157	699	424	663	590	528	478	277	321	466	458	543	475	779	549	277	378	263	506	169	454	551	556	745
ATP1B4	0	1	0	0	0	0	0	0	0	0	0	0	1	0	0	0	0	2	0	0	0	0	0	0	1	2	0	0	0	1	0	0	5	0	1	0	0	0	7	0	0	0	0	0	0	0	0	0	0
ATP2A1	14	15	8	7	20	12	3	10	1	11	8	6	1	5	8	10	34	20	5	14	6	11	9	15	15	38	5	18	8	21	6	15	15	4	12	12	22	9	30	15	11	10	10	23	2	13	7	8	8
ATP2A2	948	798	458	455	880	698	410	541	506	679	639	349	234	512	543	593	1019	767	354	622	797	380	529	709	336	848	670	434	517	657	295	527	388	486	505	818	780	678	780	496	294	441	331	711	172	600	413	298	335
ATP2A3	782	1411	810	966	1676	932	754	1057	681	1597	1045	451	395	720	503	1248	1962	1240	689	1470	1124	923	813	1069	823	797	1220	956	918	1343	701	573	771	968	1153	1831	1883	1210	1391	961	741	979	662	1368	518	1518	1052	596	799
ATP2B1	793	1255	990	932	1643	1178	654	817	1011	1411	1115	493	338	1221	552	752	1958	1263	554	1191	1079	979	1046	723	558	1530	1096	719	684	724	1030	473	524	770	895	1108	1260	1078	1106	987	404	759	661	893	163	966	460	639	426
ATP2B2	3	4	2	0	2	3	1	4	0	1	1	2	2	2	1	1	1	3	2	4	1	0	2	3	2	4	1	2	3	1	0	0	7	4	5	8	3	3	18	0	2	1	3	23	2	3	3	1	1
ATP2B3	2	0	0	2	0	0	0	0	0	1	0	1	0	0	0	2	0	0	0	0	3	1	0	0	0	0	3	0	0	0	0	1	1	1	2	0	0	0	0	1	0	0	0	0	1	0	0	0	0
ATP2B4	2700	2628	1802	1694	4012	2695	1270	2297	1998	3017	3150	1035	489	2695	1393	2550	4666	2960	2016	2726	2692	1505	1238	2545	1086	1835	2823	1906	1637	2752	3569	1467	1958	1948	2501	2454	2474	2162	2742	2260	1392	1898	1404	2088	700	1830	1376	2323	1485
ATP2C1	3	30	21	22	53	20	11	10	6	19	5	4	10	14	12	17	27	42	18	24	27	11	24	25	19	32	20	6	24	43	18	17	13	6	7	20	31	9	19	16	20	31	22	33	9	12	14	12	7
ATP2C2	10	0	1	0	2	7	0	3	4	0	0	2	9	0	3	2	4	4	3	0	0	4	1	2	0	1	9	0	1	1	0	6	2	0	2	0	2	0	1	2	3	3	1	0	2	0	2	3	0
ATP4A	0	0	0	1	0	0	0	0	0	0	0	0	0	0	0	0	0	0	0	0	0	0	1	0	0	0	0	0	0	0	0	0	0	0	0	0	2	0	0	0	1	0	0	1	0	0	0	0	0
ATP4B	0	0	0	0	2	0	0	0	0	0	0	0	0	1	1	0	0	0	0	0	0	0	0	0	0	0	0	0	0	0	0	0	0	0	0	0	0	1	0	0	0	0	0	0	0	0	0	0	0
ATP5A1	1837	2550	1012	1474	3279	2263	958	1435	1620	2362	1468	1127	640	2200	1577	1986	3010	1907	1084	1859	1991	1006	2249	2090	820	1838	1929	1592	1430	1894	2395	1499	1028	992	1232	1676	1688	1587	1570	1213	785	991	725	1564	530	1342	1165	2002	1747
ATP5B	2399	2905	1185	1484	3205	2770	1500	1658	1541	2927	1543	1348	1126	1856	1702	1680	3539	2305	1327	2604	2121	1467	2698	2198	1084	2594	2364	1712	1883	2529	1598	1825	1304	1481	2056	2538	2797	2412	2345	1838	1348	1671	1055	2227	934	2100	2076	1913	1688
ATP5C1	1888	2000	1139	457	1624	1500	466	691	783	1516	1467	598	342	1344	885	784	1938	919	1003	1551	1426	901	1106	1251	382	1116	830	1004	810	1104	1176	849	857	1311	1112	1081	1933	1683	1080	979	518	931	754	1063	588	1292	727	1038	736
ATP5D	341	578	226	315	538	359	255	347	292	405	363	255	145	390	311	393	781	558	225	635	374	247	441	371	206	527	442	428	417	418	287	305	253	380	438	523	718	594	622	389	266	441	376	649	416	533	576	228	652
ATP5E	656	1435	532	523	1270	1068	462	527	743	1288	716	657	741	749	657	847	986	392	864	717	876	668	818	1055	382	697	897	813	487	565	622	669	522	576	568	835	925	884	590	560	435	399	259	1053	348	1159	530	717	284
ATP5EP2	4	2	3	3	2	1	0	6	0	2	0	0	0	2	1	1	2	2	0	3	1	0	3	0	0	7	0	2	0	1	5	0	3	0	1	1	1	0	15	0	0	0	0	4	0	1	0	1	1
ATP5F1	1265	1881	762	994	1858	1107	553	728	757	1749	904	671	314	964	691	956	1371	1003	485	1191	972	800	962	958	367	878	695	667	654	939	417	578	522	837	968	1257	1521	1313	1048	786	371	590	402	948	354	1136	829	539	640
ATP5G1	162	288	105	94	175	157	69	109	76	148	142	110	39	135	103	117	234	147	79	203	181	144	202	133	87	221	128	112	151	231	93	139	111	149	181	262	259	220	252	143	72	149	131	185	118	176	106	118	53
ATP5G2	3086	3167	1345	1789	3761	2495	1335	1865	1568	3141	1956	1495	696	2245	2331	2285	4399	2466	1551	3123	2585	1538	2722	2478	1325	2674	2452	2158	2459	2998	1938	2260	1782	2281	2233	2600	3132	2684	2872	1860	1227	1962	1497	2691	1399	2328	2627	2145	2256
ATP5G3	824	1035	502	636	1299	874	423	404	495	1079	595	522	257	759	551	734	534	389	355	974	1069	604	912	768	320	478	596	734	645	738	500	547	382	571	782	1155	1120	902	468	659	387	458	322	871	186	625	434	830	364
ATP5H	1011	1270	606	527	1129	999	426	621	700	1189	900	609	313	816	736	810	1341	776	702	1134	916	606	922	1047	393	913	800	797	645	903	386	764	580	943	843	869	1215	1202	799	619	356	486	338	854	513	1163	659	667	569
ATP5I	273	347	220	181	367	328	125	143	218	601	275	177	85	209	184	161	361	153	153	206	243	110	124	247	69	187	209	198	82	135	90	146	83	265	184	180	223	187	145	128	54	73	50	319	103	327	159	156	73
ATP5J	16	13	13	9	10	6	1	7	4	7	24	3	1	18	10	13	19	4	4	15	6	5	7	7	0	13	12	11	6	9	10	12	5	8	14	4	7	12	11	17	2	3	10	8	2	14	8	7	14
ATP5L	2984	3524	2499	1161	3585	3372	1009	1807	1958	3466	2799	1504	1056	3055	2471	2560	4496	1638	2651	2265	3471	1695	1673	3095	945	1756	1855	2332	1733	2369	2168	2432	2038	4022	2144	2287	2690	2889	1564	1379	955	1279	979	1857	1334	2572	1705	2846	2265
ATP5L2	98	102	97	65	118	87	59	90	60	132	75	49	23	98	52	67	139	133	82	107	118	34	91	79	34	93	78	106	44	81	60	67	71	103	88	137	110	121	136	86	30	94	54	99	33	80	70	56	52
ATP5S	138	165	97	71	150	193	67	106	71	157	122	61	42	163	83	114	162	148	73	141	134	77	115	134	75	147	99	81	76	147	142	85	91	120	98	143	164	167	117	97	61	63	75	132	41	146	123	135	110
ATP5SL	424	370	206	228	423	328	190	266	211	343	235	215	90	307	256	361	526	287	246	399	360	175	304	318	159	450	356	415	313	329	225	238	192	270	279	389	364	548	357	255	171	226	213	275	105	319	241	163	231
ATP6AP1	1862	1673	781	1161	1960	1214	819	1439	1128	1728	1707	962	626	1610	1138	1051	2694	1412	1131	1700	1608	971	1149	1376	737	1923	1690	848	1244	1268	1429	1232	805	906	1239	1215	1372	1282	1531	1175	715	901	712	1628	480	1212	1284	856	1208
ATP6AP1L	8	34	23	20	27	15	4	15	9	48	21	12	9	7	9	9	27	21	18	15	29	30	20	26	8	27	32	7	18	36	17	6	9	15	15	36	26	11	34	14	7	6	6	15	7	19	16	8	5
ATP6AP2	1632	1119	741	860	1284	1308	557	819	691	1001	897	568	394	1238	785	678	2177	1538	684	1163	1042	887	1603	841	404	2167	913	679	1116	1239	955	844	666	825	1264	1217	1131	1280	1451	955	488	815	718	1050	476	862	979	1052	758
ATP6V0A1	1048	602	441	479	873	835	378	571	504	695	544	561	289	565	569	475	1374	709	433	687	596	557	595	728	266	723	1129	492	601	517	706	505	495	578	547	468	571	583	675	408	313	542	454	573	281	470	412	615	514
ATP6V0A2	131	396	327	207	452	230	146	211	128	420	283	148	66	337	202	238	426	338	132	250	386	108	283	285	109	254	238	175	227	353	328	218	157	84	215	414	314	245	261	227	167	222	168	219	63	217	216	268	107
ATP6V0A4	0	0	0	0	0	0	0	0	0	0	0	0	0	0	0	0	0	0	0	0	0	0	2	0	0	0	0	2	0	0	0	0	0	0	0	0	0	0	0	0	0	0	0	0	0	1	0	0	0
ATP6V0B	668	542	271	416	504	583	314	429	318	458	417	350	255	540	365	445	1321	746	503	530	501	565	900	501	286	843	675	442	469	456	528	476	450	487	613	611	625	591	641	453	239	460	324	626	265	558	382	630	238
ATP6V0C	5589	6720	2205	6284	5181	8248	9897	6752	5801	3010	3226	4402	6559	4733	5466	5532	6793	5565	6884	3920	4644	4384	8505	8980	5696	7424	9555	5149	10063	8404	9326	5908	5168	2984	7398	7195	7858	8641	5637	5036	11380	8256	5348	7447	6614	6401	5163	8813	5987
ATP6V0CP3	0	9	2	2	3	1	1	1	1	3	3	0	0	0	2	1	2	2	1	1	3	4	1	0	1	4	1	8	2	1	1	2	2	2	6	0	2	2	8	1	2	0	0	10	2	2	4	0	3
ATP6V0D1	1158	1199	467	1137	1142	1312	488	732	601	1030	738	694	567	888	588	751	1412	998	674	835	990	1168	1957	910	462	1456	1238	526	975	1040	820	639	526	383	1714	1192	1419	1119	1327	1062	506	933	697	997	535	730	599	622	497
ATP6V0D2	0	0	0	0	0	0	0	0	0	0	0	0	0	0	0	0	1	0	0	0	1	0	0	1	0	0	0	0	0	0	0	0	0	0	0	0	0	0	0	0	0	0	0	0	0	0	0	0	0
ATP6V0E1	9960	5691	4316	3341	7574	9238	2430	4421	4191	6198	5672	4716	2290	10280	5117	5210	14707	9336	5100	7330	7685	3853	7813	6070	2591	11166	7429	5274	4174	5553	5130	4735	3794	5734	4766	4922	5543	6303	5924	4945	2510	3749	2767	4845	2278	5772	4561	9579	4411
ATP6V0E2	55	90	61	56	104	38	28	43	81	47	73	27	7	77	29	80	114	85	34	65	73	17	77	81	40	57	44	118	64	79	112	41	37	111	58	103	134	145	101	70	47	78	53	92	56	95	125	62	103
ATP6V1A	541	758	273	533	604	741	452	514	503	649	527	294	317	519	341	442	794	858	302	446	334	592	561	449	392	791	715	345	521	443	367	315	342	237	712	611	581	579	756	412	271	509	378	650	118	471	290	428	289
ATP6V1B1	0	0	0	0	0	0	0	0	0	1	0	0	0	0	0	0	0	0	0	0	0	0	0	0	0	0	0	0	0	0	0	0	0	0	0	0	0	0	2	0	0	0	1	2	0	0	0	1	0
ATP6V1B2	7869	7104	3063	4905	7001	10327	3657	5250	4671	7415	6138	4014	3977	7908	4954	5173	12608	7937	5113	5988	6265	5812	9602	4623	3494	9488	8477	3337	4162	4616	7483	4705	3689	3142	4895	4468	4860	5986	5347	4671	2542	3343	2557	5834	1286	5408	3127	6278	3472
ATP6V1C1	1120	795	537	441	919	763	307	429	439	772	555	377	256	786	381	506	1041	595	372	705	737	450	449	419	302	697	604	419	423	469	511	385	348	530	496	672	635	540	604	539	228	405	269	607	138	683	285	443	291
ATP6V1C2	0	0	0	2	0	0	1	0	0	0	0	0	0	0	1	0	0	0	0	0	1	1	0	1	0	0	0	0	0	0	0	0	0	0	0	1	1	0	1	0	0	0	0	0	0	0	0	0	0
ATP6V1D	918	936	594	343	1151	964	369	532	524	800	680	488	362	767	503	672	1080	699	416	622	736	523	526	587	274	658	747	546	422	516	597	457	326	637	519	850	887	642	572	511	306	341	253	499	168	665	509	515	654
ATP6V1E1	1178	1460	645	789	1332	1176	657	760	618	1247	919	651	402	974	727	832	1523	1139	823	1112	1192	955	1677	948	405	1413	1125	777	851	1140	862	900	684	767	1260	1354	1620	1486	1202	907	476	833	631	883	361	940	626	1249	417
ATP6V1E2	23	27	3	4	13	16	11	19	6	11	10	6	1	13	7	19	17	17	8	17	13	15	8	13	12	17	18	14	12	22	12	19	11	15	15	4	38	33	29	8	6	5	17	14	5	18	18	6	13
ATP6V1F	63	72	53	53	72	37	31	54	36	81	58	38	16	50	47	67	103	57	56	89	103	37	53	69	54	106	64	72	56	53	47	39	37	58	53	91	56	67	115	46	26	45	35	71	19	63	35	31	42
ATP6V1G1	1153	2062	898	680	1639	1275	576	788	687	1635	1249	691	384	1098	858	1428	1526	928	852	1202	1238	1082	1525	1163	603	1253	869	890	1052	1335	762	948	948	1296	1526	1441	1803	1666	1066	1009	583	796	621	1000	702	1214	803	1142	837
ATP6V1G2	31	22	13	9	30	19	9	15	7	21	14	6	2	20	7	31	30	17	16	21	19	10	9	32	9	15	10	22	10	18	14	9	1	13	13	22	17	8	34	19	5	26	14	22	5	32	14	19	26
ATP6V1G3	0	2	0	0	0	0	0	0	0	1	0	0	0	0	2	2	0	0	3	0	0	0	0	0	0	0	0	0	1	0	0	1	0	0	0	1	0	0	0	0	0	0	0	0	0	0	0	0	0
ATP6V1H	660	477	264	282	632	498	187	255	250	442	341	258	149	443	353	317	704	383	238	365	485	216	417	298	158	554	409	276	280	366	447	346	191	301	231	282	390	386	303	281	164	192	152	211	72	308	203	458	225
ATP7A	158	336	237	166	303	298	122	164	160	356	251	113	137	176	102	164	233	191	111	283	166	191	210	173	108	175	140	139	123	120	181	66	105	194	185	329	295	198	188	137	122	166	129	257	49	224	107	168	82
ATP7B	13	5	5	10	10	12	13	21	9	19	3	3	1	3	4	20	14	13	6	33	9	9	7	18	5	4	23	12	7	7	2	14	20	7	17	5	6	6	25	4	14	8	4	16	17	19	7	9	6
ATP8A1	731	1039	517	554	1017	625	377	610	478	1030	674	348	134	805	423	745	1408	868	647	917	613	422	684	609	422	788	643	677	412	623	618	453	451	821	576	746	767	855	643	542	265	453	408	543	73	888	456	452	519
ATP8A2	0	0	0	0	1	0	0	0	0	0	0	0	0	0	0	0	0	0	0	1	0	0	0	1	0	0	0	0	0	1	0	0	0	1	0	0	0	0	0	0	0	2	0	0	0	0	1	0	0
ATP8B1	0	0	0	1	1	2	1	0	1	0	0	0	0	0	0	0	0	0	0	2	3	3	1	0	0	0	1	1	0	0	0	1	1	1	1	0	4	0	1	0	0	1	0	0	3	0	3	1	2
ATP8B2	1093	2087	973	848	2372	1270	783	1410	688	1551	1487	594	249	1088	752	1260	2313	1763	961	2057	1615	891	679	1324	816	1225	994	1413	873	1837	1095	643	861	1124	1370	2182	2130	1655	1581	1196	738	1116	765	1426	315	1397	1017	886	686
ATP8B3	107	97	82	50	166	144	64	84	57	123	92	23	16	94	75	69	173	109	59	119	109	40	50	90	45	92	108	96	79	109	88	113	93	70	105	105	128	61	75	56	46	47	50	75	28	56	67	106	62
ATP8B4	120	199	153	136	224	188	71	69	80	211	104	94	51	74	103	115	239	152	79	238	205	98	212	82	43	233	143	89	70	65	77	67	98	71	109	252	193	143	163	95	44	138	82	90	23	90	19	48	51
ATP9A	8	0	24	4	30	18	6	2	5	24	6	3	12	11	1	14	6	4	0	6	7	8	6	2	3	0	4	4	4	2	3	3	1	2	2	32	3	1	2	1	17	1	2	8	1	2	5	6	2
ATP9B	468	1064	428	640	931	249	178	403	157	892	530	240	144	543	316	499	987	746	421	955	893	397	718	512	317	656	524	515	468	685	454	366	492	797	653	1048	1347	715	765	588	300	621	387	235	137	750	453	411	477
ATPAF1	315	347	176	177	411	337	126	209	192	306	255	124	85	261	230	295	440	285	146	318	247	179	221	270	115	273	231	226	209	283	190	145	192	225	236	235	368	272	242	172	127	173	117	216	113	247	223	256	270
ATPAF2	108	138	79	95	147	128	80	94	79	139	116	43	19	76	89	105	178	171	79	149	162	69	132	112	49	156	72	103	116	138	99	99	83	75	138	163	162	136	176	112	63	84	74	144	69	125	91	88	85
ATPBD4	35	189	132	51	141	92	56	58	41	130	99	35	24	131	90	103	102	113	81	125	119	60	108	84	57	74	94	89	64	114	111	77	66	96	75	90	128	117	58	69	33	69	62	65	14	106	57	107	63
ATPIF1	386	503	288	158	593	461	145	218	255	595	296	268	105	355	232	344	490	302	233	401	373	176	179	361	115	196	301	324	128	267	205	274	189	369	210	261	348	282	222	182	141	113	74	285	100	290	231	416	218
ATR	328	435	240	256	581	345	187	201	191	408	307	166	53	327	182	284	505	319	145	347	318	201	347	206	98	336	299	256	211	254	275	212	158	226	158	332	422	332	267	230	115	158	132	224	42	271	205	164	166
ATRIP	75	133	65	66	185	105	43	85	45	118	91	56	25	89	47	57	141	108	38	129	101	56	92	81	56	98	86	79	72	87	68	45	67	95	84	102	108	96	92	76	26	61	40	88	20	82	53	54	31
ATRN	134	273	113	202	397	234	172	163	173	254	242	110	49	200	149	163	292	256	137	206	304	120	150	220	117	231	174	170	169	268	178	155	141	164	177	283	244	262	313	156	107	185	95	223	56	185	103	131	141
ATRNL1	0	0	0	2	0	0	0	0	5	0	7	0	1	0	1	0	5	1	0	1	0	0	3	3	0	2	2	4	0	0	3	0	0	0	0	1	0	2	3	1	0	0	2	0	0	1	1	0	0
ATRX	295	918	535	411	806	603	224	372	338	783	502	262	186	542	309	463	758	599	272	533	630	391	674	433	203	547	480	362	302	410	589	253	328	204	344	618	703	435	401	364	159	339	280	314	41	475	200	333	199
ATXN1	1068	664	438	348	707	624	259	587	427	575	740	347	262	737	417	453	1247	914	352	530	591	347	455	513	262	456	714	674	456	453	663	420	360	535	430	567	522	727	678	516	322	413	362	606	118	640	433	557	246
ATXN10	712	1103	614	641	1251	936	388	518	511	1092	734	401	231	817	558	727	1233	659	525	957	865	594	797	663	250	757	635	660	625	684	654	516	459	620	591	776	949	767	755	589	266	545	393	638	166	703	583	569	758
ATXN1L	650	639	360	435	754	700	368	546	410	778	593	335	193	474	409	535	1059	732	513	767	678	501	679	570	378	736	738	481	533	687	523	483	407	474	632	809	747	595	671	556	347	425	348	691	164	521	325	420	240
ATXN2	702	1046	630	485	952	817	423	571	417	832	685	356	228	689	447	638	1470	820	416	880	970	466	651	638	338	766	711	568	578	743	655	424	516	816	564	765	977	687	811	561	338	639	541	575	131	646	376	500	436
ATXN2L	1695	2102	1160	1393	2420	1397	943	1475	1018	1944	1555	1023	436	1390	1026	1537	2993	1633	951	1828	1550	1037	1271	1604	870	1818	1636	1361	1297	1690	1110	1018	988	1289	1641	1947	2005	1423	2076	1318	733	1246	1061	1484	492	1547	1406	741	1641
ATXN3	672	1345	527	646	1093	936	328	635	597	914	612	510	265	746	507	723	1039	718	496	889	862	402	576	736	293	734	891	571	482	558	501	445	440	641	606	569	966	622	558	521	258	476	334	491	183	608	312	443	472
ATXN3L	6	2	0	1	7	1	1	3	0	2	0	0	6	2	0	1	3	4	0	5	1	1	6	2	0	3	3	2	0	1	1	0	18	1	6	4	2	2	13	3	0	3	1	2	0	1	0	2	1
ATXN7	212	167	92	89	150	146	89	107	81	224	155	77	63	114	91	122	237	180	90	276	158	73	192	120	93	205	136	118	122	182	115	57	75	87	166	187	180	169	218	137	103	182	169	134	31	140	101	105	49
ATXN7L1	253	309	129	168	405	269	110	221	183	321	244	135	36	191	153	181	420	289	138	260	236	144	137	236	120	265	260	145	192	271	233	115	136	183	150	216	278	249	249	141	107	140	131	202	61	187	166	119	122
ATXN7L2	36	86	46	55	99	39	37	60	22	68	64	41	12	59	36	66	117	65	34	103	86	57	53	50	35	54	47	73	41	73	52	30	56	100	68	92	119	51	98	63	33	74	50	93	24	77	46	16	46
ATXN7L3	1502	1104	578	827	1697	1163	518	844	770	1307	900	629	387	944	739	692	1974	1129	786	1130	1302	541	787	865	533	1441	1129	836	665	905	791	755	652	893	779	957	994	841	887	843	469	607	407	1059	195	962	559	902	454
ATXN7L3B	1279	1566	895	936	2104	1288	617	1097	701	1553	1153	602	285	1218	769	1079	2165	1438	876	1766	1284	806	881	1316	580	1129	1364	1022	910	1222	903	892	818	1647	1221	1265	1517	1406	1393	896	553	893	689	1138	279	1253	862	1059	877
ATXN8OS	0	1	0	0	0	0	0	0	0	3	0	0	0	2	0	0	1	0	1	0	1	0	0	0	0	3	1	1	0	0	0	4	8	4	2	0	0	0	4	0	1	0	2	7	1	0	1	3	0
AUH	89	216	107	79	190	147	64	111	69	122	120	49	40	116	70	117	252	143	100	164	160	103	88	114	54	151	134	128	77	123	96	99	75	94	134	144	239	149	117	93	64	74	56	87	42	139	76	133	74
AUP1	774	929	605	476	1029	745	391	700	398	883	518	390	160	712	571	598	1453	794	457	939	1008	487	788	721	360	988	720	561	641	776	557	589	500	618	892	1142	1083	724	1113	820	371	613	405	650	414	655	423	586	228
AURKA	14	2	7	3	6	4	7	2	5	4	0	2	0	0	1	2	4	1	3	10	4	3	4	9	0	3	2	4	2	3	3	2	1	0	4	1	11	0	8	2	0	0	0	1	0	4	6	4	1
AURKAIP1	722	593	294	424	798	660	352	493	443	582	570	364	201	664	548	405	1590	836	483	459	758	484	767	638	328	997	661	610	484	760	572	503	388	597	746	636	854	696	589	460	297	357	249	678	342	524	488	790	258
AURKAPS1	258	307	221	193	410	301	105	151	153	324	217	116	75	326	173	171	402	232	180	342	356	120	284	172	61	254	306	222	171	167	222	156	195	271	174	262	349	236	245	215	115	183	170	185	15	302	104	124	124
AURKB	20	7	3	3	5	11	3	3	5	7	1	3	1	4	8	10	5	10	6	15	7	2	14	4	3	5	4	2	8	7	2	2	8	5	8	11	9	6	7	1	3	11	4	7	0	15	3	10	1
AURKC	1	7	1	6	8	1	3	1	0	4	2	1	2	2	4	2	5	8	1	4	2	2	2	5	1	1	3	2	1	3	4	2	0	2	1	8	6	0	5	1	0	3	2	3	1	4	0	1	0
AUTS2	16	49	26	20	52	19	13	21	25	39	30	9	9	21	26	18	64	33	14	30	29	16	13	24	9	18	34	21	16	28	26	18	21	24	20	32	23	12	34	22	6	19	16	21	5	31	15	9	9
AVEN	153	163	128	122	209	142	77	110	78	175	120	65	27	151	105	132	286	160	108	198	221	80	127	124	69	141	132	164	107	125	112	89	125	183	107	126	148	152	119	107	41	89	54	105	16	124	71	111	75
AVIL	160	275	149	180	341	338	99	302	155	280	164	133	46	235	128	187	570	258	181	317	303	198	255	193	91	367	230	198	165	148	151	121	225	224	240	231	229	228	295	206	67	343	154	189	72	256	98	120	113
AVL9	530	766	403	496	820	619	308	398	358	803	563	329	206	386	290	309	786	557	253	615	529	376	484	412	287	465	494	437	408	472	301	313	310	445	548	714	744	497	680	459	211	411	340	535	154	573	300	275	190
AVP	0	0	0	0	0	0	0	0	0	0	0	0	0	0	0	0	0	0	0	0	0	0	0	1	0	0	1	0	0	0	0	0	0	0	1	1	1	0	0	1	0	0	0	0	0	1	0	0	0
AVPI1	0	15	9	13	29	4	8	8	28	36	10	8	5	11	8	20	29	38	16	26	26	8	23	12	0	14	16	9	13	32	3	14	22	0	13	22	16	7	28	12	10	19	11	12	9	1	17	14	19
AVPR1A	17	10	9	18	12	27	11	16	12	8	0	8	2	5	11	3	19	34	7	1	10	14	12	20	7	15	18	3	18	10	5	16	2	3	10	11	14	6	25	3	2	1	2	50	16	5	10	31	3
AVPR1B	1	0	0	0	0	1	0	0	1	0	0	0	0	2	0	1	0	0	0	0	0	0	0	0	0	0	0	0	0	0	0	0	0	0	0	0	0	0	0	0	0	0	0	0	0	0	0	0	0
AVPR2	76	90	78	84	134	35	74	109	24	125	80	50	29	49	65	40	159	125	31	108	81	48	77	90	58	96	81	108	61	81	29	32	54	115	68	111	106	57	113	43	24	70	30	84	32	131	47	30	33
AWAT1	6	8	4	9	10	7	5	6	3	7	8	6	2	8	2	10	19	14	15	14	14	2	8	15	15	19	10	17	19	13	1	4	13	5	3	7	8	16	23	6	7	8	4	16	0	14	7	4	3
AWAT2	1	0	2	0	0	0	0	1	0	1	0	0	0	0	0	1	2	1	0	3	0	0	1	0	0	1	1	1	1	0	0	0	5	1	0	0	0	0	10	1	1	1	2	8	0	4	0	1	0
AXDND1	0	0	1	0	0	0	0	0	0	0	0	0	0	0	0	0	0	0	0	0	0	0	0	0	0	0	0	0	0	0	0	0	0	0	0	0	0	0	0	0	0	0	1	0	0	0	0	0	0
AXIN1	204	222	152	143	357	154	121	188	122	242	191	90	56	201	130	182	299	215	108	174	164	107	211	218	103	217	200	154	183	210	226	116	111	146	144	194	175	133	219	132	101	150	115	206	89	201	212	185	129
AXIN2	39	66	36	37	71	49	38	46	24	50	30	26	4	25	30	37	110	71	24	73	38	21	21	61	29	37	46	52	43	80	43	31	39	44	59	43	84	60	46	37	21	45	36	39	30	61	42	23	43
AXL	0	1	1	1	4	6	0	0	0	2	1	1	0	1	1	1	1	3	0	4	2	1	3	0	0	1	4	0	3	1	0	0	1	0	0	0	3	0	5	2	1	2	2	0	2	0	1	0	1
AZGP1	0	0	0	0	0	0	0	0	0	0	0	0	0	0	0	0	0	0	0	0	0	0	0	0	0	0	0	0	0	0	0	0	0	0	0	0	0	0	0	0	0	0	1	0	0	0	1	0	0
AZI1	28	65	17	35	52	25	36	27	15	61	47	29	10	20	21	37	48	45	21	48	38	27	17	50	28	46	41	24	27	35	25	29	43	35	39	56	53	36	52	41	24	23	26	33	22	51	18	21	29
AZI2	235	327	172	141	286	310	101	142	132	284	167	114	78	224	182	151	274	199	108	242	250	181	387	170	46	361	195	105	181	183	178	164	105	184	198	209	315	204	232	177	78	116	138	154	45	166	87	211	105
AZIN1	912	1888	713	941	1871	1439	677	924	1139	1386	1207	826	607	1128	768	675	1789	1271	733	1123	1113	1029	1064	1012	453	1182	1308	758	724	1049	896	852	689	427	837	1202	1428	1281	1037	725	443	587	490	1034	263	974	830	778	526
AZU1	3	24	4	12	12	21	25	10	29	32	13	40	15	13	17	12	42	38	8	16	6	94	23	9	9	31	115	15	17	49	21	21	11	7	14	26	22	13	31	16	23	8	6	41	4	13	11	6	12
B2M	81241	86936	61946	41655	92473	103318	23531	40927	37441	93305	78319	47597	27390	97272	59324	66500	98930	52968	47743	67299	77551	45672	85481	61720	23345	88331	55808	50319	39883	49058	65378	40477	41616	65405	77715	60349	81337	66559	58578	60956	27861	37366	33060	58862	24289	74323	34250	117720	37419
B3GALNT1	16	6	3	1	0	4	5	1	4	5	5	1	1	1	2	5	10	1	2	10	3	8	2	4	1	2	9	5	3	5	1	7	3	2	0	4	7	3	7	2	6	8	2	3	3	2	6	3	3
B3GALNT2	108	215	69	123	167	238	102	74	132	161	108	102	61	141	137	138	332	222	93	195	133	124	151	133	44	208	141	98	136	158	113	150	119	132	114	163	254	223	211	143	44	99	72	173	65	136	125	83	180
B3GALT1	0	0	0	0	0	0	0	0	1	0	0	0	0	0	0	1	1	0	0	0	0	0	0	0	2	0	0	0	0	0	0	0	0	0	0	0	0	0	1	0	0	0	0	0	0	0	0	0	0
B3GALT2	5	53	27	26	29	101	12	12	34	38	53	15	8	41	24	13	76	32	15	25	25	14	17	25	19	19	26	29	12	24	52	11	14	7	16	22	44	35	27	27	4	22	7	13	2	21	12	17	13
B3GALT4	228	325	170	225	397	165	140	195	152	362	228	142	77	224	130	227	342	258	102	290	268	185	283	210	121	223	208	241	146	259	189	121	155	231	228	332	289	212	271	232	129	187	129	256	65	290	128	138	117
B3GALT5	2	0	0	0	0	0	0	0	0	0	0	1	1	0	1	1	0	0	0	0	0	0	0	0	0	2	2	0	0	0	1	0	0	0	0	0	0	0	2	0	0	0	0	1	0	0	1	0	0
B3GALT6	195	381	248	288	515	268	137	208	181	375	261	137	52	328	204	245	477	267	170	359	324	148	298	263	113	261	226	347	167	244	289	177	165	222	183	287	308	262	258	184	94	175	109	219	67	234	211	216	295
B3GALTL	30	29	19	37	59	33	21	35	28	63	37	10	10	38	24	33	64	53	35	41	43	29	39	38	20	39	39	34	40	48	41	13	32	32	37	54	40	37	40	34	21	49	26	33	17	36	18	29	26
B3GAT1	112	85	93	76	229	37	82	84	46	81	119	44	13	157	69	94	101	77	112	126	136	109	45	174	51	48	141	96	100	127	118	140	60	45	94	216	108	30	65	190	60	56	58	189	22	49	55	58	48
B3GAT2	0	0	0	0	0	0	0	0	0	0	0	0	0	0	0	0	0	0	0	0	0	0	2	0	0	1	0	0	0	0	0	0	0	0	0	0	0	0	0	0	0	0	0	0	0	0	0	0	0
B3GAT3	159	268	141	123	277	138	106	140	72	263	119	71	41	92	95	158	246	191	80	260	181	116	124	169	111	165	109	166	117	172	90	74	95	112	183	268	312	169	286	152	80	160	80	204	61	179	187	100	81
B3GNT1	13	33	9	26	26	13	6	18	13	18	21	9	4	11	2	13	33	16	9	46	11	5	11	14	14	12	9	15	11	14	5	14	22	13	9	25	44	29	37	9	11	25	15	35	11	33	14	6	6
B3GNT2	209	234	91	112	169	107	89	128	89	116	143	54	56	173	79	150	285	180	202	231	214	129	136	124	84	166	149	121	113	165	184	111	96	184	142	140	179	187	172	189	104	122	68	173	51	165	225	176	227
B3GNT3	1	15	0	4	10	12	3	4	5	3	9	6	0	4	0	1	12	9	4	4	14	1	2	13	1	1	9	3	2	19	6	2	3	1	13	3	31	13	6	10	4	1	2	4	1	7	8	0	3
B3GNT4	0	0	0	0	0	0	0	0	0	0	0	0	0	0	0	0	0	0	0	0	0	0	0	0	0	0	0	0	0	0	0	0	0	0	0	0	1	0	0	0	0	0	0	0	0	0	0	0	0
B3GNT5	112	75	40	38	41	138	43	43	79	59	149	53	102	143	24	41	103	103	54	46	42	88	129	52	56	73	83	63	31	40	111	32	15	47	52	81	72	142	71	126	40	20	23	88	17	76	31	67	36
B3GNT6	0	0	0	0	0	0	0	0	0	0	0	0	0	1	0	0	0	0	0	0	0	0	0	0	0	0	0	0	0	0	0	0	0	0	0	0	0	0	0	0	0	0	0	1	0	0	0	0	0
B3GNT8	0	0	2	0	0	0	0	0	0	0	0	0	0	0	0	0	0	1	4	0	0	0	0	0	2	0	0	0	0	1	0	0	0	0	0	0	0	0	0	1	0	0	0	0	0	0	0	1	0
B3GNTL1	161	179	83	113	154	113	48	83	99	133	128	61	55	93	59	114	172	109	66	162	116	105	153	78	72	113	170	126	55	127	117	52	87	84	96	137	136	130	115	96	37	117	86	152	49	107	87	43	93
B4GALNT1	2	2	2	2	2	0	0	6	0	4	0	1	0	0	1	0	6	7	2	4	0	0	0	0	0	4	1	1	0	1	1	0	5	1	1	1	2	0	10	0	2	1	0	12	0	3	1	1	0
B4GALNT2	0	1	0	0	0	0	0	0	0	0	0	0	0	0	0	0	0	0	0	0	0	0	0	0	0	0	0	0	0	0	0	0	0	0	0	0	0	0	0	0	0	0	0	0	0	0	0	0	0
B4GALNT3	0	6	2	6	7	7	2	11	9	9	18	11	0	10	0	3	33	27	0	10	5	2	1	18	2	13	3	12	0	5	4	1	5	1	8	4	3	18	20	16	1	8	1	11	1	7	5	1	3
B4GALNT4	0	2	5	2	3	3	3	8	1	1	1	0	1	10	2	3	11	7	2	2	6	2	3	5	8	5	1	7	2	1	6	3	1	4	0	3	2	20	4	1	3	3	1	2	2	0	0	2	1
B4GALT1	698	1364	716	820	1399	1035	664	835	878	1044	1048	568	358	921	643	619	1370	1107	620	1035	901	807	1185	784	609	1061	971	698	753	1003	882	538	571	414	977	1193	1157	975	1040	726	436	740	705	948	305	949	992	758	741
B4GALT2	28	44	21	15	35	42	12	23	19	32	21	18	5	14	10	38	43	39	8	34	25	13	24	24	7	21	14	25	28	27	8	11	10	9	22	59	18	38	22	23	21	35	16	27	9	15	19	22	16
B4GALT3	558	649	346	498	757	698	576	564	574	529	464	375	365	607	479	609	824	729	607	630	651	407	591	739	414	544	755	589	712	1139	907	550	383	470	569	954	834	611	602	579	853	532	390	706	385	589	557	671	378
B4GALT4	297	310	170	172	318	173	127	142	116	308	166	138	65	194	151	210	337	209	145	278	273	175	229	158	158	281	236	242	172	225	211	151	129	338	192	222	323	294	182	153	104	153	126	164	56	318	152	259	109
B4GALT5	2149	611	403	788	871	1001	456	736	790	848	718	562	899	630	465	722	1510	712	753	851	486	922	1049	626	473	1227	2158	320	555	618	582	440	376	360	768	546	696	477	853	755	437	508	416	972	194	793	438	536	399
B4GALT6	23	36	14	9	48	19	22	12	9	23	16	9	5	27	19	7	47	40	23	44	25	11	10	32	23	32	33	7	49	24	25	27	24	10	4	46	49	15	46	24	12	36	29	24	2	26	12	16	14
B4GALT7	29	87	34	46	82	33	44	32	19	59	56	22	14	35	39	27	59	56	30	72	48	31	52	55	35	55	35	64	27	50	26	24	15	34	61	71	91	59	89	41	18	53	30	78	21	83	40	20	22
NCR3LG1	25	67	34	21	55	59	35	35	21	48	46	17	1	57	26	17	86	49	17	67	34	34	39	28	25	57	28	45	20	30	29	14	31	39	38	57	64	45	61	70	11	30	17	42	1	38	18	22	10
B9D1	10	28	13	12	22	19	12	14	20	27	17	3	0	20	5	13	10	20	16	27	22	7	8	21	7	12	6	19	4	16	9	10	25	17	13	25	18	12	9	8	4	18	6	28	5	7	19	24	8
B9D2	176	194	104	129	188	156	79	112	102	164	134	77	63	133	88	124	274	176	86	147	104	123	162	161	81	167	144	132	106	106	142	111	92	142	157	188	151	167	169	99	69	129	71	168	55	199	68	99	62
BAALC	0	1	5	2	8	1	3	4	1	4	4	3	1	0	3	3	1	8	0	3	9	4	1	1	4	1	1	1	0	0	2	1	0	3	0	13	0	1	2	0	0	0	0	2	0	2	4	0	0
BAAT	0	0	0	0	0	0	0	0	0	0	0	0	0	0	0	0	0	0	0	0	0	0	0	0	0	0	0	0	0	0	0	0	0	0	0	0	0	0	0	0	0	0	1	0	0	0	0	0	0
BABAM1	501	864	337	519	887	850	860	549	594	651	503	558	643	584	567	381	940	579	666	791	837	554	681	947	491	638	812	786	683	908	579	563	507	563	536	824	853	707	656	525	1032	549	390	933	533	775	417	771	193
BACE1	14	28	33	19	122	42	40	20	39	28	63	10	6	84	18	9	73	38	20	39	106	10	12	23	21	35	46	41	14	31	57	24	20	23	21	52	49	85	39	65	15	32	20	39	15	19	16	18	16
BACE2	73	147	127	112	153	202	72	215	89	206	143	94	41	118	76	193	244	195	237	279	151	98	129	266	98	88	188	161	86	236	202	49	147	244	185	165	161	176	89	86	100	171	132	72	93	140	118	256	118
BACH1	1906	1373	535	861	1107	1796	619	1096	984	1337	1374	967	606	1209	823	1331	1189	1794	1000	1213	1017	1126	2571	1007	638	2530	2270	554	946	960	1517	881	747	580	946	969	1355	1237	1305	1132	615	761	790	1302	302	909	480	1142	607
BACH2	477	968	430	452	784	427	316	437	234	784	438	202	73	308	432	419	1147	809	305	658	545	215	554	351	455	404	289	507	705	772	286	450	395	984	404	685	1092	596	509	274	181	413	317	371	172	767	593	273	537
BAD	219	317	118	204	266	180	122	199	131	254	147	116	94	195	156	218	353	180	128	231	216	161	179	186	86	217	176	173	168	188	123	147	119	180	213	206	235	188	186	152	139	152	68	268	99	217	183	166	128
BAG1	517	1881	399	1222	1017	3205	2330	1376	1825	644	562	1108	1923	750	1296	1012	1106	677	1725	573	626	1128	1039	2229	946	1280	1649	1191	1128	1678	1331	1092	545	304	804	775	1367	1397	407	603	2472	623	453	2182	1193	1054	860	3331	444
BAG2	34	71	33	49	76	54	28	37	46	83	44	34	21	36	32	73	88	55	31	85	50	39	57	38	30	40	32	63	45	47	26	24	29	49	53	59	69	68	51	41	19	37	18	50	7	59	22	43	41
BAG3	227	247	83	182	320	237	172	224	148	183	193	158	57	127	98	267	386	303	145	316	203	127	147	228	195	226	244	186	206	227	190	139	203	246	262	207	293	263	241	172	137	187	183	198	95	184	186	164	289
BAG4	386	457	200	271	499	359	219	287	223	362	358	172	110	388	300	428	743	373	319	471	517	278	325	386	158	429	375	235	342	439	370	283	231	358	357	389	440	393	478	346	171	318	278	405	168	384	404	441	581
BAG5	3	1	3	0	4	1	0	1	1	1	0	0	0	1	4	2	3	0	0	1	1	6	1	1	2	2	0	1	1	3	1	3	0	0	4	2	1	2	2	0	2	0	1	1	1	2	0	0	0
BAG6	853	1547	648	983	1411	1450	1486	1207	928	1142	907	716	1100	1025	824	702	1348	1243	889	1065	1146	1036	987	1241	943	1327	1180	821	1424	1705	1032	864	648	621	1336	1585	1641	1208	1274	1131	1507	998	629	1500	1541	1273	880	1138	382
BAHCC1	34	41	14	17	50	19	14	64	14	82	31	15	6	6	27	28	42	25	22	36	28	15	20	51	14	29	24	13	17	25	11	8	22	15	66	73	42	28	60	31	14	19	9	58	11	36	52	24	36
BAHD1	161	303	152	243	476	167	165	217	120	290	174	110	45	156	118	237	327	259	95	283	168	179	212	244	159	210	229	152	200	272	129	125	137	152	324	331	312	202	293	199	147	191	173	239	146	237	229	100	181
BAI1	10	16	20	21	30	15	16	28	14	39	32	23	6	13	6	19	21	18	16	25	24	16	21	23	21	33	14	22	6	22	14	4	10	17	20	29	22	28	17	37	9	25	8	29	10	34	15	3	25
BAI2	2	13	8	8	16	5	1	9	2	6	15	3	2	7	3	7	13	8	4	5	10	1	7	9	6	12	11	19	3	13	11	6	9	6	6	17	9	10	27	9	5	4	5	11	3	7	10	6	6
BAI3	0	0	0	0	0	0	0	2	0	0	0	0	0	1	0	0	2	1	0	0	0	0	3	0	0	0	0	0	0	0	0	0	0	0	0	0	4	1	1	0	0	3	0	0	0	0	0	0	0
BAIAP2	133	243	82	128	249	204	79	123	160	191	144	143	28	160	98	155	297	161	111	217	129	95	126	124	77	169	181	124	112	117	120	100	154	130	125	108	217	131	157	151	50	160	128	126	28	114	100	76	161
BAIAP2L1	7	9	7	5	20	8	3	8	8	20	10	6	2	7	9	9	30	6	15	16	20	8	20	12	2	9	9	16	13	12	7	8	6	2	5	19	23	14	9	5	6	5	3	9	0	6	5	5	5
BAIAP2L2	12	16	4	5	22	5	8	25	5	13	10	3	3	18	5	8	18	8	10	23	9	8	10	25	11	9	9	17	9	21	4	2	9	16	17	6	16	9	14	4	7	8	10	8	8	10	6	8	8
BAIAP3	14	136	75	83	108	76	79	133	66	134	71	31	8	66	26	100	227	227	75	165	38	88	44	124	157	73	56	228	29	55	46	28	120	127	118	158	92	196	159	66	56	196	108	130	38	250	55	46	19
BAK1	915	548	256	459	760	359	302	396	307	600	391	390	188	376	421	555	603	417	280	632	815	322	730	413	299	716	503	392	478	657	299	520	292	349	438	773	493	550	590	578	341	336	310	550	196	480	551	357	499
BAMBI	5	6	4	7	12	10	6	7	1	5	3	4	4	4	0	12	3	11	8	3	11	1	8	7	6	7	1	3	13	7	1	5	3	1	22	9	10	0	3	2	5	2	1	8	8	4	3	9	1
BANF1	313	216	112	156	284	192	71	163	93	163	149	95	35	168	155	158	365	207	126	193	91	105	319	176	108	289	175	158	201	258	174	174	86	160	229	282	262	225	215	154	109	130	124	151	99	172	196	215	124
BANF2	0	0	0	0	0	0	0	0	0	1	0	0	0	0	0	0	0	0	0	0	0	0	0	0	0	0	0	0	0	0	1	0	0	0	0	0	0	0	0	0	0	0	0	0	0	0	0	0	0
BANK1	463	1289	585	750	852	1379	354	707	578	1189	688	750	216	715	675	525	1523	916	504	942	650	905	814	635	390	714	1173	959	805	702	618	448	534	848	704	721	975	1217	764	599	279	940	574	702	89	966	459	424	366
BANP	231	514	145	337	386	326	239	335	307	498	334	188	113	311	197	319	700	481	290	453	341	275	494	309	273	460	364	372	289	388	516	238	324	266	372	373	405	373	366	351	237	386	248	495	89	471	175	281	158
BAP1	961	1153	439	641	1407	990	587	724	636	939	908	608	306	711	579	892	1815	1142	648	989	1138	725	956	887	487	1039	1057	741	726	1016	946	889	746	745	922	1187	1170	1045	963	845	619	631	439	1076	294	873	521	714	577
BARD1	111	284	118	99	241	235	84	104	104	222	139	72	53	110	81	96	121	117	77	101	117	119	91	104	54	132	99	70	78	98	88	78	48	92	114	157	223	140	109	131	86	67	65	184	40	162	61	114	67
BARHL1	0	0	0	0	0	0	0	0	0	0	0	0	0	0	0	0	0	0	0	0	0	0	0	0	0	0	0	0	0	1	0	0	0	0	0	3	0	0	0	0	0	0	0	0	0	0	0	0	0
BARHL2	0	0	0	0	0	0	0	0	0	1	0	0	0	0	0	0	0	0	0	0	0	0	0	0	0	0	0	0	0	0	0	0	0	0	0	0	0	0	0	0	0	1	0	0	0	0	1	0	0
BARX1	1	0	0	2	0	0	0	2	0	0	0	0	0	0	0	1	1	0	2	0	0	2	0	0	0	1	0	1	0	0	0	0	0	0	0	0	1	2	1	0	0	0	1	3	0	0	1	1	0
BARX2	0	0	0	0	0	0	0	0	0	0	0	0	0	0	0	0	0	0	0	0	0	0	0	0	0	0	1	0	0	0	0	0	0	0	0	0	0	0	0	0	0	2	0	0	0	0	0	0	0
BASP1	233	146	53	248	134	142	108	164	210	189	128	94	148	114	31	97	324	207	113	100	60	216	171	148	196	130	325	90	91	87	170	114	120	78	196	143	104	204	205	176	104	185	103	265	96	240	125	71	88
BASP1P1	0	2	0	0	1	2	0	2	0	0	1	0	0	0	0	0	1	1	0	1	0	0	1	0	2	1	0	2	3	0	0	0	1	0	1	0	2	2	11	0	1	2	0	6	0	1	2	3	0
BATF	741	349	269	214	487	377	122	265	180	452	374	185	129	455	204	370	546	327	215	578	325	244	347	338	124	295	289	286	194	354	196	210	173	324	294	424	340	327	318	348	185	202	151	343	199	311	277	324	125
BATF2	14	4	3	5	1	2	4	0	1	5	0	5	3	2	3	9	9	1	2	12	11	0	20	1	0	36	20	2	9	9	3	11	3	1	7	1	5	1	12	10	4	0	13	1	3	6	3	7	3
BATF3	62	48	12	30	47	42	15	22	4	36	25	33	7	32	31	19	94	23	29	40	40	10	48	42	11	100	42	20	23	29	18	36	29	23	26	21	49	29	40	35	14	4	11	11	8	27	19	14	18
BAX	945	873	494	601	1164	677	358	678	393	832	655	439	208	630	547	774	1441	863	584	785	889	554	679	753	519	974	747	764	479	763	663	473	394	648	765	845	793	617	779	582	306	398	270	807	226	669	600	452	545
BAZ1A	1331	955	465	495	809	997	373	562	456	860	706	500	275	879	635	772	1353	800	556	754	659	618	1392	630	339	1746	811	351	493	582	652	481	494	467	689	615	724	653	756	777	292	579	572	585	176	780	404	770	477
BAZ1B	264	212	150	169	325	213	104	233	119	229	212	108	51	141	122	237	309	224	129	234	159	92	131	228	97	225	197	113	151	217	117	99	94	167	170	160	240	154	205	176	117	126	97	235	88	190	87	103	111
BAZ2A	2639	2270	1098	1557	2837	2154	1478	1936	1416	2113	2260	1256	681	1661	1562	1333	4632	2418	1494	2109	1910	1543	2461	2098	1063	2665	2364	1407	1654	2283	2317	1652	1571	1525	1997	1725	1896	1882	2034	1671	1129	1496	1269	1626	570	1567	1648	1529	1322
BAZ2B	599	999	585	418	806	913	427	555	556	719	563	296	292	590	404	582	1223	728	305	966	475	619	584	437	269	894	847	466	434	470	473	317	468	525	606	602	786	643	756	397	224	717	554	636	139	552	335	486	300
BBC3	28	87	21	72	91	52	38	73	36	72	36	26	7	26	17	38	70	63	25	37	44	33	39	44	34	57	38	31	19	37	19	25	35	33	61	54	65	36	49	37	35	38	21	89	23	37	61	54	31
BBOX1	0	0	0	0	0	0	0	0	0	0	0	0	0	0	0	0	0	0	0	0	0	0	0	0	0	0	0	0	0	0	0	0	0	0	0	0	0	0	0	0	0	0	0	0	0	0	0	0	0
BBS1	90	120	53	43	107	80	39	70	44	76	84	48	18	77	39	115	164	114	38	101	61	54	57	103	57	84	83	73	92	110	62	39	72	96	101	91	130	73	80	47	44	63	44	85	37	95	50	40	41
BBS10	35	78	44	37	61	51	18	31	26	59	35	32	8	59	29	39	81	51	25	35	38	18	35	38	15	44	56	35	27	33	21	19	21	38	18	52	62	38	58	28	19	18	16	38	11	40	15	26	23
BBS12	36	59	26	20	48	37	25	27	19	57	43	40	7	37	22	28	49	53	28	66	42	29	51	31	16	49	26	31	22	37	38	22	23	49	25	61	65	64	65	28	25	49	19	37	9	45	25	39	19
BBS2	300	446	254	310	549	504	150	320	248	402	373	167	75	483	246	407	833	696	275	541	394	153	184	501	213	461	414	348	237	479	459	264	247	395	370	337	535	395	431	277	180	253	218	315	92	345	320	530	388
BBS4	138	238	115	99	252	133	75	69	65	204	114	53	44	189	87	118	220	155	101	194	133	70	85	128	61	70	153	130	65	122	125	55	62	138	93	146	214	120	99	65	37	73	61	89	20	113	54	103	75
BBS7	72	114	75	40	106	78	47	45	51	89	61	54	28	89	51	64	93	52	50	88	101	55	79	59	34	133	63	72	67	62	72	39	47	46	70	92	123	82	68	67	36	65	62	72	22	52	36	55	47
BBS9	312	527	342	366	598	449	201	329	253	614	341	209	82	394	204	385	589	375	248	649	418	230	341	282	206	296	367	367	296	396	307	217	341	430	352	538	538	445	367	321	132	357	276	273	55	438	190	180	241
BBX	2030	1876	1249	1086	2221	1977	774	1246	1148	1997	1823	974	387	1853	1173	1372	2933	2252	1086	1923	1748	894	1544	1451	616	2351	1582	1300	1267	1364	1574	948	998	1521	993	1332	1674	1520	1439	1289	656	1105	1000	1067	196	1302	897	1257	1210
BCAM	0	11	2	4	1	0	52	9	1	0	10	4	20	5	2	2	2	4	11	4	6	7	1	14	6	3	7	3	8	3	19	3	8	7	9	16	2	1	0	6	12	22	6	1	5	2	3	2	2
BCAN	0	0	0	0	3	0	0	0	0	0	0	0	0	0	0	0	0	0	0	0	0	0	0	0	0	0	1	1	0	0	0	0	0	0	0	1	0	0	0	0	0	1	0	2	0	0	0	0	0
BCAP29	199	343	170	183	422	302	101	176	138	314	232	122	69	299	207	181	287	201	149	262	243	133	254	255	93	281	239	167	159	161	265	194	132	124	146	211	288	217	186	148	82	128	95	182	46	215	112	185	181
BCAP31	34	51	33	28	84	34	28	28	31	59	33	10	17	28	42	54	80	50	49	71	59	41	37	55	29	30	37	38	43	48	52	53	36	52	60	99	67	31	57	31	22	16	28	54	7	63	24	58	13
BCAR1	0	0	0	0	0	0	1	0	0	0	0	0	0	0	0	1	0	0	0	0	0	0	0	0	0	0	0	0	0	0	0	0	0	0	0	0	0	0	0	0	0	0	0	1	0	0	0	0	0
BCAR3	10	38	13	17	16	15	11	27	13	45	15	37	12	8	10	15	29	19	12	13	13	38	8	22	3	15	53	25	5	22	8	6	6	8	20	28	42	28	14	8	8	13	8	9	4	13	12	9	4
BCAS1	2	4	3	8	11	18	1	12	4	7	6	20	2	10	4	5	23	25	26	15	4	20	5	11	7	9	11	12	3	13	2	3	2	13	14	3	13	18	8	7	2	4	3	10	1	10	5	2	2
BCAS2	548	655	363	373	719	609	217	370	335	627	529	314	123	570	343	511	870	680	308	686	652	409	494	518	190	529	583	501	363	493	384	364	350	501	515	581	824	563	510	343	224	450	275	398	194	528	473	571	401
BCAS3	841	1094	893	841	1230	1006	552	696	635	1247	794	403	286	898	521	930	1302	944	526	1270	832	621	888	648	442	878	831	751	676	790	651	464	615	739	1000	1183	1248	942	1191	888	475	936	729	781	249	1001	484	550	479
BCAS4	62	175	71	72	112	90	72	103	35	85	96	48	9	85	78	107	193	154	75	143	75	98	77	87	66	81	74	144	121	162	74	76	66	115	121	130	209	148	109	72	71	113	99	83	43	104	132	104	104
BCAT1	226	124	71	57	244	136	24	72	108	94	59	84	79	76	84	8	191	149	86	70	153	118	112	96	31	175	191	37	58	104	61	67	24	28	49	103	113	58	166	54	8	24	19	121	13	38	41	19	37
BCAT2	264	263	126	162	389	265	114	181	161	251	184	182	47	220	217	212	481	266	177	274	254	123	155	280	148	209	232	245	216	283	161	212	207	295	206	224	269	220	231	163	96	160	94	214	83	202	220	187	261
BCCIP	523	506	315	254	520	493	148	263	196	491	306	211	64	397	268	358	611	352	262	489	428	233	333	414	160	428	374	408	275	270	283	248	238	495	304	371	602	431	325	329	144	234	152	313	145	434	231	380	233
BCDIN3D	39	29	30	29	47	50	18	46	17	55	37	13	12	50	36	38	64	68	25	53	45	16	43	45	6	43	30	52	44	54	35	52	33	58	49	30	72	46	41	34	17	33	27	44	12	42	24	43	30
BCHE	0	0	0	0	0	0	0	0	0	0	0	0	0	0	0	0	0	0	0	0	0	0	0	0	0	0	0	0	0	0	0	0	0	0	0	0	0	0	0	0	0	0	0	0	0	0	0	0	0
BCKDHA	266	401	196	271	422	295	197	224	129	383	278	169	75	258	204	181	416	297	120	375	262	185	299	278	127	348	196	248	233	364	153	177	144	205	417	563	543	316	477	190	115	214	162	367	147	226	182	118	65
BCKDHB	124	172	119	141	266	139	78	92	101	256	123	47	21	165	98	85	172	165	74	212	213	108	116	101	76	115	126	138	141	179	175	111	103	113	129	179	227	177	157	114	59	130	88	122	32	144	95	108	61
BCKDK	540	503	176	314	493	426	291	333	316	541	333	294	178	330	366	314	778	531	273	341	436	305	701	399	290	658	524	331	377	498	396	421	285	298	500	468	449	477	488	354	258	305	211	562	183	402	457	378	387
BCL10	188	352	143	223	346	354	147	214	283	245	305	194	95	305	247	291	503	343	143	224	229	178	390	321	170	456	333	160	292	307	437	248	232	90	201	201	253	268	278	202	167	197	205	226	103	204	218	330	266
BCL11A	351	1008	352	615	816	672	428	420	465	887	508	505	161	375	501	567	1018	744	297	685	764	559	884	420	297	868	670	427	727	688	337	428	396	646	563	685	1008	781	750	513	230	600	352	516	158	594	348	231	436
BCL11B	899	1856	740	1278	2281	857	885	1091	680	1990	1011	567	187	593	552	1178	1927	1195	619	1854	1174	726	796	1020	860	695	861	1337	835	1425	647	719	818	1241	1143	1690	2083	1471	1433	1001	705	1016	750	1242	234	1663	723	325	534
BCL2	239	622	335	259	558	539	197	258	265	739	333	180	77	221	196	255	814	707	239	830	247	393	367	363	282	491	270	490	384	616	196	240	272	408	427	641	849	706	712	296	191	467	256	623	116	521	473	349	162
BCL2A1	746	296	308	122	307	578	63	191	214	472	474	179	253	493	225	325	419	131	341	166	267	226	194	360	68	215	285	136	114	91	327	198	90	207	326	102	347	327	220	242	66	61	58	190	82	389	128	350	160
BCL2L1	2754	11240	2263	7186	6666	20440	22579	8458	9839	2215	3728	8157	18579	7309	11910	6453	7035	5003	12475	4212	5478	7891	6276	12803	8510	7314	13509	8827	16130	20279	18380	9482	5258	2284	5001	7364	8933	8967	2765	6094	25637	8310	5429	11838	10164	8730	6834	20501	3014
BCL2L10	0	1	0	0	1	2	0	0	0	0	0	0	0	0	0	0	0	0	1	1	0	0	0	0	0	0	0	0	0	0	0	0	0	0	0	1	0	0	0	1	0	0	0	0	0	1	0	0	0
BCL2L11	186	370	146	281	302	488	178	234	200	372	360	129	59	282	116	206	392	287	136	241	148	212	308	259	123	356	337	191	211	196	213	151	174	134	247	307	384	310	347	300	157	204	178	375	85	271	233	147	149
BCL2L12	199	176	88	88	192	120	58	97	127	135	119	68	21	132	137	120	278	211	132	218	167	71	105	187	85	147	167	121	117	190	97	98	97	151	92	165	169	166	149	80	71	88	54	143	70	135	159	147	119
BCL2L13	131	268	99	123	279	240	205	153	156	213	121	97	145	143	108	134	198	181	122	216	158	171	156	167	95	181	161	116	121	174	123	97	83	106	163	184	293	189	181	111	116	159	93	210	102	183	125	129	62
BCL2L14	0	0	2	0	2	0	4	1	0	2	0	3	0	0	0	0	1	1	0	1	4	1	6	0	0	8	0	0	2	1	0	0	0	0	0	0	0	1	1	0	0	1	0	0	0	2	1	1	0
BCL2L15	10	11	5	3	8	9	10	6	8	11	8	6	4	16	5	7	15	19	11	9	13	7	9	13	6	9	19	10	7	9	18	3	10	6	6	28	12	6	17	12	2	5	6	8	0	8	10	12	3
BCL3	310	179	82	118	123	136	102	142	146	146	192	128	147	130	79	171	297	217	79	120	79	166	214	175	127	325	258	98	162	144	121	71	99	55	194	233	112	119	206	159	99	169	132	180	47	146	92	101	99
BCL6	8081	2157	2052	2723	3273	4160	1304	3332	2445	3975	2876	1411	2567	3110	1571	2705	6345	3035	2339	2816	1725	3147	3406	2570	1616	3029	4441	2237	2106	1683	2375	1696	2141	2848	2949	2687	2014	3281	3394	3005	1334	3023	2213	2886	1407	3795	1660	1651	1592
BCL6B	2	2	1	0	5	0	0	1	1	0	3	0	0	0	2	2	1	3	0	0	0	1	2	1	0	1	0	0	6	0	0	2	1	4	1	0	4	0	0	0	1	1	0	2	1	1	1	1	0
BCL7A	44	50	21	33	35	34	28	24	18	25	18	22	4	15	29	28	69	35	22	47	32	20	19	30	31	33	30	24	38	46	27	45	28	44	34	44	58	40	34	17	21	20	20	26	19	37	46	38	44
BCL7B	142	178	82	93	179	106	77	88	94	168	109	61	23	75	82	133	168	137	50	163	100	91	145	117	73	110	108	120	106	107	66	97	65	94	121	167	232	144	201	131	65	124	73	158	78	109	111	59	67
BCL7C	208	248	147	125	286	148	84	131	137	241	225	96	44	136	124	177	262	187	106	229	212	142	146	162	114	145	171	201	169	164	128	124	137	211	220	270	290	216	260	164	136	191	49	245	100	221	123	74	128
BCL9	69	49	21	56	85	69	35	45	49	57	67	33	15	34	41	47	93	64	21	53	52	34	34	72	31	64	32	38	39	98	73	33	53	59	40	64	91	68	50	39	23	55	58	57	29	54	43	41	40
BCL9L	575	787	382	616	1076	332	526	667	488	896	568	279	122	421	406	1197	1536	869	523	951	702	511	428	846	595	744	718	784	683	1393	602	525	466	577	881	818	941	632	1156	739	583	800	700	1086	510	986	1185	616	1155
BCLAF1	1710	2912	1496	1271	2912	2482	1038	1137	1194	2317	1786	883	504	1959	1149	1251	3757	2691	1298	2531	2073	1435	2429	1177	731	2605	1858	1470	1113	1493	2119	1091	1402	1657	1470	2495	2440	2262	1744	1553	659	1519	1282	1409	159	1598	667	1518	690
BCMO1	0	0	0	0	0	0	0	0	0	0	0	0	0	0	0	0	0	0	0	0	0	0	0	0	0	0	1	0	0	0	0	0	0	0	0	0	0	0	0	0	0	0	1	0	0	0	0	0	0
BCO2	5	13	15	7	18	11	12	17	8	11	11	3	1	13	4	15	19	24	6	16	12	15	5	16	5	16	22	7	7	16	8	8	7	19	16	25	18	20	14	16	6	9	6	13	7	17	11	4	10
BCOR	766	799	476	560	1007	873	412	644	413	875	812	432	170	829	495	788	1443	913	607	764	758	482	618	771	333	917	880	665	611	851	778	543	469	570	633	559	761	571	721	592	342	515	429	583	205	586	447	667	564
BCORL1	25	16	16	25	20	21	12	25	16	17	22	12	11	16	21	17	56	29	11	16	23	25	18	23	22	26	26	9	15	11	29	9	18	12	10	10	34	33	24	23	3	16	13	10	12	25	7	13	3
BCR	286	711	266	476	732	272	371	484	290	568	364	206	107	218	224	572	647	502	284	556	417	270	353	498	362	369	339	400	292	648	222	276	290	411	685	703	762	586	571	350	280	464	248	559	135	658	463	192	330
BCRP2	2	3	2	4	3	1	0	1	0	0	1	0	0	2	0	0	0	1	0	0	0	0	1	0	3	0	1	3	0	1	0	0	0	0	0	2	1	0	1	1	0	0	0	0	0	2	2	2	2
BCRP3	278	297	132	187	346	246	143	215	179	232	202	106	47	168	172	226	386	336	195	253	211	152	131	288	206	220	191	186	177	345	162	143	111	245	293	258	328	212	233	166	148	192	115	259	80	309	112	187	124
BCS1L	166	150	129	70	142	141	54	131	77	134	99	50	22	140	108	143	343	194	128	252	225	96	101	169	79	156	165	159	127	202	121	123	136	189	137	172	188	173	167	136	60	118	73	144	50	187	121	129	105
BDH1	162	308	150	133	345	174	120	219	120	202	164	80	31	157	114	122	299	236	141	274	198	88	117	169	138	79	150	211	161	292	174	153	186	314	187	242	310	207	168	124	86	153	116	181	81	224	124	99	110
BDH2	57	130	67	44	126	70	37	55	29	151	79	16	7	75	33	65	121	83	36	108	72	39	77	62	30	42	50	52	53	76	67	46	51	91	80	105	151	99	94	60	20	52	35	60	15	92	52	61	34
BDKRB1	1	0	0	0	0	1	0	0	0	2	2	1	1	0	0	1	1	1	0	2	0	0	1	0	0	0	0	0	0	0	0	0	0	3	0	0	0	1	0	0	0	0	1	0	0	0	0	0	1
BDKRB2	0	1	0	0	0	0	0	0	0	0	1	0	0	0	2	0	2	1	0	0	0	0	0	1	0	0	0	0	0	0	0	0	0	0	0	0	0	0	0	0	0	0	0	0	0	1	1	0	0
BDNF	0	0	0	0	1	0	0	0	0	0	0	0	0	0	0	0	0	0	0	0	0	0	0	0	0	0	0	0	0	0	0	0	1	0	0	0	0	0	0	0	0	0	0	0	0	0	0	0	0
BDP1	288	853	319	277	700	526	274	330	395	655	546	257	95	550	426	467	909	654	332	612	527	233	461	497	212	584	435	432	346	482	530	278	362	199	230	445	569	497	494	373	212	387	297	410	48	544	241	299	326
BEAN1	0	0	0	0	0	1	0	3	0	1	0	0	0	0	0	0	1	0	0	0	0	1	0	1	0	0	0	0	0	0	0	0	0	0	0	0	1	0	0	0	0	0	0	4	1	0	1	1	0
BECN1	1082	995	450	621	1082	989	482	774	540	903	767	506	383	888	694	684	1807	1103	687	1093	782	613	923	917	510	1023	1040	678	739	1104	718	706	654	738	899	787	1012	959	906	777	597	582	411	880	317	907	660	664	617
BEGAIN	0	1	0	6	1	0	0	0	0	1	0	1	0	0	4	0	0	0	0	0	0	0	3	0	0	0	1	0	2	0	0	2	0	2	0	0	0	0	0	0	0	0	0	0	1	0	0	0	0
BEND2	9	115	12	46	27	100	52	25	29	18	21	10	8	23	37	25	111	175	32	46	37	15	77	47	70	126	48	19	80	146	94	70	41	7	30	84	68	98	94	22	69	83	45	116	33	17	42	113	23
BEND3	11	13	5	5	21	12	7	5	8	8	10	5	1	1	5	16	22	9	5	15	12	4	10	10	5	5	2	1	3	7	6	11	3	5	6	16	19	12	25	7	5	3	5	12	6	10	4	3	8
BEND4	29	40	37	30	71	63	22	23	32	23	18	47	22	25	26	27	94	52	47	99	39	49	26	31	22	40	88	47	35	44	16	28	38	77	23	50	31	48	35	15	10	57	52	25	5	43	15	32	19
BEND5	14	35	11	16	36	13	9	7	8	46	17	9	2	13	18	42	40	26	5	20	21	9	21	20	13	14	13	17	23	34	17	11	12	36	10	18	23	25	26	7	8	21	20	17	18	23	28	30	42
BEND6	0	1	2	4	3	1	0	0	3	6	3	0	1	6	1	1	3	4	1	2	0	8	1	1	1	3	1	1	0	1	0	0	2	3	0	2	2	3	7	0	0	1	0	7	0	1	0	1	2
BEND7	0	0	0	0	0	0	0	0	0	0	0	0	0	0	0	0	0	0	0	0	0	0	0	0	0	0	0	0	0	0	0	0	0	0	0	0	0	0	0	0	0	0	0	0	0	0	0	0	0
BEST1	856	335	253	309	536	396	218	292	294	506	342	199	192	346	191	285	789	456	222	260	388	367	380	218	238	458	525	250	182	193	350	185	265	263	390	325	280	334	423	272	158	279	199	326	74	450	183	251	194
BEST2	1	0	0	0	3	0	6	0	0	0	0	2	1	0	0	1	0	0	0	3	0	1	0	0	1	0	0	1	3	3	0	0	2	1	0	5	0	3	4	1	0	1	1	5	0	3	1	1	1
BEST3	0	0	0	0	1	0	0	5	0	1	0	0	0	0	0	0	0	1	0	3	0	1	0	1	4	7	0	3	1	1	1	0	5	0	1	0	4	2	8	0	2	0	1	6	2	1	2	0	0
BEST4	2	17	8	12	14	3	13	12	8	28	6	7	3	11	8	6	11	15	8	7	12	2	11	4	8	13	5	5	0	8	3	5	8	12	3	24	21	5	26	5	10	5	4	31	1	14	6	4	2
BET1	458	606	349	233	531	571	200	271	218	470	409	200	104	588	393	477	838	558	323	539	468	265	413	439	185	479	516	453	380	406	419	413	318	632	289	417	579	487	394	323	144	269	235	307	133	469	408	588	509
BET1L	760	732	339	615	902	584	404	571	394	865	627	471	158	546	551	511	1606	832	627	751	880	592	781	707	346	742	818	704	559	890	719	517	463	646	792	817	832	909	699	549	373	567	398	717	111	781	592	477	410
BET3L	5	16	14	19	16	14	12	8	11	3	11	6	5	14	16	18	34	25	15	28	18	8	19	19	10	27	10	10	17	19	11	10	15	5	8	17	14	17	18	3	21	19	14	35	11	5	10	38	21
BEX1	6	6	1	4	1	4	1	0	10	9	1	1	1	1	4	9	14	7	2	2	4	2	8	1	3	1	2	4	2	9	6	6	1	1	2	2	6	2	2	0	1	3	1	4	1	4	2	2	7
BEX2	156	117	50	67	115	99	55	67	75	141	97	49	21	84	122	104	160	141	80	153	88	53	102	176	106	62	69	105	117	165	67	89	85	163	133	124	140	177	107	78	79	120	74	112	82	174	167	98	95
BEX4	158	162	75	103	136	140	81	113	96	150	145	75	28	90	136	141	241	128	109	214	143	63	139	195	116	142	104	114	149	310	81	115	145	210	221	137	199	233	105	103	74	117	71	169	109	202	132	151	129
BEX5	0	4	0	1	2	3	0	0	0	0	0	0	0	0	0	1	4	0	0	1	0	0	2	1	0	0	0	1	0	0	0	0	1	0	0	0	3	4	3	0	0	3	1	1	2	1	1	0	2
BFAR	641	568	294	265	688	488	192	343	303	513	395	279	115	426	354	442	749	522	330	636	562	316	449	358	224	621	512	353	414	486	422	362	309	452	318	491	493	376	523	426	241	354	263	364	110	430	246	300	351
BFSP1	12	27	9	11	23	6	8	15	6	25	32	14	1	39	16	17	20	11	12	15	16	18	6	26	2	11	19	11	14	6	9	18	5	6	13	26	15	8	7	18	8	16	7	22	6	11	13	9	3
BFSP2	8	10	0	6	8	5	4	8	7	10	0	0	1	4	7	10	9	10	9	9	7	4	3	7	9	1	0	4	4	4	2	10	3	13	5	4	4	7	5	1	2	3	2	6	0	5	5	2	4
BGLAP	73	50	13	38	45	18	27	20	18	32	27	16	13	19	24	44	125	57	30	53	46	32	68	54	24	57	55	61	44	64	25	37	24	47	42	48	51	78	87	45	24	40	26	41	41	49	55	17	17
BGN	1	2	0	0	0	0	0	0	0	0	0	0	0	0	0	0	0	0	0	0	0	0	1	0	0	0	0	0	0	0	0	0	0	0	0	0	0	2	0	0	0	0	0	0	0	0	0	0	0
BHLHA15	6	57	14	10	19	25	26	7	11	13	11	2	6	3	12	5	8	12	8	27	13	5	23	9	3	5	10	40	12	15	5	11	0	9	9	95	30	31	26	2	6	6	3	31	7	8	26	8	6
BHLHB9	0	2	0	0	0	0	1	0	0	0	0	3	0	0	0	1	0	0	0	0	2	1	0	2	1	0	0	7	0	2	1	0	0	0	0	0	0	2	0	0	0	0	0	0	0	0	1	0	1
BHLHE22	1	0	1	0	6	1	1	2	0	4	0	3	2	1	1	0	4	3	0	9	1	1	2	0	3	3	5	5	2	0	0	0	6	6	0	1	0	1	15	1	3	2	1	12	0	1	3	2	2
BHLHE23	3	3	0	1	0	2	0	4	3	4	0	1	2	3	0	0	3	4	7	2	0	1	2	1	1	3	0	2	1	0	0	0	8	0	1	1	2	0	14	0	4	1	3	10	1	0	2	4	1
BHLHE40	1264	1756	964	1044	2220	2061	662	1241	1083	1594	1944	995	283	1899	962	1671	3013	2651	1103	1474	1644	1259	1265	1549	773	1188	2127	1081	1062	1901	2195	1236	1155	1066	1108	1727	1366	1607	1437	1232	788	1095	648	1130	451	1204	1634	1466	998
BHLHE41	22	72	28	29	29	46	38	49	41	16	10	46	20	11	11	21	20	35	22	55	28	58	18	33	21	20	87	54	19	32	7	22	31	29	38	72	38	90	17	14	20	31	22	48	13	37	23	32	15
BHMT	0	0	0	0	1	0	0	1	0	0	0	0	0	0	1	0	0	0	0	0	0	0	0	0	0	1	0	0	0	0	0	0	0	0	1	0	1	0	0	0	0	0	0	0	0	0	0	0	0
BHMT2	4	0	1	1	3	1	0	0	0	1	2	0	0	0	0	1	2	1	0	3	0	2	2	0	0	3	0	2	0	1	0	2	3	0	1	1	0	0	5	0	0	1	0	6	0	1	0	0	1
BICC1	2	3	0	0	1	1	0	4	0	1	0	0	0	1	1	1	13	2	1	4	4	1	0	0	0	8	2	1	0	1	0	0	2	0	4	1	0	1	3	0	2	0	0	2	0	1	0	0	0
BICD1	3	8	1	2	7	1	5	11	0	15	7	0	0	5	1	1	5	9	4	6	3	1	5	2	4	1	2	3	17	6	2	1	7	4	8	5	8	10	11	3	3	11	2	6	2	1	6	5	1
BICD2	740	1169	464	900	1452	966	645	910	809	1275	903	524	376	765	529	695	1564	1253	743	1063	1016	992	803	959	568	993	1086	737	729	1148	722	636	548	600	1237	1320	1312	1229	1263	876	550	730	435	1157	344	956	523	642	405
BIK	13	28	23	12	33	16	23	17	13	15	11	12	15	12	10	14	30	30	13	18	24	14	18	22	12	19	15	11	9	21	19	19	10	7	34	62	22	24	18	20	10	19	11	16	6	22	28	19	19
BIN1	22	46	25	16	30	33	18	14	15	29	21	6	1	19	24	24	27	44	4	29	28	19	27	22	15	19	21	36	11	29	32	18	11	22	18	40	48	28	29	19	7	23	15	40	18	39	14	19	20
BIN2	5871	6731	4104	4521	7544	6664	2901	5325	3181	7123	5481	3165	2285	6461	3782	5873	9943	7137	3296	6795	5156	4448	6384	5128	3346	7756	5959	4055	4377	5164	4873	3219	3856	4676	6382	6838	6933	5505	6548	5547	2694	5403	3933	5291	1392	6028	3189	5209	3175
BIN3	589	439	221	288	550	529	194	392	273	445	460	267	115	465	307	412	774	426	365	490	465	343	460	428	226	500	486	303	286	392	419	289	309	384	380	397	407	358	409	339	265	316	237	404	152	437	285	447	242
BIRC2	2054	1672	1352	1065	2249	2024	693	1025	1082	1678	1660	856	782	1788	1263	1448	2848	1707	1131	1847	2421	870	1478	1310	716	1732	1610	1430	791	1032	1748	986	854	1687	909	1398	1584	1315	1108	1087	691	721	617	891	349	1549	1162	1555	1226
BIRC3	914	1371	797	571	1432	1452	377	681	637	1423	1136	493	314	954	725	908	2103	1557	601	1319	1088	667	941	602	424	1231	889	943	972	1199	841	502	591	966	610	982	1798	1360	1299	888	359	762	601	802	149	1132	492	513	652
BIRC5	158	51	27	19	44	43	12	15	17	43	13	8	21	8	36	34	35	40	15	71	37	15	21	23	6	9	23	20	30	37	13	31	20	19	27	81	57	34	20	8	30	10	9	35	7	8	39	26	51
BIRC6	1237	1904	1123	1071	1972	1573	753	998	868	1830	1036	544	293	1336	698	959	2054	1495	698	1615	1255	917	1138	896	503	1462	960	901	867	1219	1210	636	732	984	1007	1572	1787	1124	1397	924	461	942	753	899	128	1062	454	754	451
BIRC7	0	0	0	0	0	0	0	1	0	0	0	0	0	0	0	1	0	1	0	0	0	0	0	0	0	0	0	0	0	0	0	0	0	0	0	0	0	0	0	0	0	0	0	2	0	0	1	0	0
BIRC8	6	7	0	3	5	0	1	2	1	4	1	6	2	3	1	0	1	6	3	8	1	3	4	0	0	30	3	6	1	0	6	3	14	1	6	6	2	2	20	2	1	0	3	28	1	3	8	4	3
BLCAP	9	3	1	1	3	2	1	3	3	6	6	7	0	2	1	1	7	8	5	1	3	0	3	2	1	6	2	10	3	3	3	4	4	3	5	9	8	4	3	1	0	2	1	0	2	6	1	1	0
BLID	3	1	1	4	3	0	0	3	0	6	0	1	0	0	0	0	7	2	0	5	4	0	2	0	0	3	1	3	0	1	3	0	4	2	0	0	2	3	16	4	0	0	1	16	0	3	7	0	1
BLK	141	236	150	226	313	380	95	199	183	339	168	278	56	164	117	230	406	317	139	205	234	252	310	274	119	236	393	272	290	301	187	190	193	289	226	322	270	343	245	154	103	256	143	267	191	255	64	151	101
BLM	94	91	45	47	102	114	37	43	33	80	48	28	12	64	56	74	91	98	36	120	77	56	67	63	33	27	75	74	54	111	77	62	51	61	58	101	84	74	68	45	55	53	35	48	22	55	31	74	53
BLMH	291	396	184	296	518	362	160	252	231	413	271	152	60	352	251	279	459	360	188	334	305	127	251	372	157	296	283	239	199	266	331	263	221	200	192	271	267	279	245	196	135	180	141	232	86	268	252	322	253
BLNK	92	221	96	149	206	197	83	106	92	189	93	156	29	71	111	107	349	199	89	120	149	184	217	117	92	234	222	161	154	186	82	121	82	162	161	253	269	203	184	107	80	193	108	125	73	166	145	65	128
BLOC1S1	598	381	196	178	392	369	201	218	224	480	337	250	199	274	263	141	736	374	259	473	532	352	617	471	181	534	562	398	408	419	386	399	283	365	425	423	519	603	483	352	182	332	208	416	236	424	515	355	173
BLOC1S2	321	626	301	227	553	498	121	238	336	641	423	311	184	365	293	390	655	316	273	392	386	346	356	403	136	518	423	230	239	259	334	324	224	222	292	295	559	433	337	210	162	157	123	380	87	478	172	335	240
BLOC1S3	54	91	26	53	95	45	29	48	41	47	35	30	7	36	26	61	65	54	22	64	46	28	55	62	24	46	36	42	33	48	36	49	25	48	52	59	63	46	35	53	22	38	22	51	18	35	62	23	54
BLVRA	887	631	284	294	674	578	200	353	323	528	509	565	171	552	672	336	673	317	350	630	1037	290	1144	499	142	1444	500	385	594	535	410	547	283	352	503	427	799	666	529	638	211	290	420	507	287	461	408	428	271
BLVRB	659	1958	332	1237	961	2367	3087	1820	1760	737	624	1648	3509	1308	1632	1021	1441	849	2942	984	834	1287	1599	3202	1474	1559	2136	2307	1985	1102	2487	1393	1421	570	1729	1169	1375	2578	940	1204	3740	1997	1069	2046	1214	1954	809	2129	546
BLZF1	946	773	545	437	1168	1111	196	407	371	960	644	474	185	877	575	507	1216	798	563	846	879	383	747	499	197	1027	775	575	318	448	720	425	348	661	361	737	722	571	431	464	220	385	332	408	71	627	325	921	540
BMF	319	481	156	276	691	459	235	318	310	393	351	327	91	304	239	226	793	458	257	374	505	286	212	338	148	644	551	280	326	443	253	333	240	245	380	319	481	544	549	340	169	240	134	528	161	279	433	182	432
BMP1	45	38	12	15	54	23	14	39	16	48	45	9	5	32	29	35	48	36	17	27	47	13	18	58	9	17	41	50	16	39	32	24	25	42	37	33	27	32	40	24	28	18	13	30	12	32	49	39	35
BMP10	1	0	0	0	0	0	1	2	1	0	1	0	0	0	0	0	0	0	0	1	1	0	0	0	0	0	0	0	2	0	1	1	0	0	0	0	0	0	0	0	1	0	1	1	0	1	0	1	0
BMP15	0	0	0	0	0	0	0	0	0	0	0	0	0	0	0	0	0	0	0	0	0	0	0	0	1	0	0	0	0	0	0	0	0	0	0	0	0	0	0	0	0	0	0	0	0	0	2	0	0
BMP2	1	0	0	1	1	0	3	0	2	1	1	2	4	0	0	1	0	0	0	0	1	1	9	3	2	0	1	0	1	2	0	0	0	3	1	1	1	1	1	0	0	2	0	4	0	8	1	1	0
BMP2K	848	1331	601	916	1090	1454	1043	950	804	1018	769	694	927	841	671	754	1390	981	914	926	669	781	933	1168	579	1155	1252	652	976	1056	890	571	661	570	984	816	1018	1019	899	668	1046	867	565	850	467	864	599	923	473
BMP3	2	10	2	1	6	7	1	4	1	7	8	1	0	4	8	5	20	5	2	2	7	0	5	3	1	2	3	0	18	9	4	6	0	2	0	0	5	0	6	8	1	1	0	1	6	3	1	2	2
BMP4	1	0	2	2	0	5	0	0	0	1	0	2	0	0	0	0	2	0	0	0	1	1	1	0	1	1	0	2	0	0	1	0	0	2	0	0	1	0	0	2	0	1	0	0	0	0	2	0	1
BMP5	0	0	0	0	0	0	0	0	0	1	0	2	0	0	1	0	0	0	0	0	0	0	0	0	0	0	0	0	0	1	0	0	0	0	0	0	0	0	1	0	0	0	0	0	0	0	0	0	0
BMP6	59	125	30	69	163	125	144	90	77	28	53	27	40	31	60	67	101	159	54	61	102	88	71	130	143	88	125	41	110	115	40	109	49	22	64	140	92	64	109	27	142	79	49	272	52	49	89	149	45
BMP7	0	0	0	0	0	0	0	0	0	0	0	0	0	0	0	0	0	1	0	0	0	0	0	0	0	0	0	0	0	0	0	0	0	0	0	0	0	0	0	0	0	0	0	0	0	0	0	0	0
BMP8A	0	4	3	1	6	3	2	2	4	3	0	7	1	4	0	2	3	0	8	5	4	4	4	4	1	3	9	8	4	3	0	2	1	1	3	10	1	5	1	2	5	5	0	2	5	3	1	3	2
BMP8B	4	37	7	20	24	38	20	25	24	25	7	8	4	7	15	10	9	17	14	20	20	21	16	24	11	8	19	13	17	33	6	13	15	12	26	48	51	31	26	5	10	14	11	49	16	21	16	12	17
BMPER	0	0	1	0	1	0	0	3	1	0	1	0	0	2	0	1	3	1	0	0	0	0	0	0	0	3	0	3	0	0	4	0	0	5	5	0	0	1	0	0	0	0	3	0	0	0	0	0	0
BMPR1A	52	75	56	42	86	119	26	57	48	74	65	36	14	81	23	62	122	73	68	100	60	41	46	62	17	77	79	75	34	49	75	58	53	62	47	90	56	79	132	84	25	60	36	91	8	57	29	61	30
BMPR1B	0	1	0	1	3	1	0	4	1	1	0	0	2	0	0	0	0	1	0	2	0	0	0	0	0	1	2	0	0	0	0	2	0	2	0	4	0	0	0	0	0	0	0	1	1	0	0	1	0
BMPR2	508	486	302	317	606	504	236	345	392	445	514	312	123	463	324	355	819	602	302	541	450	244	603	415	167	1136	449	300	391	428	369	260	315	394	393	366	518	442	536	354	168	357	392	397	120	335	265	356	297
BMS1	323	473	289	309	520	377	168	235	238	416	293	177	66	277	241	311	580	480	231	465	367	156	299	333	158	399	292	231	291	432	270	215	252	301	423	403	465	510	371	266	140	311	188	310	88	319	231	254	205
BMX	178	8	12	8	7	28	10	18	45	23	15	15	52	13	10	27	28	10	11	5	2	47	24	7	12	21	63	12	19	14	16	16	9	19	20	8	10	14	11	17	18	17	22	26	2	14	6	25	7
BNC1	0	0	0	0	0	0	0	0	0	0	0	0	0	0	0	0	0	0	0	0	0	0	0	0	0	0	0	0	0	0	0	0	1	0	0	0	0	0	0	0	0	0	0	0	0	0	0	0	0
BNC2	14	14	14	2	31	2	14	16	5	2	20	6	0	10	7	4	16	14	4	22	20	12	5	11	8	7	22	4	5	18	12	5	9	12	9	22	10	6	8	5	1	8	15	5	1	13	8	7	3
BNIP1	67	78	38	21	117	77	35	45	28	76	50	37	13	68	33	74	121	49	39	90	91	45	56	44	25	100	49	45	51	64	41	56	22	58	43	76	66	50	55	56	27	32	23	42	15	45	34	49	23
BNIP2	1103	1293	649	693	1400	1177	499	685	752	1062	809	553	459	1060	763	1035	1630	1238	728	897	1018	681	1047	942	472	1222	1364	567	782	916	1122	627	506	444	587	775	894	1002	924	661	423	601	512	1005	230	973	659	961	811
BNIP3	170	180	133	78	221	169	56	86	82	127	122	82	29	171	114	131	294	194	100	233	146	68	110	124	56	148	117	181	114	159	139	92	127	220	110	103	195	196	123	85	53	115	76	113	49	123	103	236	154
BNIP3L	1699	4837	1355	3238	3657	5202	4380	3025	3175	1659	1773	2042	3983	2637	3275	2948	3975	3036	3530	2513	3311	2716	4902	4377	2933	5116	3826	2568	4997	4226	5223	3223	2663	1684	3815	4605	4839	5606	2297	2816	6124	3535	2625	3818	4017	3096	2743	5052	2079
BNIPL	36	39	21	18	31	34	16	26	20	27	15	8	6	31	5	25	49	41	19	45	17	27	37	23	16	29	19	46	21	17	17	15	24	24	34	31	43	33	44	41	16	37	21	20	6	27	13	11	11
BOC	0	0	0	0	0	0	0	0	0	0	0	0	0	0	1	0	0	0	0	0	0	0	0	0	0	0	0	0	0	0	0	0	0	0	0	0	0	0	0	0	0	0	0	1	0	0	0	0	1
BOD1	101	112	65	65	79	115	32	72	50	83	73	71	16	101	75	74	168	82	65	109	108	75	64	86	35	55	96	68	69	112	54	55	59	118	52	88	115	104	102	72	31	61	58	68	48	87	60	64	58
BOD1L1	846	1036	495	635	1015	854	442	505	509	920	854	352	286	610	360	450	1205	897	391	620	522	467	619	447	393	679	986	519	346	382	470	269	352	473	466	531	734	698	597	511	237	521	390	700	82	689	314	446	278
BOK	0	2	3	2	3	0	0	6	0	1	1	0	0	2	2	1	2	4	4	4	11	2	0	6	2	2	1	0	1	0	5	3	5	3	12	15	1	1	2	0	0	4	0	4	1	2	3	0	0
BOLA1	11	26	9	9	41	7	5	14	7	25	8	7	3	10	4	11	15	18	3	25	7	18	13	14	4	3	14	16	13	30	2	4	10	13	26	13	32	28	19	7	9	9	5	21	8	27	15	8	4
BOLA2B	304	370	213	135	252	223	108	162	114	280	234	138	72	249	195	347	385	222	198	310	328	156	227	203	134	260	229	238	205	272	171	210	187	348	229	295	337	298	257	257	154	211	140	208	148	344	251	231	223
BOLA3	140	94	86	47	112	84	27	58	38	67	56	43	14	67	54	80	110	87	54	88	60	41	51	66	26	81	69	73	44	66	49	40	73	81	44	71	93	95	79	39	36	40	28	73	31	68	66	76	87
BOLL	0	0	0	0	0	0	0	0	0	0	0	0	0	0	0	0	0	0	0	0	0	0	0	0	0	0	0	0	0	0	0	0	0	0	0	1	0	0	0	0	0	0	0	0	0	0	0	0	0
BOP1	211	267	172	213	413	136	134	281	111	333	192	132	45	219	156	242	363	218	151	219	239	154	200	285	123	233	174	232	164	291	138	169	142	202	248	341	194	208	231	193	81	114	89	220	112	207	198	128	205
BORA	81	91	61	36	115	85	32	53	53	88	53	33	8	65	64	59	100	80	43	96	87	35	66	57	14	84	87	44	63	56	76	54	25	93	35	75	109	84	51	48	33	52	42	43	16	54	30	83	52
BPGM	232	980	428	347	698	2120	606	618	626	243	456	786	3457	731	419	525	364	328	699	404	400	843	385	926	619	477	1045	1189	529	674	1558	268	398	255	489	764	955	930	277	721	1473	781	402	658	592	986	309	1034	137
BPHL	24	77	29	31	88	67	15	33	25	66	52	23	7	40	18	55	79	57	27	47	56	27	34	29	15	37	53	32	37	40	33	24	22	45	36	44	85	46	46	39	30	39	25	31	14	38	22	30	27
BPI	290	115	37	65	54	214	99	95	260	181	67	403	135	93	270	114	680	524	104	70	36	243	192	99	37	509	671	77	281	186	111	292	45	44	90	99	76	76	171	36	146	47	32	154	20	101	49	159	46
BPIFA2	0	0	1	0	0	0	0	0	0	0	0	0	0	0	0	0	0	0	0	0	0	0	0	0	0	0	0	0	0	0	0	0	0	1	0	0	0	0	0	1	0	0	0	0	0	1	0	0	0
BPIFA3	0	0	0	0	0	0	0	0	0	0	0	0	0	0	0	0	0	0	0	1	0	0	0	0	0	1	0	0	0	0	0	0	0	0	0	0	0	0	0	1	0	0	0	0	0	0	1	0	0
BPIFA4P	0	0	0	0	0	0	0	0	0	0	0	0	0	0	0	0	0	0	0	0	0	0	0	0	0	0	0	0	0	0	0	0	0	0	0	0	0	0	0	0	0	0	0	0	0	0	0	0	0
BPIFB1	0	0	0	0	0	0	0	0	0	1	0	0	0	0	0	0	0	0	0	0	0	1	0	0	0	0	0	0	0	0	0	0	0	0	0	0	0	0	0	1	0	0	0	0	0	0	0	0	0
BPIFB2	0	0	2	0	0	0	0	0	0	0	0	0	0	0	0	0	0	0	0	1	0	0	0	0	0	0	1	0	0	0	0	0	1	0	0	0	0	0	1	0	1	1	0	1	0	0	0	1	0
BPIFB3	5	2	1	1	1	0	0	4	0	0	1	0	0	2	0	0	4	0	0	5	2	0	3	0	1	10	0	3	1	3	0	1	10	0	0	0	1	3	16	1	0	0	0	9	1	0	1	1	0
BPIFB4	0	0	1	0	0	0	0	0	0	0	0	0	1	0	1	0	1	3	1	1	0	0	0	0	0	1	0	0	0	0	0	0	0	0	0	0	0	0	0	0	0	4	0	0	0	0	0	0	1
BPIFB6	0	0	0	0	0	0	0	0	0	0	0	0	0	0	0	0	0	0	0	0	0	0	0	0	0	1	0	0	0	0	0	0	0	0	0	0	0	0	0	0	0	0	0	0	0	0	0	0	0
BPIFC	0	0	0	0	0	0	0	0	0	0	0	0	0	0	0	0	0	0	4	0	0	0	0	0	3	1	0	0	0	0	0	0	4	0	0	0	0	0	0	0	0	0	1	0	0	0	0	0	0
BPNT1	137	123	56	67	129	117	52	68	45	104	53	70	17	94	70	80	171	96	51	85	97	43	89	73	30	62	95	82	42	88	80	67	49	77	43	53	96	105	87	73	33	40	28	76	9	56	69	111	44
BPTF	1032	1492	816	1022	1637	1306	800	934	707	1640	1197	516	340	870	577	1091	2241	1538	777	1582	1132	1041	968	1261	690	1093	1247	883	1001	1431	948	763	773	956	1434	1465	1905	1170	1638	801	582	1208	858	1146	371	1227	1014	687	808
BRAF	1053	1700	947	872	1770	1583	656	1108	1041	1431	1152	711	566	1272	747	1210	2040	1545	1055	1156	1350	763	819	1236	584	1102	1246	895	885	1141	1337	630	835	1011	897	1077	1336	1177	883	758	745	877	701	973	337	1143	595	1084	728
BRAP	951	1249	665	676	1118	1125	429	663	565	926	814	532	435	952	583	939	1404	995	858	1079	890	677	884	883	401	982	829	677	550	812	835	532	657	706	838	750	946	922	794	656	443	655	502	848	230	964	507	829	545
BRAT1	487	440	158	353	518	288	272	335	324	448	360	263	116	306	344	295	815	438	293	386	326	206	331	422	233	330	423	390	273	361	390	369	333	311	302	312	401	332	383	354	210	250	151	454	171	399	350	321	355
BRCA1	150	83	55	48	99	145	30	62	73	102	79	46	39	57	55	81	91	94	36	141	69	66	54	40	37	82	111	53	65	61	77	36	38	48	52	95	119	63	87	48	51	60	46	77	18	84	30	49	48
BRCA2	51	89	39	17	84	45	21	25	16	46	40	20	7	42	49	47	75	43	21	91	64	27	110	29	13	139	36	24	36	35	39	37	31	16	34	56	67	26	52	47	23	41	52	21	4	29	28	63	16
BRCC3	47	110	71	51	110	51	39	31	47	94	51	28	11	66	36	59	86	58	20	101	63	39	73	41	17	62	57	81	42	36	34	14	37	63	58	120	138	105	116	42	24	45	65	76	12	71	31	28	43
BRD1	437	624	312	378	722	455	310	507	389	618	422	202	104	311	225	472	766	475	306	569	347	273	320	503	364	470	481	377	343	513	235	311	381	473	558	596	648	565	605	404	297	422	311	616	232	580	419	209	250
BRD2	1703	1584	839	934	1955	1545	830	1585	1004	1814	1567	882	452	1521	1239	1565	2681	2051	1205	2062	1619	852	1386	1695	878	2089	1709	1035	1311	1739	1592	1111	838	1149	1188	1552	1688	1409	1634	1358	782	1112	939	1516	791	1524	970	1687	811
BRD3	656	670	308	402	775	750	270	609	441	615	599	359	161	587	378	537	1242	890	515	771	602	404	416	656	380	801	703	334	509	699	615	424	438	376	465	502	636	399	608	374	301	402	348	578	181	441	399	520	482
BRD4	2810	2368	1129	1638	2650	3120	1529	2384	1796	2188	2158	1325	1287	1856	1484	2793	4920	3095	2340	2330	2326	1570	1630	3277	1681	2615	3952	1611	2118	2727	2899	1692	1677	1684	2362	1713	2345	1759	2481	1764	2574	2170	1753	2584	1292	2357	1763	2744	2431
BRD7	683	818	384	428	665	535	272	527	324	566	504	290	123	563	407	516	991	858	432	815	601	406	673	479	246	849	517	389	436	583	609	427	429	611	494	539	677	554	682	568	306	413	387	482	195	534	320	472	268
BRD8	3	4	0	6	3	1	3	1	1	2	3	2	1	0	3	0	11	0	3	1	0	4	1	5	2	0	1	0	0	4	6	0	3	5	2	0	2	1	1	0	2	0	2	0	0	9	3	7	6
BRD9	332	376	250	226	429	269	157	271	154	355	278	150	60	315	197	285	504	327	191	347	427	200	243	314	140	257	347	279	243	511	300	245	249	344	295	383	411	330	273	271	159	298	204	184	174	240	304	285	361
BRDT	1	0	0	0	0	0	0	0	0	0	1	0	0	0	0	0	0	0	0	0	0	0	0	0	0	2	0	0	0	0	2	1	0	0	0	0	0	0	2	0	0	1	0	0	0	0	3	0	0
BRE	37	34	25	31	32	60	21	25	10	47	20	16	14	23	27	34	51	31	26	44	35	16	41	30	20	37	35	14	22	49	17	28	26	31	32	32	44	59	62	37	26	41	30	30	12	33	26	11	22
BREA2	0	1	1	0	2	1	0	1	0	1	3	0	0	0	1	3	2	1	1	6	0	0	3	5	0	0	3	5	3	1	4	5	1	6	2	12	5	3	8	0	0	1	0	6	2	0	0	0	0
BRF1	138	350	93	203	393	154	116	181	127	289	175	113	66	86	118	139	261	169	107	201	147	136	127	154	89	131	168	202	109	178	94	106	101	166	132	250	337	150	312	170	80	127	78	204	54	204	98	59	103
BRF2	118	153	84	92	150	114	58	103	76	148	88	61	26	108	75	79	161	137	84	155	99	89	115	80	64	143	120	92	107	128	87	50	97	118	103	137	166	158	145	112	55	76	58	123	36	117	82	76	55
BRI3	2562	1456	564	1220	1218	2310	682	1124	1231	1403	1495	1212	975	2254	1505	1561	3077	1933	1080	1421	1404	1504	2828	1467	844	3237	2777	1076	1883	1909	1471	1243	783	994	1645	800	1493	1663	2210	1614	763	1089	900	1873	1054	1548	1535	1810	1620
BRI3BP	210	188	101	168	282	218	109	225	134	225	173	105	43	174	111	146	374	188	203	208	219	80	100	295	109	127	230	171	133	262	198	111	132	166	207	192	163	224	213	135	79	176	98	187	128	153	331	217	348
BRIP1	33	61	24	25	41	43	26	33	21	50	38	28	25	28	24	51	30	26	22	39	29	18	21	45	13	23	29	34	36	46	34	13	16	9	24	32	49	35	21	19	22	22	19	20	6	35	13	44	12
BRIX1	292	297	169	111	312	282	48	144	121	275	237	104	28	252	175	218	407	200	125	248	125	116	192	279	60	235	191	223	115	158	180	130	147	257	147	160	282	231	182	147	70	104	84	148	44	251	117	207	147
BRK1	1203	1533	829	624	1610	1632	526	880	879	1380	1063	803	493	1396	959	1045	2249	1183	714	1294	1299	865	1324	1056	533	1426	1139	992	1006	1228	1118	921	756	1165	958	1126	1502	1406	1242	874	561	942	639	1274	553	1253	582	1214	620
BRMS1	303	296	152	192	334	265	134	241	182	328	216	147	89	247	207	275	457	366	151	286	224	198	322	263	140	351	270	156	276	309	194	174	174	217	298	305	290	306	338	212	145	162	119	281	150	285	220	292	155
BRMS1L	55	84	39	29	54	51	25	37	18	55	53	35	10	33	38	46	76	48	21	53	57	24	47	29	15	52	46	47	38	28	35	26	23	29	33	48	66	49	53	35	10	23	13	31	6	47	16	17	19
BROX	650	284	210	203	420	360	165	224	221	260	248	215	112	364	330	421	890	569	220	352	421	165	435	276	193	676	360	188	408	393	360	306	262	294	274	280	302	280	416	247	221	239	218	304	121	272	208	568	258
MPC2	370	480	351	268	519	510	226	282	257	363	301	211	210	458	253	413	612	429	313	358	383	259	403	367	199	437	315	293	262	373	410	276	226	283	336	333	385	345	305	276	240	212	160	303	163	327	208	539	227
MPC1	724	888	459	423	1015	838	271	421	479	723	694	350	154	833	704	594	999	656	445	668	692	391	692	615	269	779	607	547	559	532	571	562	367	524	542	800	879	611	620	495	256	310	249	527	153	568	391	609	490
BRPF1	108	139	92	118	195	125	49	124	88	162	118	83	25	124	99	102	220	168	54	132	93	78	114	130	79	127	138	88	81	117	86	57	90	83	144	199	178	124	160	90	84	107	85	168	44	123	79	67	63
BRPF3	317	417	233	355	516	377	223	432	308	526	378	194	137	302	235	454	634	374	206	388	384	292	316	358	240	307	482	357	364	471	384	219	284	279	416	521	438	427	450	342	271	354	286	372	130	338	225	286	223
BRS3	0	0	0	0	0	0	0	0	1	0	0	0	0	0	0	0	0	0	0	0	0	0	0	1	0	0	0	0	0	0	0	0	0	0	0	0	0	0	2	0	0	0	0	0	0	0	1	0	0
BRSK1	29	20	21	19	31	16	16	30	10	25	19	11	6	20	11	33	42	13	15	45	35	21	7	17	17	6	33	17	15	22	15	18	28	17	17	25	30	17	19	5	11	17	17	34	9	22	20	12	21
BRSK2	3	0	1	0	8	2	1	0	0	5	2	3	0	3	0	1	5	1	5	4	1	1	1	1	0	0	0	2	0	0	1	0	0	0	0	4	0	1	4	1	3	2	2	0	0	2	0	1	2
BRWD1	1488	1878	1355	925	2100	1760	632	1190	880	1750	1357	744	322	1761	1026	1371	2690	1716	1158	1917	1920	814	956	1178	615	1262	1373	1300	877	1155	1412	1073	1045	1668	1138	1505	1613	1492	1095	923	514	1048	700	974	145	1244	861	1349	1282
BRWD3	403	517	246	377	597	501	265	380	322	575	450	296	137	395	270	424	659	572	237	520	396	351	584	354	216	546	457	318	295	330	352	225	240	325	403	508	575	406	431	316	172	332	254	357	118	394	265	325	260
BSCL2	262	198	98	181	240	203	111	171	114	253	150	94	77	136	183	142	273	176	126	237	196	139	211	149	102	192	153	165	290	238	142	181	101	104	141	219	251	197	209	170	86	162	123	176	93	159	116	70	109
BSDC1	685	1146	569	730	1223	938	596	807	557	1122	705	493	329	739	557	888	1295	886	604	980	813	644	793	850	565	885	867	708	691	1135	683	544	565	624	906	1122	1049	932	1000	795	604	736	477	912	237	934	522	447	455
BSG	3139	5133	2568	4462	7168	9138	9822	3922	3690	2789	2420	4720	12516	3069	3652	4267	5131	2530	4959	3733	5063	4359	4706	5829	6250	3330	7785	7222	4912	5313	7598	3159	3918	3063	4333	7686	4286	6349	2933	3194	9765	7572	4379	5050	2626	7640	2733	4682	2361
BSN	0	0	1	0	0	0	0	0	0	0	0	0	0	2	0	3	0	0	0	1	0	0	0	0	0	0	1	2	0	0	0	0	0	0	0	0	0	0	0	0	0	0	0	2	0	0	1	0	0
BSND	1	0	0	0	1	0	0	0	0	0	0	0	0	0	0	1	0	0	0	0	1	0	0	0	0	0	0	0	0	0	0	0	0	0	0	0	1	0	1	2	4	0	0	0	0	0	0	1	0
BSPH1	0	0	0	0	0	0	0	0	0	0	0	0	0	0	0	0	0	0	0	0	0	0	0	0	0	1	0	0	0	0	0	0	0	0	0	0	0	0	1	0	0	0	0	0	0	0	0	0	0
BSPRY	3	9	5	6	11	5	9	1	10	4	3	4	6	1	5	7	11	4	4	7	11	5	3	6	5	7	3	11	8	6	2	10	5	8	6	8	6	3	8	5	6	7	5	6	4	8	6	9	1
BST1	822	343	183	274	457	392	221	282	301	477	262	313	517	359	310	114	639	383	227	402	307	546	460	260	166	529	643	217	293	275	268	292	218	228	419	377	479	490	468	337	103	269	182	480	126	424	168	174	61
BST2	5471	1859	950	1420	2209	2385	926	1266	955	1705	1457	2379	508	2047	2638	1967	3294	1333	1211	2862	4451	907	7074	1775	592	9033	2042	1493	1947	2085	1639	2123	1522	1565	2313	1579	1938	1845	2226	4090	1029	1224	2171	1339	895	1587	2323	2547	2490
BSX	0	0	0	0	0	0	0	0	0	0	0	0	0	1	0	0	0	1	0	0	0	0	3	2	0	0	0	0	0	0	0	0	0	0	0	0	0	0	0	0	0	0	0	1	0	0	0	0	0
BTAF1	597	1201	505	576	848	703	445	621	422	849	627	329	163	730	534	766	1245	874	547	796	696	448	667	707	312	831	779	622	497	940	611	576	590	688	729	831	959	820	684	588	338	453	384	606	132	723	435	605	575
BTBD1	1098	1229	705	585	1501	1191	422	701	561	965	998	571	246	1302	736	926	2009	1237	632	1169	1205	612	811	944	359	1112	1031	716	788	903	1080	768	634	1011	679	948	1117	991	869	661	413	541	407	751	233	727	708	1198	960
BTBD10	252	239	170	165	286	334	82	129	146	281	203	111	98	229	144	139	281	204	163	201	218	195	149	168	84	179	217	107	94	107	179	132	114	168	117	130	187	165	132	142	80	103	66	149	43	202	88	173	131
BTBD11	64	103	48	71	119	64	58	92	37	118	33	38	16	40	32	57	140	118	44	133	40	51	92	69	52	159	67	38	55	70	60	47	56	60	107	93	109	87	117	36	50	87	62	50	28	75	55	57	46
BTBD16	0	0	0	0	0	2	0	0	0	0	0	0	0	0	0	0	0	0	0	0	0	0	0	0	0	0	0	0	0	0	0	0	0	0	0	0	0	0	0	0	0	0	0	0	0	0	0	1	0
BTBD17	0	0	0	0	3	1	3	0	0	1	2	1	0	0	4	2	4	2	0	0	0	0	1	1	0	0	1	0	0	1	1	0	3	0	0	1	1	1	3	0	1	0	0	3	0	0	0	0	0
BTBD18	1	7	4	5	6	2	4	2	0	5	4	3	2	4	3	2	5	5	1	8	2	1	3	6	4	1	2	5	4	6	2	1	4	7	4	10	16	12	12	13	1	1	4	6	3	7	2	3	3
BTBD19	6	9	3	9	8	8	5	8	1	7	6	3	3	3	1	8	7	5	7	2	2	3	0	2	8	2	6	2	10	2	1	3	2	0	7	4	7	5	3	11	1	8	6	4	1	11	3	2	2
BTBD2	687	998	535	582	1209	701	400	564	481	777	585	379	178	718	471	710	1205	786	438	911	807	385	576	682	379	934	697	685	617	835	641	552	442	707	643	860	980	781	892	610	323	635	437	785	295	716	623	704	845
BTBD3	78	55	33	42	63	83	31	33	39	65	42	58	22	69	56	37	98	80	31	52	60	35	89	46	30	144	64	33	63	54	43	45	23	59	53	45	59	43	73	44	26	35	41	35	23	46	36	31	39
BTBD6	345	365	192	173	403	239	137	272	117	334	239	123	47	189	163	241	464	234	202	369	320	176	195	245	123	229	237	300	162	308	150	212	221	205	214	324	326	266	256	222	99	174	101	237	76	239	228	231	198
BTBD7	460	704	443	511	769	515	282	473	370	772	510	240	133	518	326	500	880	595	389	739	594	341	442	464	249	630	629	428	449	649	493	337	305	422	733	648	625	550	591	416	220	464	350	537	178	450	364	377	329
BTBD8	43	74	40	23	81	33	29	28	22	60	37	11	14	36	25	35	64	67	30	59	45	30	31	39	23	32	37	47	24	23	34	15	27	37	33	45	85	69	27	19	11	27	19	33	9	53	20	33	40
BTBD9	1455	1536	1168	876	1872	1334	625	973	725	1771	1297	666	418	1471	805	946	2279	1600	870	1753	1623	746	1073	895	601	1488	1379	1212	526	809	945	625	776	1269	690	1335	1532	1214	897	878	336	629	394	788	103	1220	628	817	617
BTC	0	0	0	0	0	0	0	0	0	0	0	0	0	0	0	0	0	0	0	0	0	0	0	0	0	0	2	0	0	0	0	0	0	0	0	0	0	0	0	0	0	0	0	0	0	0	0	0	0
BTD	241	305	196	164	347	294	128	177	138	280	281	120	65	359	124	185	483	431	192	310	287	148	256	215	108	314	285	236	177	314	386	160	200	304	196	231	313	392	246	208	108	197	152	223	49	236	161	267	161
BTF3	2866	4948	2174	2422	4922	5208	2669	3207	3432	4280	2869	2444	2302	3383	3151	4213	2158	2794	3497	3069	2584	2025	4068	6146	1682	2509	3462	3795	2668	3161	3674	2439	1961	2852	2033	2518	4099	4095	2139	1686	2404	2114	1573	3211	1738	3627	1903	3797	2817
BTF3L4	231	434	187	195	438	368	105	133	187	393	256	198	84	321	235	199	379	279	144	280	260	175	355	228	103	326	222	167	168	188	243	156	159	165	182	198	317	299	224	173	91	131	106	239	54	263	137	213	143
BTF3P11	2	3	5	2	10	3	2	2	0	7	4	3	5	5	0	0	3	6	6	6	3	4	0	1	0	6	3	10	0	3	8	1	20	5	4	3	5	3	21	1	1	3	3	19	1	4	3	0	0
BTG1	3839	6162	1868	3654	6936	4734	3295	3587	5116	5782	4633	2219	1341	3288	2713	3574	6526	4519	3480	4594	4065	2968	3334	4390	3378	2878	6159	3005	3391	4918	4958	3809	3293	4462	3511	4758	5506	4192	4350	3449	2383	3443	2392	4207	1193	4898	3424	4401	3691
BTG2	1751	2192	840	1481	2511	1351	1152	1345	1999	2082	1515	1329	682	1105	798	1373	2396	1442	1072	2000	1661	1521	1575	1771	1373	1643	2187	1206	1116	1826	1101	1136	1535	1445	1674	2262	2146	2200	1977	1677	989	1705	1118	2227	832	2319	1361	724	1278
BTG3	35	47	29	32	62	51	26	40	38	62	40	31	10	44	31	52	46	43	28	40	43	21	65	35	19	55	52	30	39	44	42	28	24	10	37	50	52	43	42	28	19	31	41	26	12	19	34	51	29
BTG4	0	1	0	0	0	0	0	0	0	0	1	0	0	0	0	0	0	0	0	0	0	0	0	0	0	0	0	0	0	0	0	0	0	0	0	0	0	0	0	0	0	0	0	0	0	0	0	0	0
BTK	586	824	500	553	1053	790	325	480	440	983	538	547	288	583	449	529	980	611	389	778	798	472	848	531	243	813	743	430	498	609	436	412	316	394	558	757	871	649	665	489	252	402	271	486	161	579	357	253	314
BTLA	257	883	406	468	619	690	274	361	275	721	533	267	94	532	389	701	982	537	410	641	422	293	572	383	248	431	387	419	470	617	475	305	370	340	449	556	779	600	494	340	268	360	273	331	108	503	333	402	375
BTN1A1	2	4	0	4	5	7	0	1	0	1	3	2	0	0	1	0	4	6	3	7	0	3	2	1	0	2	3	5	0	3	2	2	2	0	4	2	2	3	1	1	1	1	1	0	0	2	2	0	2
BTN2A1	2171	1678	1513	995	2098	2073	885	1223	974	1872	1621	758	518	2283	1139	1623	3375	2096	1161	2161	2249	1211	1958	1330	822	2911	2186	1691	1286	1463	1934	1139	1104	1639	1253	1603	1514	1716	1687	1598	755	1199	1123	1194	394	1513	980	1683	915
BTN2A2	346	293	129	185	304	268	132	175	147	300	216	138	57	181	276	272	431	210	122	356	354	188	280	178	112	212	279	211	298	355	220	240	194	255	207	302	292	254	274	238	144	168	116	225	59	172	176	165	206
BTN3A1	1082	1342	1039	898	1949	1297	728	1137	682	1865	1098	623	348	1390	1006	1597	1688	1139	971	1976	1457	808	1448	1321	573	1210	1467	1082	1041	1332	1400	975	892	556	1080	1430	1319	877	1401	1089	690	981	933	924	290	1052	613	1270	559
BTN3A2	1900	1309	769	989	2167	1376	723	1205	908	1648	1493	888	389	1290	1100	1899	2619	1595	917	1984	1608	869	1661	1609	698	1547	2006	1081	1084	1345	745	937	1015	1322	1169	1454	1865	1435	1350	1159	723	914	671	1176	398	1309	1218	842	1288
BTN3A3	692	766	297	546	656	791	218	371	205	904	478	247	70	407	333	559	792	503	262	490	551	226	1063	484	226	508	598	341	407	781	432	328	267	360	304	392	937	457	429	364	231	275	214	239	120	367	419	355	323
BTNL2	0	0	0	0	0	0	0	0	0	0	0	0	0	0	0	0	0	0	0	0	0	0	0	0	0	0	0	0	0	0	0	0	0	0	0	0	0	0	0	0	0	0	0	0	0	0	1	0	0
BTNL3	0	0	0	0	0	0	0	0	0	0	0	0	0	0	0	0	0	0	0	0	0	0	0	0	0	0	0	0	0	0	0	0	0	0	0	0	0	0	0	0	0	0	0	0	0	0	0	0	0
BTNL8	1	1	0	0	0	0	0	1	0	0	0	1	1	1	0	0	3	0	3	1	0	2	2	0	0	1	3	0	1	0	0	0	3	1	2	1	2	0	1	0	0	2	1	0	0	2	1	2	0
BTNL9	0	0	0	0	0	2	0	0	0	0	0	0	0	1	0	0	0	0	0	0	0	0	0	0	0	0	0	0	0	1	0	0	1	0	0	0	0	0	0	0	0	0	0	0	0	1	0	0	0
BTRC	221	206	127	129	318	236	134	183	154	279	179	107	66	190	152	191	356	226	129	253	205	124	192	187	110	197	215	162	150	199	124	120	107	161	133	182	275	187	203	139	103	185	113	182	67	242	128	134	128
BUB1	181	199	76	70	149	200	78	66	77	84	53	37	64	57	81	79	101	101	73	140	130	64	107	101	20	78	107	94	70	75	110	75	60	39	64	154	216	137	73	21	63	44	22	73	12	58	22	113	52
BUB1B	88	58	23	34	57	68	47	26	22	41	22	23	17	19	28	33	43	36	39	74	35	20	32	42	25	24	37	40	36	37	15	17	18	22	26	73	71	41	28	23	34	27	17	42	18	26	24	62	38
BUB3	1495	2456	1706	1277	2668	1763	825	1329	835	2079	1280	805	375	1738	1012	1240	2853	2024	1067	2075	1705	1066	1565	1242	672	1850	1291	1364	1167	1561	1282	898	1043	1639	1528	2452	2104	1669	1554	1262	590	1126	796	1079	404	1368	822	1219	790
BUD13	124	129	61	66	185	121	69	79	81	175	133	77	32	135	81	153	145	113	59	150	94	58	106	115	63	148	132	84	114	104	53	69	73	84	89	116	144	122	155	117	59	108	68	109	40	110	117	95	67
BUD31	454	405	241	226	467	490	163	269	232	429	380	188	150	467	275	331	659	401	289	408	476	280	334	397	170	503	492	264	258	297	334	222	250	280	394	303	378	344	365	266	175	233	160	354	134	364	220	368	191
BVES	2	2	1	2	0	1	0	0	0	1	0	1	0	0	1	1	4	3	0	0	0	0	1	0	0	0	0	1	1	1	0	1	0	0	1	3	0	0	2	0	0	0	0	0	0	0	1	1	0
BYSL	64	56	31	49	93	33	25	36	27	61	35	18	7	30	22	53	79	44	24	56	66	34	78	34	31	57	35	31	38	59	35	41	31	34	35	47	77	49	39	32	22	24	21	32	5	33	25	44	18
BZRAP1	289	216	180	84	351	100	152	246	143	173	183	113	20	271	146	220	435	292	157	368	277	151	109	351	109	142	233	151	153	448	212	175	168	229	177	328	243	86	251	192	99	189	106	306	77	232	191	158	104
BZW1	2751	3118	1505	1830	3412	2770	1098	1656	1660	2847	2282	1413	782	2727	1518	2130	3855	2478	1515	2654	2545	1463	2442	2075	1074	2444	2287	1494	1742	2210	2054	1615	1503	1902	1824	2319	2792	2173	2216	1847	888	1351	1073	1984	413	2036	1565	2098	1929
BZW2	510	526	216	301	553	422	180	229	238	445	324	190	121	347	331	363	623	368	247	423	511	192	344	316	190	347	384	232	285	346	273	297	217	380	225	383	479	368	308	231	155	196	140	311	95	347	299	308	346
C10orf10	4	6	1	1	6	4	3	2	2	2	2	1	1	3	1	3	1	7	0	2	4	2	1	0	1	2	4	0	10	3	6	3	3	1	3	2	5	0	5	3	2	3	3	8	5	4	1	0	4
DNAJC9-AS1	0	1	0	0	0	0	0	0	0	0	1	0	0	0	0	0	0	0	0	1	0	1	0	0	0	0	0	0	0	0	2	0	0	1	0	0	0	0	0	0	0	0	0	0	1	0	0	0	0
C10orf105	4	4	2	1	4	2	4	2	0	4	6	0	0	3	0	0	6	2	0	7	5	5	2	1	2	6	3	2	4	1	4	2	0	1	2	0	3	3	8	8	3	0	2	0	1	5	2	0	5
C10orf107	0	0	0	0	0	0	0	0	0	0	0	0	0	0	0	0	0	0	0	0	0	0	0	0	0	0	0	0	0	0	0	0	0	0	0	0	0	0	0	0	0	0	0	0	0	0	0	0	0
C10orf108	0	0	1	0	0	0	0	2	0	0	0	0	0	0	0	0	0	0	0	0	0	0	1	0	0	0	0	0	0	0	0	0	0	0	0	0	0	0	0	0	0	0	0	0	0	0	0	0	0
C10orf11	78	102	49	62	129	110	40	49	83	126	82	46	33	87	86	66	239	128	46	117	103	51	89	95	19	207	105	62	94	74	54	73	72	69	102	73	106	85	100	61	23	55	41	106	39	70	87	69	137
C10orf111	1	0	0	2	1	1	1	1	1	1	0	0	0	2	0	2	4	2	0	4	1	2	6	2	2	3	11	2	4	2	3	4	1	0	0	3	3	3	4	2	1	5	3	8	1	5	1	2	1
C10orf113	0	0	0	0	0	0	1	0	0	0	0	0	0	2	0	0	1	0	0	0	0	0	0	0	0	2	0	0	0	0	0	0	0	2	0	1	0	0	2	0	0	0	0	0	0	2	0	0	0
C10orf116	0	1	0	0	0	0	0	0	0	1	0	0	0	0	2	0	0	0	0	0	0	0	0	0	1	1	0	0	0	0	0	4	0	14	0	0	7	1	1	0	0	1	0	1	0	3	0	0	0
C10orf118	882	1038	617	568	1049	953	340	668	537	919	931	341	256	966	540	926	1434	905	681	923	756	588	726	666	322	745	897	583	434	497	862	497	564	716	561	818	796	830	627	452	238	528	357	548	98	698	371	767	525
C10orf12	608	845	431	466	901	621	343	468	367	837	614	273	169	470	329	332	1109	799	457	667	598	501	480	564	308	542	734	424	363	528	515	392	492	529	618	733	730	665	750	481	281	428	370	483	124	492	348	407	276
C10orf120	0	0	0	0	0	0	0	0	0	0	0	0	0	0	0	0	0	0	0	0	0	0	0	0	0	0	0	0	0	0	0	0	0	0	3	0	0	0	0	0	0	0	0	0	0	0	0	0	0
TEX36	0	0	0	0	0	0	0	0	0	1	0	0	0	0	0	0	0	0	0	0	0	1	0	0	0	0	0	0	0	0	0	0	0	0	0	0	0	0	0	0	0	0	0	0	0	0	0	0	0
FUOM	9	19	14	14	24	12	6	7	9	14	13	17	3	8	22	11	25	22	6	14	18	8	33	17	10	35	13	7	17	20	16	13	16	8	28	27	36	16	26	28	9	10	16	38	13	31	13	11	17
C10orf128	464	355	405	190	541	433	110	662	387	490	442	303	127	453	172	957	462	293	637	718	523	622	285	836	404	335	639	503	247	969	438	238	542	526	1105	972	414	592	352	457	507	735	447	533	314	694	954	703	196
C10orf129	0	0	0	0	0	0	0	1	0	0	0	0	0	0	0	0	0	0	0	0	0	0	0	0	0	0	0	0	0	0	0	0	0	0	0	0	0	0	0	0	0	0	0	0	0	0	0	0	0
C10orf131	67	63	32	36	50	43	23	23	21	59	53	21	27	31	23	34	54	39	23	27	46	35	36	17	12	34	59	27	10	20	32	24	25	22	33	42	48	47	17	33	20	17	23	31	3	29	16	15	12
LINC00619	0	0	1	0	0	0	0	0	0	0	0	0	0	0	0	1	2	1	0	0	0	1	0	0	0	0	0	2	0	0	0	0	0	0	0	0	0	0	1	0	0	0	0	0	0	1	0	0	0
C10orf137	464	673	419	271	630	540	212	261	233	462	368	206	115	485	257	414	820	546	240	576	565	370	355	248	172	513	469	278	305	376	405	289	315	436	260	519	585	277	371	321	160	297	239	257	71	449	253	269	210
SKIDA1	0	0	0	1	0	0	0	0	0	0	0	0	0	0	0	0	0	0	0	0	0	0	0	0	0	0	0	0	0	0	0	0	1	0	0	0	1	2	0	0	0	0	0	2	0	0	0	0	0
C10orf2	126	153	73	91	155	99	50	77	39	107	105	47	23	89	83	119	213	157	59	127	115	76	103	98	57	114	97	115	92	98	53	81	72	129	73	98	152	127	122	70	59	71	49	128	24	128	89	63	87
C10orf25	7	9	4	8	5	4	8	17	1	8	5	1	3	3	2	4	4	7	0	8	3	11	9	4	8	7	3	2	6	9	5	2	4	5	11	15	6	14	26	7	2	5	6	14	2	11	2	3	4
WBP1L	850	1014	613	629	1181	768	475	658	552	902	866	432	265	759	448	689	1221	874	473	1026	783	691	935	643	438	1147	784	574	724	971	537	545	547	638	996	1189	1139	882	1171	853	426	804	598	878	383	806	596	542	495
TBATA	0	1	0	0	0	0	0	0	0	0	0	0	0	0	0	0	0	0	1	0	0	0	0	0	0	0	0	0	0	0	0	0	0	0	0	0	0	0	0	0	0	0	0	0	0	0	0	0	0
R3HCC1L	312	271	171	148	278	269	96	188	133	267	220	132	55	251	157	183	360	272	191	255	250	138	193	257	74	300	279	181	168	233	241	210	150	196	220	204	278	252	241	218	106	144	139	185	59	220	151	295	174
C10orf32	357	459	256	144	457	337	128	172	231	330	336	173	84	295	209	288	356	204	140	349	383	246	276	242	114	269	308	232	305	320	286	286	244	356	253	369	426	408	248	294	135	211	175	277	73	291	233	327	202
C10orf35	4	9	1	4	10	6	2	4	3	12	5	3	0	7	3	5	22	6	3	16	8	4	2	4	7	13	8	17	0	5	3	5	8	23	12	11	11	12	12	4	3	7	4	6	2	9	10	6	10
CACUL1	631	773	429	534	970	805	355	543	483	728	664	354	313	700	426	640	1075	719	432	676	604	530	869	574	384	910	774	379	409	591	733	423	457	256	505	625	570	618	643	399	308	498	393	555	186	534	477	738	513
C10orf47	43	45	21	40	95	40	29	33	36	24	22	23	14	38	36	33	69	68	25	53	51	26	28	42	45	46	44	22	63	109	35	68	47	26	32	35	80	25	56	27	30	47	37	90	19	31	59	47	45
C10orf53	0	0	0	0	0	0	0	0	0	0	0	0	0	0	0	0	0	0	0	0	0	0	0	0	0	0	0	0	1	0	0	0	0	0	0	1	0	0	0	0	0	0	0	0	0	0	0	0	0
C10orf54	6554	8249	3243	6793	7716	5711	4033	4781	4743	8327	6440	3869	3438	5474	3660	5532	8887	6947	3069	6425	4896	5716	9927	4853	4226	9596	6210	4056	4966	5397	3972	3513	3364	3852	7790	8581	8230	6161	8323	6285	3412	6021	4737	7886	3308	7254	5974	3385	4578
C10orf55	1	0	2	2	1	1	0	4	4	3	4	5	0	1	1	2	5	2	1	8	3	3	0	2	0	3	0	1	1	2	1	0	9	3	1	1	4	5	11	1	3	2	1	22	1	3	2	1	0
C10orf62	1	5	2	5	7	3	0	8	2	3	0	0	0	4	0	0	2	1	3	4	3	2	4	1	3	11	0	5	0	2	0	0	12	3	2	3	4	3	31	0	1	3	1	29	0	2	11	4	0
C10orf67	3	0	1	1	1	1	1	2	0	1	1	0	0	0	1	0	4	4	3	0	0	0	0	2	0	1	0	0	1	0	0	0	4	0	0	0	5	1	0	0	0	0	0	0	0	0	1	0	0
C10orf68	0	1	1	0	1	0	1	0	3	2	0	1	0	0	0	2	1	1	2	0	1	2	1	4	1	1	2	0	0	0	0	0	0	0	0	0	3	1	0	0	1	0	1	1	0	0	0	1	1
C10orf71	0	0	1	0	1	0	0	0	0	0	0	0	0	0	0	0	0	0	2	0	0	1	1	0	0	1	0	0	0	0	0	0	0	0	0	0	0	2	0	0	1	0	0	0	0	1	0	0	0
C10orf76	574	1088	751	626	1330	851	424	593	461	1307	657	471	244	817	546	617	1025	830	310	1039	979	534	871	532	260	1009	507	665	415	581	559	341	250	460	583	967	1067	605	837	564	236	460	321	632	119	717	314	307	288
PLEKHS1	4	2	2	3	1	3	0	1	0	6	0	0	0	3	0	1	6	1	0	3	4	1	4	0	0	5	3	0	2	0	0	4	5	0	1	1	1	2	18	1	0	0	2	6	1	1	2	3	0
C10orf82	0	2	0	0	0	0	0	0	0	0	0	0	0	0	0	0	0	0	0	0	0	0	0	0	0	0	0	0	0	0	0	0	0	0	0	2	0	0	0	0	0	0	0	0	0	0	0	0	0
C10orf88	131	255	116	94	260	172	83	113	108	209	162	84	42	201	120	195	292	182	81	204	172	95	131	163	65	180	163	151	136	183	147	122	113	168	115	177	187	207	171	123	92	114	87	94	24	153	87	97	84
C10orf90	0	0	0	1	0	0	0	0	0	0	3	3	0	0	0	1	1	0	0	0	0	0	0	0	0	2	0	0	0	0	0	0	0	1	0	0	0	0	0	0	0	0	0	0	0	0	0	0	0
C10orf91	4	0	1	4	0	0	0	1	0	1	5	0	0	0	0	0	2	0	0	1	1	0	0	1	0	0	0	1	0	0	0	1	0	0	1	0	3	0	2	0	0	0	0	3	1	0	0	1	1
C10orf95	23	25	13	28	46	16	22	12	9	19	24	10	9	11	8	26	44	23	16	31	35	13	17	24	23	29	29	60	20	18	11	7	16	25	24	19	41	32	40	30	13	21	9	38	3	56	18	3	10
CCDC172	4	1	0	2	1	0	0	1	2	1	0	0	0	5	0	0	1	2	0	1	1	0	2	0	0	4	1	1	0	3	0	3	5	2	1	0	0	1	8	1	0	0	1	9	1	0	1	0	0
C10orf99	0	0	1	0	0	0	0	0	0	0	0	0	0	0	0	1	0	0	0	0	0	0	0	1	0	0	0	0	0	0	0	0	0	0	0	0	0	0	0	0	0	1	1	0	0	0	0	0	0
C11orf1	15	20	13	10	14	25	13	12	11	22	11	4	3	5	9	12	25	20	6	19	13	14	16	9	7	16	9	15	15	13	21	16	8	17	11	22	21	16	20	11	4	18	13	11	8	20	6	10	12
C11orf10	675	967	603	541	1032	830	343	504	446	1141	591	377	171	691	462	672	1004	628	397	1025	710	483	565	581	290	706	479	704	433	556	272	394	445	641	732	1053	906	784	741	448	298	376	261	618	270	698	526	499	328
C11orf16	0	0	0	0	0	0	0	0	1	0	0	0	0	0	0	0	0	0	0	0	0	0	0	0	0	1	0	1	0	0	0	0	0	0	0	0	0	0	0	0	0	0	0	0	0	0	0	0	0
VPS51	716	1466	563	1032	1536	851	703	835	668	1237	806	463	394	755	722	777	1420	944	620	1114	711	500	555	778	523	643	701	1031	670	911	586	591	564	926	933	1029	1028	902	874	701	458	785	388	1155	261	990	830	697	741
C11orf20	0	1	0	1	1	0	0	1	0	2	0	0	0	1	0	0	2	0	0	0	1	0	0	1	0	0	1	1	0	0	1	0	2	1	0	0	6	0	0	0	0	1	0	1	0	1	0	0	0
C11orf21	1837	2389	1439	1498	3653	1145	1111	1670	1092	3167	1653	1376	611	2245	1316	1512	3354	2305	1244	3105	2640	1605	1807	1931	1060	2361	2717	1641	1216	2218	1423	1565	1621	2003	1504	2546	2349	1665	1922	1541	760	1336	1003	1876	704	1818	1471	1602	1198
C11orf24	297	400	205	163	384	266	119	219	160	299	195	213	68	280	187	245	434	300	199	319	306	168	277	271	118	394	306	218	255	301	182	153	158	268	252	366	330	313	290	224	106	193	161	251	112	219	226	171	231
C11orf30	856	676	339	456	950	716	385	640	504	657	663	361	151	666	465	777	1353	876	512	741	649	348	491	683	346	626	901	521	719	769	754	494	391	622	551	576	640	533	642	499	403	599	461	567	156	580	543	565	893
C11orf31	499	707	464	337	766	523	292	353	238	746	478	281	117	398	343	439	801	538	232	641	649	385	566	484	231	595	347	501	363	511	291	302	299	590	556	736	897	657	599	366	178	318	194	523	248	621	375	401	192
C11orf34	0	0	0	0	0	0	0	0	0	0	0	0	0	0	0	0	0	0	0	0	0	0	0	0	0	0	0	0	0	0	0	0	0	0	0	0	0	0	0	0	0	0	0	0	0	0	0	0	1
C11orf35	63	102	69	37	110	31	54	97	37	102	76	24	5	72	48	84	159	110	53	104	101	24	53	106	74	120	80	117	68	95	93	53	39	69	67	108	71	67	102	68	23	62	36	104	41	102	66	35	117
C11orf40	0	0	0	1	0	0	0	0	0	0	0	0	0	0	0	0	0	0	0	0	0	0	0	0	0	0	0	0	0	0	0	0	0	0	0	0	0	0	0	0	0	0	0	0	0	0	0	0	0
KIAA1549L	0	0	0	0	0	0	0	0	0	0	0	2	0	0	0	0	0	0	0	1	0	0	1	0	0	0	0	0	0	0	0	0	0	0	0	0	0	0	0	1	0	0	0	0	0	0	0	0	0
C11orf42	1	1	0	0	1	1	0	0	0	0	0	0	0	1	0	0	0	0	0	1	0	0	0	1	0	0	1	0	0	0	1	0	0	0	2	0	2	0	0	0	0	1	0	0	0	0	0	0	0
C11orf45	0	0	0	1	0	0	0	0	0	0	1	0	0	0	0	0	1	0	0	0	2	0	0	0	0	0	0	0	0	0	0	0	0	0	0	0	0	1	0	0	0	0	1	1	1	0	0	1	0
ARL14EP	154	412	275	216	361	344	66	150	142	368	154	123	46	219	177	138	349	279	125	404	316	132	225	173	96	260	195	223	133	170	144	105	161	157	184	259	382	339	293	147	69	194	108	191	32	216	77	120	118
C11orf48	94	174	83	96	200	101	93	105	81	154	119	46	26	110	107	77	190	165	62	157	152	68	106	96	61	130	82	98	85	124	70	67	86	144	82	168	186	127	141	94	60	112	68	142	24	136	97	91	67
C11orf49	139	194	87	118	262	105	80	162	130	182	149	74	36	196	128	168	300	218	133	182	161	63	107	147	98	136	183	151	126	170	182	125	109	177	116	137	168	141	136	83	61	108	101	154	37	145	140	173	149
ANAPC15	201	285	142	109	221	223	91	159	148	274	178	103	79	219	138	199	291	184	161	226	177	183	161	191	79	207	150	152	150	211	125	128	123	178	239	198	300	244	197	116	87	120	76	220	75	245	86	219	80
C11orf52	1	1	0	0	1	0	0	0	0	2	0	1	0	0	0	1	0	0	0	0	1	0	0	0	1	0	1	2	0	0	0	0	0	0	0	0	0	0	4	0	1	0	1	1	0	0	1	1	0
C11orf53	0	0	0	0	0	0	0	0	0	0	0	0	0	0	0	0	0	0	0	0	0	0	0	0	0	0	0	0	0	0	0	0	0	0	0	0	0	0	0	1	0	0	0	0	0	0	0	0	0
C11orf54	367	360	222	190	424	365	108	195	195	339	304	199	118	357	170	263	489	333	243	268	275	252	220	252	129	254	327	217	182	185	253	183	153	243	250	282	276	325	226	234	90	134	98	223	46	269	142	275	203
C11orf57	183	282	106	100	204	154	69	121	126	233	231	84	48	156	121	196	265	193	116	217	257	163	116	180	68	221	158	143	171	188	175	133	131	167	126	190	270	257	204	145	103	166	120	213	68	208	114	136	140
C11orf58	2012	2080	1088	842	2105	2385	643	956	1119	2265	1313	873	520	1819	1186	1584	2771	1766	1149	1740	1697	865	1323	1757	638	1797	1408	1230	1187	1532	1338	1362	1019	1602	1236	1374	2042	1917	1342	1127	903	949	572	1537	647	1736	1010	2657	1235
MSANTD2	184	237	165	102	291	231	70	178	119	254	154	99	32	269	157	154	387	297	156	216	269	135	229	182	87	235	157	224	156	192	272	161	120	286	111	245	252	151	200	161	53	164	98	133	24	179	85	202	129
C11orf63	35	37	29	22	63	50	17	29	24	49	38	12	5	89	34	35	61	42	17	33	46	7	19	39	13	26	27	28	30	25	75	17	12	19	19	50	38	33	26	32	6	35	14	39	6	17	14	13	28
C11orf65	4	6	8	2	8	1	3	3	2	6	7	1	2	2	2	3	11	3	1	7	1	1	5	2	0	6	3	6	5	1	2	0	6	2	3	7	11	3	20	3	0	3	2	8	4	2	3	1	2
AAMDC	53	84	65	53	83	78	19	36	52	79	50	21	19	46	31	66	74	63	41	70	74	36	64	27	28	54	39	48	40	47	21	25	39	49	46	86	83	65	47	52	15	41	18	40	15	74	20	46	20
C11orf70	0	0	0	0	0	0	0	0	0	0	0	0	0	0	0	0	0	0	0	0	0	0	0	1	0	0	0	0	0	0	0	0	0	0	1	0	0	0	0	0	0	0	1	0	0	0	0	0	0
C11orf73	370	484	356	232	502	479	162	260	256	485	348	164	82	398	301	311	634	397	235	482	405	177	283	296	157	355	346	370	217	342	320	304	204	356	249	347	358	353	321	208	101	181	155	252	74	356	280	306	329
C11orf74	5	7	13	3	11	13	0	5	4	33	2	3	3	3	5	6	7	4	3	5	3	5	6	3	4	12	7	3	3	4	1	4	1	5	5	2	10	4	9	7	3	2	2	5	2	12	2	4	4
C11orf75	576	228	113	173	421	287	124	162	126	285	268	276	109	309	345	189	500	281	108	335	381	131	521	139	69	671	351	115	296	278	214	258	172	167	161	192	255	188	320	216	96	113	78	194	112	171	164	287	154
C11orf80	19	126	67	54	125	92	41	90	77	85	86	29	22	102	53	65	121	95	61	95	75	44	66	91	33	80	64	103	66	82	71	56	90	39	79	117	122	114	59	58	42	63	41	63	25	70	57	44	51
C11orf82	147	81	29	56	49	93	26	40	24	64	43	27	55	70	57	30	69	36	23	33	52	34	83	59	17	64	42	33	39	35	38	29	24	36	46	26	57	40	61	37	10	22	18	37	19	40	44	34	46
C11orf83	124	81	91	58	150	102	41	71	42	112	88	54	23	89	72	101	122	87	65	110	134	74	118	90	60	101	92	88	63	85	103	94	64	92	70	109	147	103	125	81	54	88	34	115	36	85	62	87	76
C11orf84	85	63	50	46	108	65	39	67	29	52	64	36	15	43	39	71	99	70	39	102	80	32	41	75	24	53	48	83	41	68	46	50	55	73	79	110	113	73	69	72	39	75	32	69	41	71	59	23	43
C11orf85	12	0	3	0	1	1	0	3	1	1	3	1	1	1	3	5	4	1	1	6	1	2	3	3	2	3	8	0	3	1	1	1	2	0	0	0	5	3	3	2	0	2	1	2	1	5	1	7	5
C11orf86	0	0	1	0	0	0	0	0	0	1	0	0	0	1	0	0	0	0	0	1	0	0	0	0	0	0	0	0	0	0	0	0	0	0	1	1	0	0	1	0	0	0	0	0	0	0	0	0	0
C11orf87	0	0	0	0	1	0	2	0	0	0	0	0	0	0	0	0	0	0	0	0	0	0	0	0	0	0	0	1	0	0	0	0	0	0	0	0	0	1	0	0	0	0	0	0	0	0	0	0	0
C11orf88	0	0	0	0	0	0	0	0	0	0	0	0	0	0	0	0	0	1	0	0	0	0	0	0	0	0	0	0	0	0	0	0	0	0	0	0	0	0	0	0	0	0	0	0	0	0	0	0	0
C11orf9	11	14	7	22	12	7	0	7	28	21	5	10	0	9	4	12	17	15	3	17	10	17	12	4	4	18	24	16	7	6	11	1	15	0	4	9	19	5	26	7	7	9	6	63	9	6	5	3	9
C11orf91	0	0	0	0	0	0	0	0	0	0	0	1	0	0	0	0	0	0	0	0	0	0	0	0	0	0	0	0	0	0	0	0	0	0	0	0	0	0	0	0	0	0	0	0	0	0	0	0	0
C11orf92	0	0	0	0	0	0	0	0	0	0	0	0	0	0	0	0	0	0	0	0	0	0	0	0	0	0	0	0	0	0	0	0	0	0	0	0	0	0	0	0	0	0	0	0	0	2	0	0	0
C11orf93	0	0	0	0	0	1	0	1	1	1	2	0	2	0	0	0	1	0	1	1	1	0	2	1	0	0	1	0	0	1	0	0	0	0	0	0	1	0	0	1	1	1	0	0	0	0	2	1	0
C11orf94	55	42	11	37	31	17	22	42	16	41	28	22	9	12	25	43	43	30	18	42	35	19	41	55	32	44	20	53	24	28	18	21	31	36	37	47	30	27	45	43	18	28	17	53	18	40	15	8	32
C11orf95	3	3	1	3	5	0	3	2	3	7	1	0	1	1	0	2	6	0	0	2	1	1	0	3	3	5	0	7	0	3	0	2	2	0	1	2	1	1	7	1	1	2	1	6	2	1	1	1	3
C11orf96	5	2	0	2	1	0	1	1	1	0	0	0	1	1	0	3	0	1	0	6	3	1	3	0	0	5	2	3	4	0	1	0	2	4	1	1	0	2	14	0	0	1	5	8	0	0	2	3	0
C12orf10	96	178	97	87	196	145	75	111	75	128	90	48	61	102	76	132	207	166	93	172	114	85	166	145	62	154	109	115	144	185	136	105	91	138	177	162	236	191	174	126	97	121	97	141	105	149	55	118	77
CCER1	2	8	4	5	4	0	0	0	0	7	0	4	0	5	1	1	2	3	2	4	1	0	2	1	1	0	2	0	0	1	0	0	7	1	4	0	1	5	20	1	3	1	3	19	4	1	3	1	1
C12orf23	147	175	130	92	173	157	62	120	83	104	111	73	13	112	87	142	245	194	93	228	153	74	138	122	88	146	103	130	176	201	112	103	125	226	122	146	179	175	173	98	68	135	101	97	86	177	108	148	163
FAM216A	34	95	55	45	73	61	32	46	35	94	37	35	18	34	27	47	50	41	36	59	59	44	36	40	18	29	30	39	40	48	41	22	24	62	37	49	67	64	43	34	22	35	18	44	25	61	19	28	24
METTL25	24	34	32	18	38	42	14	23	21	43	20	14	7	22	17	13	52	15	22	25	41	19	12	28	9	26	41	20	7	13	14	15	12	24	22	16	21	28	33	23	7	7	11	37	1	44	5	10	13
C12orf29	140	236	119	84	201	193	62	79	93	188	138	71	41	130	100	153	279	162	66	183	143	83	132	127	74	123	140	161	95	110	109	67	128	143	95	153	181	212	121	88	54	74	68	118	28	156	81	111	94
LINC00612	1	2	0	2	0	4	0	2	3	3	3	3	0	2	3	3	5	5	0	1	0	0	1	2	0	0	2	0	1	2	9	3	0	0	1	2	0	0	3	4	1	2	1	2	0	2	9	3	1
FAM222A	2	2	8	0	3	0	0	5	1	4	1	1	0	0	0	2	5	2	1	10	0	2	2	3	1	0	1	1	6	2	1	0	0	0	2	2	9	1	4	5	0	0	3	1	3	1	2	0	4
KIAA1551	2155	4498	2228	2803	3630	5929	1792	2719	2425	4119	3940	2020	1104	5043	2163	3302	5606	4670	2262	3959	2451	2486	6317	2979	1576	5078	5201	2247	2193	2341	5687	1965	2855	1432	2590	2471	2870	3170	3041	2861	1408	3632	3840	2701	788	3376	1243	3608	1548
C12orf36	0	0	0	0	0	0	0	0	0	0	0	0	0	0	0	0	0	0	0	0	0	0	0	0	0	0	0	0	0	0	0	0	0	0	0	0	0	0	0	0	0	0	0	0	0	0	0	0	0
LINC00615	0	0	0	0	0	0	0	0	0	0	0	0	0	0	0	0	0	0	0	0	0	0	0	0	0	0	0	0	0	0	0	0	0	0	0	0	0	0	0	1	0	0	0	0	0	0	0	0	0
C12orf39	0	0	0	0	0	0	0	0	0	0	0	0	0	0	0	0	0	1	0	1	0	0	0	0	0	0	0	0	0	0	0	0	0	0	0	0	1	0	0	0	0	0	0	0	0	0	0	0	0
C12orf4	159	70	56	51	123	134	42	33	65	115	74	54	22	98	99	82	122	76	36	53	90	40	158	61	23	98	114	108	67	72	122	89	47	49	52	97	59	102	85	56	32	40	47	54	11	63	29	93	41
C12orf40	0	0	0	0	0	0	0	3	0	0	0	0	0	0	0	0	0	0	0	0	0	0	1	0	0	0	0	0	0	0	0	0	0	0	0	0	0	0	0	0	0	0	0	0	0	0	0	2	0
C12orf42	18	14	5	12	15	6	7	10	6	9	16	7	2	24	4	6	32	8	9	9	7	6	7	13	21	6	12	7	6	8	10	3	2	38	7	12	24	16	12	11	10	16	11	7	5	31	8	5	14
C12orf43	129	191	97	94	210	138	75	75	74	133	109	68	18	140	83	172	211	147	70	160	137	103	138	142	53	165	150	142	114	160	116	97	86	108	113	200	199	202	164	134	60	114	77	145	37	147	87	106	94
C12orf44	94	111	79	99	179	88	65	84	56	143	86	98	32	94	76	75	173	113	61	137	81	46	90	94	63	154	84	79	75	102	27	52	43	42	111	180	110	112	151	96	58	49	29	143	44	123	46	49	47
C12orf45	48	85	66	50	96	56	23	32	35	108	50	20	18	35	43	49	88	73	26	90	96	39	62	58	33	68	51	56	58	51	53	24	32	64	55	78	107	40	78	36	29	57	46	69	25	61	34	40	28
MAPKAPK5-AS1	66	86	38	37	98	69	23	65	47	89	92	51	19	77	39	61	107	70	53	91	66	38	45	65	42	56	62	56	48	50	51	45	38	117	71	59	104	70	55	51	27	48	27	67	12	99	59	56	60
C12orf49	160	243	79	167	303	225	88	151	167	288	147	127	53	186	147	150	243	169	121	207	179	143	180	191	90	148	183	153	150	215	127	116	126	146	149	220	284	164	196	148	67	148	87	166	66	168	94	122	69
C12orf5	197	156	93	77	191	155	75	115	72	229	112	79	46	140	112	112	219	157	76	149	179	95	184	123	45	263	94	102	97	105	153	109	72	83	132	121	205	131	202	146	53	75	75	104	27	116	52	107	59
C12orf50	0	0	0	0	0	0	0	0	0	0	0	0	0	0	0	0	0	0	0	0	1	0	0	0	0	0	0	0	0	0	0	0	0	0	0	0	0	0	0	0	0	0	0	0	0	0	0	0	0
HECTD4	559	860	482	574	1073	940	470	508	446	950	698	387	315	666	480	577	1188	695	408	761	794	439	577	539	329	558	727	558	503	665	903	464	368	536	505	800	842	581	614	581	371	538	401	462	113	582	334	454	347
C12orf52	89	131	56	92	145	69	66	59	82	159	99	70	32	56	47	74	135	106	50	94	72	101	94	70	72	66	73	94	61	70	57	52	45	50	86	98	143	103	128	47	30	49	36	128	26	94	61	39	56
C12orf54	1	0	0	0	0	0	0	0	0	0	0	0	0	0	0	0	0	1	0	0	0	0	0	0	0	2	0	0	0	0	0	0	0	0	0	0	0	0	1	0	0	2	0	0	0	0	0	0	0
C12orf56	1	0	0	0	1	2	0	2	0	1	0	0	0	3	0	1	0	1	0	1	0	0	0	1	0	0	0	1	0	0	0	0	0	0	0	1	0	0	2	0	0	0	1	0	0	1	0	1	1
C12orf57	732	1219	538	300	912	603	321	565	471	785	916	672	179	790	463	584	1351	578	576	1803	612	635	464	802	376	276	933	985	506	793	639	530	1268	1496	562	565	1048	803	476	435	260	837	722	656	301	992	632	670	531
TMEM52B	5	0	0	2	0	0	0	0	3	5	1	2	0	1	1	2	3	0	0	1	0	1	0	4	1	4	5	0	5	0	0	1	4	0	0	1	3	0	2	0	0	1	0	1	0	0	2	1	1
C12orf60	0	7	4	0	11	10	3	2	0	5	6	2	0	4	7	6	16	13	5	2	3	6	10	0	0	7	2	4	5	3	5	1	0	5	7	2	6	4	5	1	0	2	0	0	3	9	3	1	1
C12orf61	11	20	20	33	27	13	4	11	9	38	15	6	3	19	2	9	14	19	8	13	11	8	19	16	4	15	8	9	10	13	15	3	6	17	15	50	14	19	17	17	4	8	10	17	8	4	6	16	4
COX14	38	19	18	13	38	39	11	13	8	43	25	19	11	35	21	28	38	19	18	40	31	29	28	34	25	14	30	13	16	26	22	9	29	25	17	32	26	21	32	7	12	17	23	19	12	28	37	20	11
C12orf65	251	287	151	183	272	274	118	187	123	239	178	111	43	225	147	212	394	360	163	320	256	190	276	232	139	255	226	222	238	323	239	180	210	278	237	266	369	325	250	171	125	193	183	203	105	227	207	295	138
C12orf66	87	135	78	76	148	122	48	66	49	138	91	48	13	98	51	63	174	171	35	163	102	83	99	70	61	129	60	110	83	106	60	32	58	109	79	114	128	119	134	67	34	78	56	74	26	97	39	70	38
C12orf68	1	6	9	2	10	1	0	2	3	3	5	2	0	8	5	6	5	7	3	13	1	3	11	1	2	26	3	11	2	1	2	2	17	4	3	2	8	7	29	2	0	5	0	16	1	2	6	4	2
C12orf69	1	0	0	0	0	0	1	0	0	0	0	0	0	0	0	2	0	0	0	0	0	0	0	0	1	2	1	0	0	0	0	0	2	0	0	1	0	0	1	0	0	0	0	0	0	0	0	0	0
C12orf70	0	0	0	0	0	1	0	1	0	0	0	0	0	0	0	0	0	0	0	0	1	0	0	0	0	0	0	1	0	0	0	0	0	0	0	0	0	0	0	1	0	0	0	0	0	0	0	1	0
C12orf71	0	0	0	0	0	0	1	0	0	0	0	0	0	1	0	0	2	0	0	0	0	0	0	0	0	0	0	0	0	0	0	0	0	0	0	0	0	1	1	1	0	0	0	1	0	0	0	0	0
C12orf73	83	121	82	66	121	115	53	62	49	116	139	52	14	115	94	86	234	111	77	184	131	77	87	85	52	86	87	108	99	120	76	93	97	159	110	117	184	179	136	66	44	93	76	76	28	123	71	51	74
C12orf74	4	36	9	19	20	39	18	37	39	42	5	32	12	21	30	20	28	28	40	40	22	52	34	26	13	46	45	39	26	39	16	13	27	25	34	15	35	34	14	25	11	23	22	27	6	31	19	9	10
C12orf75	234	282	195	104	335	217	95	185	127	233	185	66	30	226	157	251	327	213	181	279	220	163	151	255	95	151	228	179	169	238	219	162	152	143	232	288	316	184	226	169	110	176	95	233	64	178	135	273	163
C12orf76	1	0	0	0	0	0	0	0	0	0	0	0	0	0	0	0	1	0	0	0	1	1	0	1	0	1	0	0	1	0	0	0	0	1	0	0	0	1	0	0	0	0	0	1	0	0	1	0	0
C12orf77	8	0	3	5	6	1	0	1	1	4	2	6	4	4	1	0	1	1	1	4	0	3	2	1	0	6	1	6	3	2	6	0	15	2	3	2	4	2	15	0	2	1	1	11	0	3	3	1	1
RGCC	530	1043	385	504	916	783	511	507	501	631	426	348	341	482	513	558	1260	823	519	837	445	279	507	577	387	376	357	642	499	607	796	523	605	752	413	422	1049	630	478	317	505	463	324	417	251	533	342	761	424
TEX29	6	2	8	1	9	9	1	2	2	5	0	2	0	4	4	1	4	3	0	4	4	1	0	2	2	0	5	6	1	4	3	1	2	7	3	1	5	8	4	2	0	1	3	4	1	3	2	3	1
TEX26	0	0	0	0	0	0	0	0	0	0	0	0	0	0	0	0	0	0	0	0	0	0	0	0	0	0	0	0	1	0	0	0	0	0	0	0	0	0	0	0	1	0	0	2	0	0	0	0	0
TEX30	72	93	67	32	104	67	15	51	20	85	55	18	14	50	21	68	69	53	49	105	53	25	32	60	18	32	49	60	26	43	52	30	48	58	51	79	81	80	47	33	20	22	26	36	12	73	48	71	31
FAM216B	0	0	0	0	0	0	0	0	0	0	0	0	0	0	0	0	0	0	0	0	0	0	0	0	0	0	0	0	0	0	0	0	0	0	0	0	0	0	1	0	0	0	0	0	0	0	0	0	0
MEDAG	2	0	1	0	0	0	0	0	0	0	0	0	0	0	0	0	0	0	0	4	0	1	0	2	0	0	0	0	0	2	1	0	0	0	1	1	0	2	1	0	0	0	0	2	0	1	0	3	0
C13orf35	0	1	0	0	0	0	0	0	0	0	0	0	0	0	0	0	0	0	0	1	0	0	0	0	0	0	0	0	0	0	0	0	0	0	0	0	0	0	1	0	0	0	0	0	0	0	0	0	0
C14orf1	543	492	342	281	778	440	175	389	240	466	403	265	87	507	348	473	782	574	318	658	588	262	424	477	219	453	450	490	359	496	449	315	297	509	480	540	557	552	444	349	234	363	316	398	127	413	364	462	493
C14orf101	226	323	253	260	399	228	115	184	162	425	255	133	117	251	201	217	365	278	127	307	246	140	283	208	94	238	337	198	169	160	184	192	147	105	222	304	297	270	310	186	116	176	156	217	37	222	168	139	172
NRDE2	678	570	463	344	724	579	257	409	290	691	461	245	102	622	314	315	981	618	417	720	702	367	412	434	266	606	602	462	357	551	524	358	271	549	350	564	551	533	499	408	221	332	238	400	72	473	303	503	231
C14orf105	0	0	0	0	0	0	0	0	0	0	0	0	0	0	0	0	0	0	0	0	0	0	0	0	0	0	0	0	0	0	0	0	0	0	0	0	0	0	0	0	0	0	0	0	0	0	0	0	0
TMEM251	105	154	56	49	179	100	43	66	62	100	99	49	20	103	67	106	203	122	73	121	115	67	65	85	44	103	76	84	83	112	70	86	65	132	97	100	110	102	116	72	54	84	69	124	40	94	77	102	87
GPATCH2L	333	541	297	276	579	489	234	193	250	664	418	199	115	315	240	253	620	458	208	536	456	297	395	380	214	582	395	398	303	484	313	293	213	241	416	672	676	524	638	391	197	386	234	450	88	381	227	269	160
C14orf119	488	375	209	249	525	241	162	278	88	407	354	180	123	431	265	280	725	517	241	482	379	174	327	370	146	399	398	380	289	426	349	282	256	394	302	310	373	405	385	317	155	303	214	156	121	335	279	445	120
DTD2	47	121	46	47	117	87	46	67	50	80	98	59	23	78	69	55	105	83	34	72	58	38	73	69	19	54	88	75	74	101	115	68	55	22	39	74	90	96	71	37	47	43	47	36	33	68	88	86	87
GSKIP	250	435	213	161	319	371	109	106	140	337	232	127	76	292	155	176	350	187	157	211	211	162	206	170	87	258	211	165	113	192	160	149	113	236	165	218	324	324	191	155	96	95	55	192	41	221	120	162	105
VIPAS39	372	388	295	213	449	315	208	297	173	438	300	176	105	357	270	302	549	451	264	512	436	267	406	265	153	413	336	275	247	378	238	231	246	265	348	528	576	427	456	319	197	366	224	364	118	329	268	299	214
PCNXL4	981	1405	923	815	1776	1225	530	696	641	1205	1019	523	255	1416	845	805	1803	1120	716	1447	1143	561	709	884	369	814	1015	982	551	845	1034	641	731	1036	642	978	1185	915	768	664	342	638	519	698	91	807	719	1100	1157
C14orf142	118	86	95	42	114	174	23	37	49	127	120	57	29	137	53	89	176	77	77	136	101	70	91	94	34	99	61	73	42	75	59	52	41	123	73	66	96	99	65	65	31	39	29	100	16	99	43	132	67
L3HYPDH	14	25	10	12	7	10	4	9	5	13	7	5	2	21	16	6	27	16	6	15	13	3	19	11	2	17	7	11	7	14	6	7	11	16	4	12	12	9	27	12	4	10	10	10	0	15	4	11	9
C14orf159	2355	936	500	643	1179	1075	373	780	407	1594	603	592	302	777	647	1738	2839	1378	735	1934	1436	701	2444	691	576	3037	1209	650	679	729	738	648	976	1074	829	770	751	480	1511	839	771	1020	874	666	172	1207	558	1277	720
C14orf162	7	6	2	1	4	2	2	3	2	10	2	4	0	5	0	3	4	5	0	14	2	2	12	1	3	12	1	7	4	1	0	1	10	14	5	0	8	2	37	0	0	1	3	23	0	2	8	6	1
C14orf166	1000	1105	596	402	840	880	261	425	432	899	663	425	155	835	556	507	1199	729	399	934	787	442	656	696	218	797	713	739	572	687	467	549	454	740	540	625	1088	933	742	588	305	530	405	619	286	821	678	607	710
C14orf166B	0	0	0	0	0	0	0	0	0	0	0	0	0	1	0	0	0	0	0	1	0	0	0	0	0	0	0	0	0	0	0	0	0	0	0	0	0	0	0	0	0	0	0	0	0	0	0	0	0
C14orf169	100	108	94	73	111	66	61	77	44	98	71	41	13	61	51	141	159	134	58	129	87	36	79	89	45	88	74	97	78	108	68	40	48	85	59	69	92	109	127	64	62	69	41	77	20	51	64	56	91
TMEM253	0	5	0	0	1	1	1	0	0	1	1	1	1	1	1	4	2	0	0	0	3	0	0	1	0	0	2	1	1	0	0	0	0	0	0	0	0	0	0	1	0	0	0	0	0	1	3	0	0
C14orf177	0	0	0	0	0	0	0	0	0	0	0	0	0	0	0	0	0	0	0	0	1	0	0	0	3	0	0	0	0	0	0	0	0	0	0	0	0	0	0	0	0	0	0	0	0	0	0	0	0
C14orf178	99	143	77	81	134	74	65	49	45	92	88	48	16	83	52	116	200	69	46	120	88	55	97	102	47	86	121	80	78	91	51	44	83	126	100	100	124	109	133	102	27	69	64	95	18	118	88	56	99
C14orf180	0	0	0	0	0	0	0	0	0	0	0	0	0	0	0	0	0	0	0	0	0	0	0	0	0	0	0	0	0	0	0	0	0	0	0	0	0	0	0	0	0	0	0	0	0	0	0	0	0
C14orf182	33	50	13	21	23	20	24	22	17	16	13	23	1	18	11	17	40	26	12	23	21	15	17	13	19	26	23	24	9	14	25	17	11	22	13	29	56	32	22	16	9	17	13	17	8	26	12	5	10
C14orf183	0	2	0	0	2	0	0	5	1	0	0	0	0	0	1	1	1	0	0	4	1	3	0	0	0	0	0	0	3	0	1	0	0	1	0	0	1	0	5	0	0	1	0	1	0	2	0	1	0
C14orf2	514	1254	745	224	984	830	231	381	552	1288	876	429	396	798	590	842	1317	406	770	858	778	601	447	680	243	509	483	568	347	459	473	538	513	1086	660	652	980	796	494	386	207	296	212	671	327	962	555	619	718
NOP9	228	346	131	212	373	171	165	196	147	321	233	142	72	145	172	198	419	184	130	330	333	159	193	207	108	250	217	233	184	281	138	180	165	172	233	361	378	238	346	247	148	171	150	267	71	250	218	62	149
C14orf23	0	0	0	0	0	0	0	0	0	0	0	0	0	0	0	0	0	0	0	0	0	0	0	0	0	1	0	0	0	0	0	0	0	0	0	0	0	0	0	0	0	0	0	0	0	0	0	0	0
C14orf28	50	128	51	56	134	63	22	64	34	116	82	20	10	65	52	91	125	98	54	102	100	52	75	48	40	70	63	78	36	44	60	29	45	65	69	77	106	95	56	44	15	35	29	59	13	60	50	56	81
C14orf37	0	0	0	0	1	1	0	1	0	1	0	0	1	0	0	0	4	0	0	2	1	0	1	0	1	3	2	1	0	0	1	2	3	0	1	0	0	0	12	1	1	0	0	6	0	0	0	2	0
CCDC175	0	8	2	1	2	0	0	4	1	2	2	1	0	4	3	0	2	1	8	1	3	8	3	2	0	3	4	1	5	1	5	3	0	1	5	4	5	9	1	1	1	3	1	6	5	0	0	1	0
C14orf39	0	0	0	0	1	0	0	0	0	0	0	0	0	0	0	0	0	0	0	0	0	0	0	0	0	0	0	0	1	0	0	0	0	0	0	0	0	0	0	0	0	0	0	0	0	0	0	1	0
ELMSAN1	515	483	180	279	565	593	289	411	301	435	489	260	112	385	268	382	731	538	295	438	429	359	295	426	242	430	563	279	440	539	483	299	243	275	430	352	500	450	570	321	263	443	316	484	299	355	296	328	290
CCDC176	21	76	41	59	99	229	101	61	77	34	31	51	165	55	41	66	42	43	95	45	59	51	35	80	51	37	85	61	49	102	128	34	48	36	29	76	48	51	27	43	143	97	52	73	55	66	36	131	28
SYNE3	839	769	566	589	1192	803	361	684	566	871	761	558	253	690	558	883	1074	662	524	894	703	531	672	675	340	887	957	533	551	552	656	458	449	680	583	707	626	673	677	677	305	529	303	708	129	544	341	463	413
C14orf79	2	2	0	2	1	0	2	1	5	0	1	0	0	1	3	5	2	4	1	4	0	2	1	5	1	0	13	2	2	0	1	1	2	3	2	2	2	3	2	0	0	0	0	2	0	1	0	0	2
C14orf80	45	39	18	37	62	32	26	38	22	55	36	22	10	39	12	20	69	36	17	44	31	20	30	25	19	57	29	25	31	38	20	35	19	26	37	52	58	28	50	39	13	21	20	40	13	19	20	39	21
C14orf93	190	214	140	121	262	151	74	152	77	190	167	59	34	155	108	118	246	145	66	226	181	122	203	124	96	125	176	111	99	199	129	120	89	210	147	155	186	160	138	141	66	99	116	98	54	141	104	73	80
FAM219B	176	320	220	113	344	214	119	213	93	228	205	116	57	220	123	247	392	293	152	378	275	186	145	253	156	225	232	246	194	319	173	153	194	288	300	364	411	257	302	212	123	214	125	227	135	266	211	175	115
C15orf23	212	218	122	108	254	170	124	148	93	182	104	91	86	169	118	206	214	162	132	144	191	91	81	168	73	183	203	125	141	159	94	136	83	107	156	171	257	153	215	122	98	99	74	134	76	155	100	186	128
EMC7	1060	824	476	440	930	760	377	514	409	775	536	407	184	709	465	610	1119	899	429	685	629	361	792	507	222	929	636	468	439	540	515	412	315	498	470	696	559	593	505	494	244	281	212	488	139	517	336	570	320
C15orf26	1	16	8	17	10	7	10	2	5	4	9	2	0	6	2	8	12	16	1	15	5	1	11	5	26	9	8	2	11	13	16	7	19	1	1	18	10	6	20	9	17	28	15	26	2	2	15	10	4
C15orf27	0	0	0	0	0	0	0	0	0	0	0	0	0	1	0	0	0	0	0	0	0	1	0	0	0	0	0	0	0	0	0	0	0	0	0	0	0	0	0	0	0	0	0	0	0	0	0	0	0
KATNBL1	148	534	321	273	523	358	200	257	310	407	425	155	118	414	230	301	559	345	198	282	367	199	316	235	157	298	341	286	173	202	422	196	228	104	237	355	357	350	287	224	135	266	231	295	53	366	185	201	283
C15orf32	0	1	0	0	0	2	0	1	0	1	0	0	0	0	0	0	0	0	0	0	1	0	0	0	0	0	2	0	0	0	0	0	2	0	0	0	0	0	1	0	0	0	0	0	0	0	0	0	0
FAM227B	93	139	62	50	117	102	41	66	56	123	102	0	0	126	78	106	167	123	51	103	79	0	52	110	50	80	0	81	46	64	100	54	55	129	55	75	169	108	58	37	34	48	41	50	22	88	85	118	113
HEXA-AS1	10	8	5	6	17	12	2	2	4	10	5	8	0	17	2	5	10	8	6	12	11	1	11	3	4	4	10	9	2	6	16	6	15	6	5	7	18	8	15	4	3	5	6	26	1	11	9	6	6
C15orf37	6	25	22	16	29	40	16	22	31	34	35	18	8	40	8	18	44	13	17	10	22	15	42	13	17	26	21	20	6	23	46	11	13	11	15	16	20	9	17	13	4	10	4	28	0	16	16	23	9
C15orf39	1563	1641	833	1428	2166	1476	1119	1387	923	1906	1701	1219	553	1071	795	1362	2694	1698	838	1442	1455	1327	2639	1258	931	2695	1478	1190	1122	1249	1123	807	1063	866	1836	2415	1587	1761	1840	1879	881	1304	1082	1720	788	1536	944	736	636
C15orf40	145	154	80	79	152	163	47	94	74	114	111	73	21	120	89	84	193	121	71	115	149	65	106	95	59	104	118	100	85	128	110	74	74	146	73	117	183	125	125	62	68	75	50	94	47	113	99	118	66
C15orf41	42	62	37	25	73	24	37	34	19	64	32	10	10	45	12	43	52	35	19	73	52	26	43	26	28	25	50	43	36	30	16	22	19	29	34	81	80	58	31	35	32	32	31	33	16	53	23	30	40
TICRR	31	9	3	7	14	17	5	4	3	14	4	5	7	2	4	5	10	9	1	6	5	2	6	4	1	5	7	7	8	12	1	9	3	1	4	9	21	9	1	1	5	4	3	7	1	4	3	1	6
C15orf43	0	0	0	0	0	0	0	0	0	0	1	0	0	0	0	0	0	0	0	0	0	0	0	0	0	0	0	0	0	0	0	0	0	0	0	0	0	0	0	0	0	0	0	0	0	0	0	0	0
VWA9	21	22	20	43	40	24	15	23	13	22	18	16	6	18	19	28	55	31	9	22	39	30	43	24	12	25	33	16	30	32	25	18	18	29	36	39	43	31	27	26	19	32	28	29	18	12	20	19	28
C15orf48	12	2	4	11	13	6	2	4	9	2	7	2	1	6	1	8	11	9	6	8	13	8	12	2	2	40	5	5	9	5	3	5	3	3	2	6	5	3	20	5	8	4	0	12	10	11	2	12	6
LINC00593	1	0	4	0	0	2	0	0	0	0	0	0	0	0	0	1	1	0	1	3	1	0	0	1	1	0	4	1	0	1	0	0	0	1	0	3	0	0	1	1	0	0	1	2	1	1	0	0	0
C15orf52	55	25	19	29	64	15	20	18	16	45	17	9	11	11	9	41	34	28	11	28	28	19	16	12	13	10	32	19	11	46	16	26	22	13	25	34	45	18	40	13	10	17	14	33	24	29	23	18	20
C15orf53	1	4	0	2	1	0	0	0	1	1	1	0	0	1	0	1	3	4	0	5	2	1	1	2	0	2	0	0	0	3	0	1	1	2	0	4	6	1	3	3	0	0	0	0	0	0	4	0	0
C15orf54	1	15	1	6	1	16	7	6	8	0	5	1	3	4	1	1	24	33	4	2	1	2	7	23	10	21	10	0	7	25	7	3	10	0	7	3	8	2	19	1	6	5	4	18	4	2	3	7	3
C15orf55	0	0	0	0	0	0	0	0	0	0	0	0	0	0	0	0	0	0	0	0	0	0	0	0	0	0	2	0	0	0	0	0	0	0	0	0	1	0	2	0	0	0	0	1	0	0	1	0	0
C15orf57	507	462	263	178	526	501	128	297	244	261	350	235	109	327	365	362	690	360	263	440	392	224	305	382	189	388	337	332	406	332	309	287	263	500	269	421	521	430	346	190	173	265	257	275	101	376	224	420	342
GDPGP1	86	92	52	78	130	70	43	92	41	95	66	46	25	60	40	43	88	55	48	82	84	61	82	74	38	47	91	56	76	77	43	71	50	76	66	116	88	80	81	72	39	62	44	73	14	81	60	46	34
C15orf59	0	0	0	0	0	0	0	0	0	0	0	0	0	0	0	0	0	0	0	0	0	0	0	0	0	0	0	0	0	0	0	0	0	0	0	0	0	0	2	0	0	0	0	0	0	0	0	0	0
C15orf60	0	0	0	1	0	0	0	0	0	0	2	0	0	0	0	0	0	0	0	0	0	0	0	0	0	0	0	0	0	0	0	0	1	0	1	0	0	0	0	0	0	0	0	0	0	0	0	0	0
C15orf61	45	70	35	48	84	86	32	30	45	80	36	27	8	42	50	16	84	47	45	62	69	29	49	62	26	54	45	38	38	39	56	29	43	52	41	72	75	60	51	38	19	32	20	49	6	48	35	57	10
C15orf62	129	222	119	160	290	81	85	146	111	203	165	82	32	109	102	186	248	108	67	190	164	102	115	146	67	130	170	161	105	135	97	119	111	137	134	218	220	182	170	139	70	105	77	165	45	222	91	50	127
HYPK	625	468	210	226	484	445	136	285	178	397	336	210	92	411	353	396	707	433	267	532	544	230	452	414	221	529	382	358	303	412	367	331	265	460	329	424	516	406	467	352	160	237	196	350	131	390	217	521	185
C16orf11	0	0	0	0	2	0	1	0	0	0	1	0	0	2	2	2	5	2	0	1	4	1	0	0	1	0	0	0	1	8	0	0	2	0	0	1	0	0	0	0	0	1	1	4	2	3	2	0	0
C16orf13	88	166	96	136	197	100	78	117	93	180	113	72	41	134	101	136	212	149	68	160	124	116	199	124	112	135	144	169	174	174	113	107	116	123	217	230	252	192	187	142	113	136	95	195	87	187	179	95	122
C16orf3	15	18	15	8	15	8	7	12	7	13	4	11	4	10	6	7	11	20	1	25	4	5	12	10	10	31	12	9	6	24	8	3	15	8	6	17	11	17	36	2	6	6	3	21	3	8	5	6	4
TSR3	298	301	141	224	412	257	142	304	217	359	248	165	77	194	191	187	504	329	256	308	290	138	185	313	163	200	305	257	153	243	176	212	190	256	247	297	247	246	226	239	145	151	97	292	99	261	281	178	215
C16orf45	23	56	21	20	73	46	3	60	16	40	40	19	9	52	12	35	86	43	53	36	29	46	13	75	16	22	59	41	28	37	71	21	11	25	49	43	46	49	40	36	13	27	25	62	9	33	20	40	17
C16orf46	1	1	0	0	0	2	1	3	1	0	3	0	1	0	2	3	6	2	0	0	4	2	1	1	0	1	1	4	1	0	0	0	1	4	1	1	0	1	3	1	1	3	1	0	0	1	3	1	1
ENKD1	26	39	23	26	42	19	29	42	10	32	27	6	10	27	21	20	53	36	14	38	25	33	23	21	25	38	25	29	38	27	24	16	35	29	31	36	53	25	55	26	21	29	25	24	27	34	14	10	20
C16orf5	493	788	338	548	860	398	384	504	347	786	473	274	125	439	331	356	942	631	455	761	559	362	413	563	366	473	629	549	469	684	483	475	412	550	469	744	788	549	645	460	261	500	381	508	234	623	413	335	340
C16orf52	338	480	252	238	486	422	170	246	201	371	294	178	64	316	208	312	635	370	219	410	356	161	273	314	145	288	319	434	216	285	297	228	251	466	224	366	400	325	330	255	136	226	172	325	47	327	156	245	266
PAGR1	257	394	308	220	566	302	197	343	202	427	264	176	98	300	211	352	557	363	199	508	263	204	294	367	219	391	276	295	253	373	225	171	203	315	305	495	459	367	498	361	170	368	214	462	229	460	300	234	248
C16orf54	1013	1690	724	1422	1905	827	820	958	1183	1479	1369	606	460	998	560	1277	1984	1373	660	1581	892	906	1402	1108	858	1376	1384	909	1190	1475	910	704	975	930	1472	1631	1956	1393	1662	1296	934	1583	1045	1616	1068	1599	1335	939	1355
C16orf55	24	20	7	6	17	12	9	8	14	14	11	5	3	12	7	21	15	15	30	22	24	9	8	16	4	15	15	17	13	18	24	9	8	13	8	16	17	11	18	8	6	8	7	15	6	13	15	14	17
USB1	400	458	240	298	505	372	194	302	152	456	341	222	134	319	210	311	495	369	188	441	313	323	497	369	199	463	354	307	343	450	271	270	270	265	515	657	605	376	600	503	252	371	309	463	156	421	341	254	219
C16orf58	168	273	99	150	244	150	135	158	124	288	168	89	44	125	142	133	292	192	121	261	198	134	141	187	123	143	242	206	161	298	196	155	134	161	148	262	314	209	231	143	110	137	114	223	74	236	123	133	113
C16orf59	16	2	4	1	6	6	4	6	6	4	2	1	2	4	1	5	11	2	4	15	2	0	4	2	4	8	4	1	5	1	4	0	6	4	3	9	6	3	12	0	2	2	0	7	4	8	4	7	1
CMC2	179	218	125	63	243	195	93	87	85	205	176	98	44	156	98	223	267	129	113	218	238	131	206	143	60	204	141	159	115	177	115	159	130	207	132	208	275	204	158	151	69	70	83	150	90	164	89	140	135
C16orf62	414	388	219	200	538	412	175	297	256	340	288	188	88	369	252	303	460	328	213	375	350	238	328	322	175	430	383	247	351	414	197	314	211	248	289	345	455	401	383	255	180	239	186	299	127	240	199	231	173
VPS9D1	523	246	188	137	250	180	117	174	109	173	211	109	69	193	145	115	331	131	80	186	140	158	214	226	114	229	196	169	158	241	175	157	119	210	250	184	230	164	273	207	108	131	103	182	80	190	183	205	90
C16orf70	656	580	361	362	643	700	222	460	387	572	555	355	170	682	539	436	1099	693	323	569	638	339	452	525	245	980	597	542	451	611	500	456	370	541	413	481	509	525	683	489	246	454	313	629	181	506	473	577	649
C16orf71	1	2	0	0	2	0	1	0	0	0	0	0	0	3	0	2	0	0	0	0	1	0	1	0	1	1	1	0	0	0	0	0	0	0	0	0	0	1	0	0	2	1	0	0	1	0	0	0	0
C16orf72	1412	759	524	602	1008	1248	342	784	608	712	869	544	364	1040	524	760	1627	1042	666	864	709	525	1062	826	454	1045	1097	599	778	783	1116	514	530	733	833	654	704	695	900	753	366	628	598	766	314	718	476	1066	550
MEIOB	0	0	0	0	0	0	0	0	0	1	0	0	0	0	0	0	0	0	0	0	0	0	0	0	0	0	0	0	1	0	0	0	0	0	0	0	0	0	0	0	0	0	0	0	0	0	0	0	0
C16orf74	22	122	53	38	76	53	37	55	43	48	41	15	5	47	34	49	104	77	37	44	33	34	27	52	26	20	34	59	77	58	28	58	24	74	50	82	109	91	51	20	13	33	27	81	40	85	58	14	35
C16orf78	0	0	1	0	0	0	0	0	1	0	0	0	0	0	0	0	0	0	0	0	0	0	0	0	0	2	0	0	0	0	0	0	0	0	0	0	0	0	0	0	0	0	3	0	0	0	0	0	0
BRICD5	94	138	77	116	154	68	58	131	64	170	86	72	22	98	58	95	222	79	91	112	119	64	68	128	79	95	85	139	68	163	76	79	91	154	100	170	111	122	144	72	46	69	72	139	51	149	135	101	95
C16orf80	148	158	93	110	169	128	60	106	66	133	121	61	21	111	72	87	189	145	76	166	105	77	108	92	57	121	93	100	64	142	83	71	70	72	93	148	200	121	127	89	35	69	61	79	24	114	55	85	33
C16orf82	2	3	0	5	7	3	0	6	0	6	0	4	1	3	0	0	9	4	2	6	2	3	1	3	1	7	3	2	0	3	3	2	10	3	0	1	6	0	20	0	1	1	0	15	0	1	3	2	1
C16orf86	23	29	10	22	28	20	12	22	7	25	20	10	5	10	14	27	12	14	15	20	20	14	8	18	11	13	27	13	17	39	14	12	21	23	11	32	19	30	18	10	10	15	11	39	10	21	14	13	19
C16orf87	145	135	47	53	128	112	32	63	68	127	61	55	28	82	45	58	120	92	70	96	98	51	54	101	47	93	94	62	68	77	67	67	61	63	48	87	114	103	95	52	39	47	35	63	22	87	43	70	65
C16orf88	78	154	49	80	157	79	60	42	49	140	89	28	11	52	65	29	99	66	25	98	75	40	102	84	30	45	39	89	63	76	51	42	49	77	66	104	159	112	89	54	16	77	50	66	23	74	69	32	34
C16orf89	0	0	0	0	0	0	0	0	0	0	0	0	0	0	0	0	0	0	0	0	0	0	0	0	0	0	0	0	0	0	0	0	0	0	0	0	0	0	0	0	0	0	0	0	0	0	0	0	0
C16orf90	0	0	0	0	0	1	0	0	0	0	0	0	0	0	0	0	0	0	0	0	0	0	0	0	0	0	0	0	0	0	0	0	0	0	0	0	0	0	0	0	0	0	0	0	0	0	0	0	0
C16orf91	0	0	0	0	0	0	0	0	0	0	0	0	0	0	0	0	0	1	0	0	0	0	0	0	0	0	0	0	0	0	0	0	0	0	0	0	0	0	0	0	0	0	0	0	1	0	0	0	0
C16orf92	1	2	0	1	2	3	2	1	1	3	2	2	0	4	1	1	2	3	0	3	1	1	0	0	0	1	1	6	0	1	2	1	5	1	0	2	2	0	15	1	0	0	0	8	1	3	1	0	0
C16orf93	31	56	40	28	44	26	21	39	11	46	46	11	13	34	26	27	53	40	33	52	53	30	33	40	39	37	32	31	24	32	26	25	28	54	42	77	53	39	66	40	23	31	21	64	17	68	35	25	20
C16orf95	12	6	3	3	8	4	0	3	6	3	1	4	0	2	1	4	3	5	1	4	4	4	0	3	0	6	1	5	2	0	0	1	1	7	4	12	4	6	0	6	3	4	1	4	0	3	2	2	1
C16orf96	10	6	4	3	7	4	2	5	0	3	0	2	6	2	3	1	6	3	8	6	4	5	3	3	2	1	4	6	5	9	3	1	7	7	1	5	6	1	3	4	2	2	9	3	0	7	2	2	5
C17orf100	44	164	61	74	154	92	32	66	45	147	79	43	15	70	58	89	143	89	48	153	86	33	60	69	28	91	50	108	61	41	31	50	83	85	72	113	133	144	122	34	30	80	61	82	22	81	39	59	81
OGFOD3	228	228	86	109	257	186	82	149	101	206	162	94	50	222	170	202	333	238	119	219	189	80	146	186	92	197	145	194	118	170	108	172	97	178	114	185	206	156	173	145	80	125	81	181	70	175	143	110	203
C17orf102	0	0	0	0	0	2	0	0	0	0	0	1	0	0	0	0	0	0	0	0	0	0	0	0	0	0	0	0	1	0	0	0	0	0	0	0	0	0	1	0	0	0	0	0	0	0	0	0	0
C17orf103	107	172	52	319	173	165	923	205	198	245	128	162	248	87	111	157	196	85	207	116	82	260	157	274	115	96	345	141	131	667	116	94	114	59	215	212	160	204	166	165	274	251	132	327	90	187	436	159	144
C17orf104	3	0	0	4	2	1	1	0	0	0	1	1	0	4	0	2	6	1	1	3	1	1	3	0	1	5	3	2	5	0	0	1	8	1	1	3	1	1	5	1	1	2	1	9	0	3	3	1	1
C17orf105	2	0	0	0	0	1	0	1	0	0	2	0	0	0	1	0	0	0	0	0	0	0	0	0	0	3	0	1	0	0	0	0	0	0	0	0	0	0	0	0	0	0	0	0	0	0	3	0	0
C17orf107	34	41	10	17	44	12	19	31	35	29	48	19	7	19	9	30	52	41	15	21	14	27	21	28	28	18	19	30	12	17	28	13	29	26	53	38	16	19	36	22	11	18	15	51	8	24	17	4	27
LYRM9	113	149	61	59	171	87	117	64	85	104	123	43	41	88	73	89	129	133	63	115	90	50	86	95	79	103	82	85	75	170	87	51	64	72	70	109	130	140	94	65	82	66	53	105	53	130	78	91	43
SMIM5	62	100	28	121	103	144	272	114	118	76	25	109	175	45	90	135	91	89	123	65	51	104	126	150	77	78	150	125	164	386	95	80	68	11	124	118	134	114	95	50	274	135	72	183	146	79	127	129	44
SMIM6	2	4	0	2	0	2	2	2	0	0	0	0	0	0	1	0	2	2	0	0	0	0	1	0	2	2	4	0	0	0	1	1	0	0	2	1	5	0	0	0	2	0	1	1	0	2	0	0	0
HID1	16	40	14	31	29	30	25	21	18	33	19	7	4	9	15	26	46	42	24	49	18	14	16	35	22	17	15	55	22	48	29	12	19	20	27	54	47	30	36	36	7	37	39	48	16	39	26	12	19
GID4	83	157	64	108	201	306	146	125	137	130	134	123	141	133	145	98	166	143	109	108	154	114	137	188	91	151	155	102	201	213	196	105	74	106	172	218	177	160	156	90	232	108	79	176	126	110	75	193	94
SPATA32	1	1	1	0	0	1	3	0	2	1	1	0	0	1	1	1	3	2	1	3	1	0	4	2	5	2	5	0	0	2	5	1	1	2	1	0	0	0	2	5	0	0	0	1	0	6	1	1	1
C17orf47	0	0	0	0	0	0	0	0	0	0	0	0	0	0	0	0	0	0	0	0	0	0	0	1	0	0	0	0	0	0	0	0	0	0	2	0	0	0	0	0	0	0	0	0	0	0	0	0	0
ADPRM	116	294	97	89	162	113	47	84	76	216	124	65	39	93	87	67	174	146	89	157	110	119	153	179	96	88	138	161	88	138	101	76	74	165	106	155	287	199	138	104	42	71	70	117	31	183	81	105	74
C17orf49	860	773	359	520	1101	716	348	573	428	721	558	431	229	812	650	863	1489	957	478	798	790	416	970	796	345	933	723	581	541	834	758	567	477	547	692	721	756	628	748	553	358	457	373	647	242	617	511	826	627
C17orf50	0	0	0	0	0	0	0	0	0	1	0	0	0	0	0	0	0	4	0	0	0	0	0	0	0	0	0	0	0	0	0	0	0	0	0	0	0	0	0	0	0	0	1	0	0	0	0	0	0
C17orf51	43	65	23	30	74	38	29	23	26	54	37	18	6	29	14	29	64	36	19	50	69	23	37	45	29	25	48	36	10	47	37	8	16	47	19	62	66	20	64	45	21	34	27	68	14	47	27	11	43
C17orf53	9	7	9	0	6	4	3	2	4	0	4	2	1	1	0	1	7	1	2	7	2	2	3	0	1	1	4	1	6	1	1	6	5	4	4	3	4	1	3	1	3	3	2	3	0	1	1	2	0
ENTHD2	569	786	445	478	1028	446	436	630	445	884	518	368	151	570	451	776	1282	720	436	717	665	403	505	731	355	672	786	635	445	615	558	493	428	644	595	709	675	540	597	375	267	486	287	580	225	531	524	385	593
EFCAB13	30	78	15	33	34	48	14	18	18	68	29	58	26	22	48	71	34	20	20	47	20	87	41	44	22	26	68	26	30	14	25	34	44	25	22	16	65	29	23	9	25	37	38	26	8	76	18	33	32
C17orf58	39	28	6	25	29	23	9	11	11	23	8	9	5	18	10	20	25	23	7	18	45	15	17	30	10	13	13	16	15	10	7	25	15	12	37	34	30	25	22	20	7	9	4	26	4	16	24	17	25
C17orf59	191	286	165	211	377	250	142	205	125	319	142	131	55	224	149	205	368	236	129	320	191	205	182	195	113	292	199	237	105	243	131	125	131	192	208	339	324	196	241	205	123	136	97	260	82	244	137	118	78
C17orf61	82	134	77	29	149	81	47	53	43	119	106	44	13	99	45	78	123	72	53	68	109	54	93	92	37	62	70	91	28	81	52	50	43	101	88	107	89	79	96	52	27	35	28	91	36	91	59	75	37
C17orf62	1326	1132	731	1000	1438	722	616	900	623	1539	887	544	334	806	690	689	1468	805	519	1113	823	699	1264	816	551	1195	974	866	705	774	484	555	457	570	1235	1260	1198	982	1092	1023	398	793	554	1164	386	1246	788	416	496
FAM222B	529	498	405	344	577	421	201	407	272	494	332	237	105	386	311	424	841	531	274	543	365	191	363	281	180	444	426	426	257	387	352	239	246	387	355	477	457	357	411	337	181	305	251	366	91	374	241	196	283
C17orf64	2	1	0	0	0	0	1	2	0	1	1	1	0	0	2	0	0	0	1	0	1	2	0	0	0	0	0	0	0	0	0	1	0	0	0	0	0	0	0	0	0	0	0	0	0	0	0	1	0
C17orf66	19	26	24	10	48	10	14	11	19	29	28	9	0	23	10	29	37	23	12	26	23	11	13	22	5	7	20	17	10	25	21	25	9	5	18	66	46	8	17	28	15	14	15	13	3	16	21	13	25
C17orf67	58	65	46	25	78	109	40	38	39	61	62	49	17	43	34	107	108	64	24	60	83	39	67	32	32	102	41	51	27	55	37	31	40	74	40	63	83	90	65	57	54	66	45	59	22	59	26	57	25
CRHR1-IT1	8	7	4	3	7	3	1	4	4	3	2	1	0	3	2	4	5	3	1	9	5	3	5	0	3	2	1	0	0	3	2	3	2	6	0	3	6	1	3	1	1	2	2	4	3	4	2	1	1
C17orf70	120	154	59	129	180	95	73	84	102	176	87	58	16	88	91	88	161	121	64	118	127	61	115	127	71	124	139	93	92	108	72	65	48	90	107	150	137	119	115	95	65	82	52	137	40	109	79	62	78
C17orf72	0	5	3	11	7	4	0	2	2	9	1	0	0	2	5	4	20	14	1	6	5	4	5	2	1	11	4	8	5	2	1	4	2	3	8	14	15	7	3	4	2	2	4	6	1	3	6	0	5
C17orf74	1	5	0	0	3	0	0	2	0	3	0	2	0	5	1	2	4	1	2	9	0	2	5	2	1	5	1	1	2	0	2	1	6	1	3	1	2	5	12	0	0	0	1	14	2	0	3	6	0
C17orf75	69	98	42	52	123	113	29	57	49	87	94	28	20	84	50	85	130	111	38	79	119	69	101	91	50	60	90	65	57	102	102	61	51	111	85	95	127	100	100	69	54	72	48	69	40	112	45	83	56
C17orf77	2	2	0	0	2	0	1	1	0	0	1	0	0	1	0	0	0	2	0	4	0	1	0	0	0	2	1	1	0	1	2	0	3	0	1	0	2	1	3	0	0	1	2	4	0	1	0	1	0
C17orf78	0	0	7	1	0	0	2	0	0	0	0	0	0	1	0	0	2	0	1	1	0	0	0	1	0	0	0	0	0	0	0	0	1	0	0	0	0	0	1	0	0	1	0	0	0	2	2	3	0
C17orf79	40	31	34	31	28	35	15	35	22	25	33	21	8	33	17	28	62	30	10	35	23	35	40	41	36	46	22	27	22	24	32	26	23	39	34	30	51	39	47	27	11	33	12	30	21	16	20	30	14
C17orf80	114	99	92	88	141	102	69	66	48	140	97	87	28	91	60	73	147	128	75	136	114	86	74	77	51	146	91	57	84	131	50	69	60	86	97	132	125	101	104	79	41	73	38	90	21	117	49	82	44
ELP5	403	274	136	135	308	346	154	169	159	228	206	161	41	235	238	177	660	391	213	386	425	162	240	329	152	280	328	260	237	311	329	250	224	322	196	270	346	250	283	244	126	214	156	274	87	247	273	318	234
C17orf82	1	1	0	4	1	0	2	3	0	1	0	0	0	4	3	1	2	3	0	7	1	1	5	2	0	2	0	0	0	0	3	0	6	2	6	2	7	1	27	0	1	0	1	14	2	0	8	1	0
C17orf85	886	1101	617	641	1371	910	421	778	522	1169	788	445	235	840	540	710	1496	816	515	794	810	552	730	736	336	670	970	728	498	631	846	450	495	737	549	686	809	762	671	657	300	453	351	675	115	720	562	595	488
C17orf89	17	45	16	14	40	19	10	19	19	34	24	12	8	21	12	17	35	18	8	19	26	12	8	16	12	18	22	16	12	17	13	9	11	26	29	12	27	33	21	7	13	12	5	17	14	29	11	17	18
OXLD1	43	68	16	28	66	31	27	26	35	75	55	39	13	39	23	43	66	55	33	56	36	20	50	33	27	56	28	57	36	38	37	17	34	68	38	55	90	69	48	20	17	32	16	48	17	71	34	26	16
C17orf96	16	8	5	1	12	2	4	6	2	3	5	4	0	6	5	1	4	2	1	12	6	1	3	6	1	7	2	7	4	1	2	1	5	4	10	17	9	3	16	3	1	4	4	15	3	5	4	3	0
C17orf97	82	124	34	86	109	80	0	40	3	131	6	57	25	6	25	62	99	74	14	48	46	39	66	37	25	70	79	88	35	34	6	33	24	43	50	52	118	74	68	8	27	36	15	8	12	70	22	61	60
C17orf98	0	0	1	0	0	0	0	0	1	1	0	0	0	0	0	0	0	0	0	0	0	0	0	0	0	0	0	0	0	1	1	0	0	0	0	0	0	0	0	0	1	0	0	0	0	0	0	0	0
C17orf99	0	1	0	3	3	3	12	3	2	1	0	8	6	0	0	0	5	1	2	1	3	3	1	0	2	3	1	3	0	2	1	3	0	0	3	2	2	2	1	2	7	3	1	2	2	7	0	3	1
LDLRAD4	173	441	161	190	450	236	147	149	188	372	177	153	49	131	109	186	437	249	117	337	171	119	111	141	129	220	191	168	136	205	112	130	134	251	98	277	307	194	188	98	51	138	99	208	44	273	142	69	213
C18orf21	211	225	138	169	262	231	80	143	140	247	165	112	50	254	157	242	299	160	115	186	207	86	181	190	84	151	193	194	106	139	186	131	98	161	141	129	206	171	180	138	63	102	69	148	28	166	93	197	149
C18orf25	207	198	103	88	190	144	60	105	91	191	123	95	43	147	88	136	260	166	53	225	212	74	247	87	88	337	149	66	85	103	108	93	83	105	104	148	183	151	141	125	69	102	76	112	19	155	76	136	79
DYNAP	0	0	1	0	0	0	0	0	0	0	0	0	0	0	0	0	1	0	0	0	0	0	0	0	0	0	0	0	0	0	0	0	0	0	0	0	0	0	0	0	0	0	0	0	0	0	0	0	0
C18orf32	110	137	81	49	133	95	33	47	55	166	108	51	57	104	79	129	127	67	82	71	107	65	65	65	26	60	66	71	48	77	62	83	56	139	111	76	117	102	64	62	21	50	28	78	36	87	53	92	99
CCDC178	0	0	0	0	0	0	0	0	0	0	0	0	0	0	0	0	0	0	0	0	0	1	0	0	0	0	0	0	0	0	0	0	0	0	0	0	0	0	0	0	0	0	0	0	0	0	0	0	0
C18orf42	0	0	1	0	0	0	0	0	0	0	0	0	0	0	0	0	0	0	0	0	0	0	0	0	0	0	0	0	0	0	0	0	0	0	0	0	0	0	0	0	0	0	0	0	0	0	4	0	0
C18orf54	6	10	5	3	4	7	1	4	2	8	6	3	5	5	5	5	6	4	5	6	5	6	5	11	2	6	7	7	2	6	1	7	6	5	12	3	3	6	7	4	11	3	2	4	0	5	4	13	3
C18orf56	3	1	4	1	2	0	0	0	1	1	0	0	0	0	0	2	0	0	0	0	0	1	0	0	0	0	0	0	0	0	0	2	0	2	0	0	2	0	0	0	3	0	0	2	0	0	0	4	1
C18orf62	0	0	0	0	0	0	0	0	0	0	0	0	0	0	0	0	0	0	0	0	0	0	0	0	0	0	0	0	1	0	0	0	0	1	0	0	0	0	0	0	0	0	0	0	0	0	0	0	0
C18orf63	0	0	0	0	0	0	0	0	0	0	0	0	0	0	0	0	0	0	0	0	0	0	0	0	0	0	0	0	0	0	0	0	0	0	0	0	0	0	0	0	0	0	0	0	0	0	1	0	0
C18orf8	321	481	263	279	464	373	272	265	158	361	256	152	178	339	283	264	508	366	189	368	285	220	347	368	188	461	209	186	354	313	208	230	193	195	387	464	448	351	421	294	185	220	190	276	121	276	238	251	159
C19orf10	203	259	84	143	325	248	104	132	121	279	124	107	42	105	104	93	186	190	72	165	167	88	289	147	79	174	105	263	101	160	82	120	96	130	151	383	281	235	148	147	52	101	58	199	87	159	173	75	69
C19orf12	7	4	2	1	6	12	1	5	1	3	4	6	3	5	12	6	12	5	3	5	5	5	11	1	1	2	14	3	8	2	1	12	1	9	3	6	7	3	6	1	3	2	2	3	4	6	2	11	2
C19orf18	0	4	2	0	1	0	1	0	1	5	5	2	3	2	1	2	8	5	7	8	1	2	1	3	4	4	2	0	3	7	2	0	0	1	3	1	8	2	6	5	0	0	1	4	1	2	5	3	2
C19orf21	0	0	0	0	2	0	0	0	0	0	0	0	0	0	0	0	1	0	0	0	0	0	0	0	0	0	0	3	0	0	0	0	0	0	0	0	0	0	3	0	0	1	0	2	0	0	0	0	0
C19orf24	427	446	176	240	402	360	158	264	199	296	229	191	66	343	247	300	549	352	255	391	439	214	450	370	146	425	418	348	355	495	283	358	228	356	449	518	453	424	433	310	185	337	244	298	243	283	309	325	345
C19orf25	82	146	63	78	168	86	68	99	84	97	104	63	29	78	64	115	176	104	74	109	104	75	122	121	71	127	88	121	76	147	100	86	65	86	113	115	165	137	132	75	39	76	57	98	50	84	89	108	74
C19orf26	0	1	0	0	0	0	0	1	1	0	0	0	0	1	1	0	1	0	0	0	0	0	0	0	0	0	0	1	0	0	0	0	0	0	0	0	0	0	0	1	0	0	0	0	0	0	0	1	0
CACTIN	315	388	180	268	492	234	173	261	198	433	247	149	64	224	201	306	515	239	206	268	331	134	197	282	172	244	247	262	232	365	207	227	177	280	292	291	322	274	352	246	171	201	143	292	102	272	256	174	321
C19orf33	1	17	0	1	2	4	0	2	1	1	4	3	0	6	0	3	8	13	3	2	1	1	2	6	6	8	3	2	9	15	2	10	0	3	8	2	10	6	9	2	5	14	9	2	4	3	10	5	1
C19orf35	178	99	44	156	100	75	58	82	99	196	117	58	89	87	65	96	189	150	101	170	103	117	184	110	64	185	186	100	104	123	104	74	75	43	197	112	93	117	181	145	98	181	114	175	66	170	118	64	68
C19orf38	620	445	189	334	560	300	212	255	362	495	344	302	363	329	300	312	494	300	199	365	346	278	420	358	198	471	580	244	346	334	162	277	160	202	386	356	576	390	524	414	220	285	198	594	291	449	325	233	310
C19orf40	25	47	20	18	55	20	15	14	21	27	32	8	4	14	18	18	57	39	7	41	33	8	24	17	13	33	21	17	21	25	32	15	24	12	30	32	25	23	40	18	10	7	11	24	8	24	27	32	8
SMIM7	581	685	387	351	868	593	295	400	299	549	462	241	117	503	370	605	858	607	313	557	535	295	593	535	232	563	461	430	422	498	487	424	276	458	520	536	598	521	521	352	188	278	195	404	195	448	436	443	519
C19orf43	4030	4004	2727	2229	4509	4268	1444	3189	2333	4605	3464	2131	1063	4769	2887	4390	7391	4126	3107	4684	4023	2492	3635	3512	1700	4235	3934	3494	2689	3382	3596	2270	2017	3519	3262	2950	3958	3260	3402	2686	1512	2274	1621	3223	1030	3806	1914	3616	2502
C19orf44	30	61	35	30	58	26	18	19	22	48	24	16	7	26	26	26	25	43	21	39	28	17	24	17	28	21	26	43	30	34	17	22	27	27	31	48	34	56	28	25	5	31	21	24	14	36	14	11	13
C19orf45	0	3	0	0	1	2	3	1	0	0	1	1	0	0	1	0	0	0	1	0	1	0	0	1	2	1	0	0	1	0	0	0	0	0	0	1	2	0	0	1	1	1	1	3	1	0	0	0	0
SYNE4	15	9	6	12	27	2	11	14	0	16	2	7	6	3	8	8	20	7	6	12	14	2	3	11	7	13	7	6	5	5	1	8	7	13	17	23	9	10	15	11	3	1	2	15	2	15	15	4	11
C19orf48	0	5	2	1	6	0	3	1	1	2	2	0	1	1	0	0	1	2	0	2	1	1	1	0	0	2	0	1	0	1	3	0	0	0	0	4	8	1	3	3	2	3	0	2	0	0	2	0	1
DNAAF3	2	4	0	2	1	3	1	0	2	1	1	3	2	0	2	1	7	2	0	5	5	0	2	0	1	4	9	3	10	2	2	0	5	2	0	5	9	1	10	0	0	3	7	11	0	0	6	0	1
C19orf53	345	430	213	219	452	351	158	241	208	395	329	197	88	296	254	297	589	318	267	314	320	195	367	375	175	310	323	347	292	300	270	235	221	339	379	340	485	431	343	276	162	297	221	356	244	407	342	277	224
C19orf54	55	67	40	47	92	31	26	60	33	62	54	28	21	40	42	46	73	63	25	55	46	48	60	52	27	53	55	33	72	62	41	37	15	24	46	77	111	48	85	44	23	19	22	77	11	41	49	10	43
C19orf55	137	157	63	91	150	54	73	106	84	97	148	54	49	88	65	79	258	129	76	159	155	87	83	133	91	141	207	144	103	183	164	119	101	137	152	121	153	127	141	135	82	126	108	187	54	175	138	45	94
C19orf57	2	1	9	0	8	0	2	0	2	5	1	0	1	1	1	2	2	1	2	2	4	0	1	6	0	0	0	1	0	2	3	0	2	3	1	2	5	1	11	1	4	7	1	5	1	5	3	0	1
C19orf59	1619	184	48	105	60	230	47	101	189	127	137	185	332	257	168	76	445	237	116	158	89	218	198	146	61	460	391	115	179	56	107	190	55	94	160	72	91	174	311	181	21	73	59	180	51	182	67	86	71
C19orf6	1513	2007	1140	1148	2333	1243	1143	1408	997	2107	1505	805	369	1412	1010	1699	3094	2037	1069	2113	1487	1039	1339	1537	1150	2064	1602	1405	1334	1970	1296	1170	1003	1574	1674	2006	1688	1480	2065	1445	900	1352	981	2050	554	1937	1225	1203	1080
C19orf60	75	136	70	55	142	55	45	83	51	108	106	33	21	71	54	69	126	94	27	111	70	39	40	68	42	72	42	87	37	59	29	39	48	67	66	88	121	79	65	38	31	35	26	128	28	106	88	35	40
EMC10	1109	1270	563	801	1371	923	705	914	693	1163	842	535	244	787	748	833	1885	1086	786	1571	1189	626	728	927	595	1300	1041	1071	815	1121	697	915	690	1043	988	1071	1300	1299	1248	994	545	823	451	1370	371	1143	721	635	764
C19orf66	610	520	411	290	580	454	278	460	259	512	468	532	188	621	477	678	922	603	392	1069	1088	383	1310	573	262	2567	572	447	570	702	514	392	468	492	599	672	609	492	712	1013	353	523	940	549	227	650	572	632	513
C19orf69	1	2	1	1	0	0	0	0	1	0	0	0	0	0	0	0	1	1	1	0	0	0	1	0	0	0	0	0	0	0	0	0	2	0	0	0	0	0	2	2	0	0	0	0	0	0	2	0	0
C19orf70	10	16	10	11	17	11	7	4	10	20	3	2	2	8	2	13	22	19	5	12	8	5	12	8	11	9	9	11	14	8	7	6	8	7	15	16	19	11	14	6	5	9	3	12	5	14	10	4	5
C19orf71	61	40	50	30	111	25	52	66	58	78	28	17	7	36	41	69	126	56	57	74	77	34	37	77	40	56	59	62	63	76	40	70	40	59	73	104	64	41	84	32	32	64	38	55	36	98	88	17	51
C19orf73	20	30	12	10	32	16	12	8	6	20	20	8	3	20	9	21	20	18	9	21	17	6	12	15	9	28	10	17	10	13	13	5	19	13	16	14	19	23	54	17	5	8	18	25	4	13	16	10	5
SIGLECL1	0	0	0	0	0	0	0	1	1	0	0	0	0	0	0	0	1	0	0	0	0	0	0	0	0	0	0	0	2	0	1	0	0	0	1	1	0	0	0	0	1	1	1	0	0	1	0	0	0
ADM5	9	14	7	3	16	4	9	11	1	1	3	8	1	5	0	15	17	11	4	7	5	5	4	11	5	5	11	7	1	9	7	10	4	10	16	4	10	4	28	8	2	5	5	17	2	9	10	5	7
C19orf77	21	54	24	32	64	100	190	47	45	6	2	17	47	16	59	35	35	20	71	28	64	25	25	109	48	34	32	106	112	150	56	40	29	10	64	104	68	112	16	35	65	62	33	77	111	52	40	26	24
PET100	141	276	157	109	191	302	107	133	202	357	216	113	77	254	120	229	316	197	231	263	256	131	207	236	90	171	190	161	98	157	154	124	169	203	220	175	286	179	151	181	123	181	104	239	151	248	74	328	48
C19orf80	3	4	0	5	5	7	3	5	1	5	3	1	3	7	1	5	4	7	1	7	0	2	5	3	3	6	3	2	2	0	3	0	12	2	0	0	4	2	8	2	2	4	1	9	1	4	6	3	1
C19orf81	0	0	0	0	0	0	0	0	0	1	0	0	0	0	0	0	0	0	0	0	0	0	0	0	0	0	0	2	0	0	0	0	0	0	0	0	0	0	0	0	0	0	0	0	0	0	0	0	0
C1D	284	176	123	91	205	185	58	154	113	168	129	78	52	173	158	110	158	80	129	97	165	94	170	184	55	90	142	107	158	99	157	133	68	153	132	112	164	196	59	68	37	82	61	111	42	168	112	135	181
C1GALT1	742	642	252	255	633	620	194	238	261	492	459	392	203	487	413	396	643	409	234	623	492	274	904	394	160	1019	485	344	358	395	373	328	274	366	267	375	591	493	410	513	185	282	386	325	99	394	288	373	312
C1GALT1C1	548	391	218	166	404	322	120	185	186	366	296	169	137	326	241	275	464	225	214	296	329	195	365	266	109	307	295	230	217	289	245	225	173	258	268	278	343	313	256	278	118	149	141	258	85	317	190	244	222
C1orf100	0	4	0	0	0	1	0	3	0	0	0	3	1	1	2	1	2	1	1	1	0	0	0	0	0	0	0	0	1	2	0	1	1	2	2	1	0	0	2	0	0	1	0	1	0	4	0	2	2
C1orf101	7	6	2	1	0	2	1	3	1	1	1	7	5	0	3	6	9	3	6	4	5	1	7	6	6	9	4	5	2	2	0	3	1	6	5	7	8	3	3	0	0	1	3	6	0	6	3	0	1
C1orf105	0	0	0	0	0	0	0	0	0	0	0	0	0	0	0	0	0	0	0	0	1	0	0	0	0	0	0	0	0	0	0	0	0	0	0	0	0	0	0	0	0	0	1	0	0	1	1	0	0
C1orf106	1	1	3	1	5	1	1	0	2	0	1	3	0	0	0	1	3	1	2	3	0	2	2	2	0	1	2	2	0	1	1	2	2	0	2	1	1	13	1	1	1	3	3	2	0	1	1	4	0
C1orf109	227	291	106	166	251	229	130	178	106	225	174	131	35	187	141	158	316	246	131	236	239	149	198	200	93	175	187	171	99	205	176	126	154	182	132	228	285	301	182	142	87	103	82	184	45	153	144	121	119
C1orf110	0	0	0	0	0	0	0	0	0	0	0	0	0	0	1	0	0	0	0	1	0	0	1	1	0	0	0	0	0	0	0	0	1	0	0	0	0	0	2	0	0	0	0	3	0	0	0	0	0
C1orf111	0	4	0	0	1	0	0	0	0	0	0	0	0	0	0	0	2	1	0	0	0	0	0	0	0	0	0	0	0	0	0	1	0	0	0	0	0	0	0	0	0	0	0	0	0	0	3	1	0
C1orf112	95	127	72	60	134	69	67	96	48	168	57	47	20	81	73	85	166	88	60	129	121	43	91	65	30	94	105	75	67	82	74	73	47	49	57	101	91	84	113	72	43	55	38	63	15	70	58	72	56
C1orf114	0	0	0	0	1	0	0	2	0	0	0	0	0	1	0	0	0	0	0	0	0	5	0	1	0	0	0	0	0	0	0	0	0	0	0	0	0	0	0	0	0	0	0	0	0	0	0	0	0
C1orf115	1	12	3	6	9	9	3	9	12	24	3	0	1	5	1	2	5	4	4	18	2	5	7	6	2	6	4	7	3	3	2	1	11	0	7	8	10	8	7	4	3	14	6	29	1	13	4	2	1
C1orf116	4	13	2	1	9	7	11	1	3	1	3	7	5	1	3	18	9	9	6	6	4	10	2	10	6	4	11	0	17	10	7	2	3	0	9	12	10	5	8	4	20	9	9	3	2	7	3	6	6
C1orf122	50	49	30	34	82	28	17	27	24	59	28	21	12	27	13	27	62	28	18	50	23	29	20	29	16	32	25	41	12	32	9	24	15	26	39	33	48	43	30	17	28	20	12	47	14	61	48	18	20
C1orf123	619	622	392	417	732	597	248	474	339	672	446	275	122	658	408	368	1015	661	403	691	632	279	570	539	238	568	633	430	431	509	437	346	389	531	584	524	722	647	581	462	183	379	294	409	230	497	468	462	324
SPRTN	418	387	226	194	389	343	154	228	179	300	235	165	76	396	206	317	623	506	210	382	299	149	313	270	134	398	290	287	207	267	297	191	201	263	235	289	331	316	265	201	123	204	188	253	48	295	137	318	186
C1orf126	0	0	1	0	4	1	0	0	0	1	0	0	0	0	0	0	0	1	0	1	0	0	0	0	0	5	0	0	0	0	0	2	0	1	0	0	0	1	0	0	0	0	0	0	0	0	0	0	2
C1orf127	0	0	0	1	1	1	0	0	0	0	0	1	0	0	2	0	0	1	0	0	1	0	0	0	0	0	2	1	0	1	0	1	0	0	0	0	1	0	0	1	0	1	0	0	0	1	1	0	0
C1orf129	0	0	0	0	0	0	0	1	0	0	0	0	0	0	0	0	0	1	0	0	0	0	0	0	0	0	0	0	0	0	0	0	0	0	0	0	0	0	0	0	0	0	0	0	0	0	0	0	0
NCMAP	1	0	0	0	1	0	0	1	0	4	1	0	0	0	1	1	1	1	0	6	0	2	0	0	0	5	2	0	1	1	0	0	1	3	0	0	1	0	0	1	0	0	0	1	0	1	1	0	1
C1orf131	118	197	81	78	226	156	74	107	113	199	165	84	28	182	127	179	210	120	64	187	186	73	168	171	81	153	169	104	101	182	157	117	77	81	86	117	155	125	127	104	67	122	97	128	33	175	86	148	139
SERTAD4-AS1	0	0	0	0	0	0	0	0	0	0	0	0	0	0	1	0	1	0	0	0	0	0	0	0	0	0	0	0	0	0	0	0	0	0	0	0	0	0	1	0	0	0	0	0	0	0	0	0	0
AUNIP	21	14	8	5	22	10	12	10	5	8	3	7	1	5	12	6	9	12	15	54	1	5	2	11	2	13	4	9	4	6	5	6	14	8	4	3	15	5	6	3	2	22	11	8	1	6	5	12	9
C1orf140	0	0	0	0	0	0	0	0	0	0	0	0	0	0	0	0	0	0	0	0	0	0	0	0	0	0	0	0	0	1	0	0	0	0	0	0	0	0	0	0	0	0	0	0	0	0	0	0	0
C1orf141	0	0	0	0	0	0	0	0	1	0	0	0	0	2	0	0	0	0	0	3	0	0	0	0	0	0	0	0	0	0	0	0	0	0	0	0	0	0	0	0	0	0	0	0	0	0	0	0	0
SZRD1	2057	1618	817	1321	2203	1697	948	1349	1140	1541	1411	1158	552	1220	1191	1808	2482	1542	1028	1703	1744	1004	1775	1598	815	1920	1936	1188	1281	1829	1113	1338	987	1395	1768	1771	2098	1948	1920	1738	1126	1294	992	1841	767	1616	1151	979	1107
C1orf146	0	0	0	0	0	0	0	0	1	0	0	0	0	0	0	0	0	0	0	0	1	3	1	0	0	0	0	0	0	0	0	0	0	0	0	0	0	0	0	0	0	0	0	0	0	0	0	1	0
GCSAML	20	78	77	18	144	43	13	70	9	92	29	12	12	43	6	15	72	76	93	80	73	49	73	97	15	39	91	53	22	53	49	25	88	26	92	94	52	101	67	11	12	79	47	21	26	35	46	32	22
C1orf158	0	0	0	1	0	1	0	0	0	0	0	0	0	0	0	0	0	0	0	3	0	0	0	0	0	0	0	0	0	0	0	0	2	1	0	0	0	0	1	0	0	0	0	2	0	0	0	0	0
C1orf159	91	114	94	88	206	77	49	90	67	142	140	75	12	122	101	98	248	118	81	123	141	37	93	132	61	113	120	118	101	175	133	92	108	89	96	166	115	100	127	105	67	105	72	141	43	154	102	87	75
C1orf162	195	152	86	91	63	91	46	60	53	119	151	48	34	159	87	98	249	160	55	195	152	76	201	129	65	251	161	102	117	141	65	109	100	146	187	109	210	119	373	212	44	133	145	129	61	201	123	110	85
C1orf168	0	0	0	1	0	0	0	0	0	0	0	0	0	0	0	0	1	0	0	0	0	0	0	0	0	2	0	0	0	0	0	0	0	0	0	0	0	0	0	0	0	0	0	0	0	0	0	0	0
C1orf170	5	2	1	0	1	0	0	2	0	4	0	2	1	4	0	6	5	2	3	3	1	4	3	0	4	2	1	4	1	1	1	1	2	0	0	2	4	1	8	2	2	1	0	8	1	5	2	1	2
C1orf172	1	13	7	3	16	4	3	2	4	16	2	6	0	6	0	2	4	14	0	9	2	18	12	12	9	4	2	9	1	13	3	0	5	1	5	6	8	15	6	8	5	7	2	4	1	15	2	2	3
C1orf173	0	0	0	0	0	0	0	0	0	0	0	1	0	0	1	0	0	1	0	1	0	0	0	0	1	0	2	0	0	0	0	0	2	0	0	0	0	0	0	0	0	0	0	0	0	0	0	0	0
C1orf174	448	318	240	184	389	345	123	312	171	297	312	238	72	342	288	342	553	437	243	388	315	166	291	355	102	457	309	245	290	344	234	234	198	269	325	351	322	301	346	220	140	251	224	268	127	256	212	305	271
C1orf177	9	27	26	8	73	9	2	13	8	13	23	8	0	20	5	13	4	14	0	23	18	22	6	18	2	4	16	17	7	17	20	8	15	2	15	49	27	6	16	25	4	14	6	30	5	7	3	6	9
TSACC	0	2	0	0	0	0	0	0	0	1	0	0	0	0	0	2	0	0	0	0	1	1	0	0	0	0	0	0	0	0	0	0	0	0	0	1	2	1	0	0	0	0	0	0	0	0	0	0	0
C1orf185	1	0	0	0	0	0	0	0	0	0	0	0	1	0	0	0	0	0	0	0	0	0	0	0	0	0	1	0	0	0	0	0	0	1	0	0	0	1	0	0	0	0	1	0	0	0	0	0	0
C1orf186	1	2	1	1	3	2	2	2	2	1	1	0	0	0	1	2	1	2	1	2	3	2	1	1	0	5	0	4	0	0	0	0	11	3	0	5	4	3	1	2	0	1	1	4	0	0	4	2	1
DRAXIN	14	14	20	6	82	10	10	15	11	5	42	9	3	31	8	2	30	17	4	43	49	23	15	15	1	13	29	9	17	20	27	19	16	1	10	38	27	5	20	34	1	28	17	62	2	5	8	1	6
C1orf189	5	7	1	2	6	1	1	5	0	1	1	1	1	4	5	1	15	2	7	2	1	0	5	2	2	4	6	1	1	2	5	0	1	1	4	5	1	6	3	3	0	1	1	2	3	7	1	4	0
LURAP1	3	4	0	2	5	1	5	1	10	0	1	7	2	4	4	7	10	7	0	5	6	2	0	2	4	5	2	12	8	1	5	7	4	7	0	3	7	1	8	4	3	3	8	5	6	2	6	2	13
C1orf192	3	2	1	1	1	2	1	1	1	2	1	2	4	3	3	3	14	5	1	9	6	9	4	2	7	2	5	2	3	2	1	2	2	2	2	4	5	2	3	3	2	0	0	2	0	1	0	2	0
C1orf194	0	5	2	0	4	3	0	0	0	0	2	1	0	3	2	2	11	12	0	4	1	1	0	4	0	2	3	0	0	2	0	0	0	4	2	1	0	0	3	0	0	0	2	3	0	1	0	4	0
C1orf198	74	114	40	84	138	100	122	56	59	59	55	40	26	49	68	86	130	148	43	102	80	47	87	84	87	110	107	34	101	164	49	59	76	35	39	49	113	75	71	40	91	117	92	97	25	49	67	96	48
C1orf200	68	32	32	33	21	35	11	18	15	40	42	29	15	34	16	34	64	41	30	42	59	22	40	42	20	55	55	45	30	23	37	21	37	30	28	46	23	33	27	23	5	32	21	34	7	49	29	36	31
STPG1	96	110	52	52	120	82	37	45	67	88	77	75	24	69	52	97	124	88	45	110	63	72	59	78	37	84	108	90	53	80	79	36	65	123	51	69	106	122	60	62	30	61	39	62	9	77	55	86	82
C1orf21	224	184	295	162	533	138	101	176	208	410	248	55	19	404	157	233	332	245	207	341	310	184	146	250	93	151	334	156	258	208	244	164	100	178	157	412	147	92	212	228	171	185	209	288	76	260	103	317	165
C1orf210	0	2	1	0	1	0	0	1	0	2	0	0	0	0	0	0	1	3	2	3	1	0	0	0	0	4	0	3	2	2	0	0	1	2	0	2	2	3	8	0	1	0	1	5	0	1	0	0	0
C1orf220	5	7	17	8	10	22	7	14	13	23	19	17	3	3	17	15	19	21	11	12	15	18	10	10	3	5	24	19	21	14	22	20	10	22	4	12	12	13	14	10	1	18	2	13	6	19	4	12	8
C1orf226	9	8	1	2	4	5	2	1	6	2	3	2	9	5	4	2	7	0	2	4	4	8	10	2	0	29	12	1	2	5	8	4	2	0	5	2	3	0	2	5	1	2	9	5	0	7	1	0	2
C1orf227	1	1	1	1	4	2	0	0	0	0	6	0	0	1	0	1	0	1	0	0	1	1	0	0	1	1	0	0	0	0	2	0	0	0	0	2	4	0	0	0	0	0	0	2	0	1	1	0	0
C1orf228	1	3	3	7	6	2	3	3	1	3	2	0	2	3	6	6	4	3	1	4	5	1	2	7	1	3	4	3	3	1	1	4	1	1	2	1	3	4	3	1	8	3	3	4	0	4	2	5	1
C1orf229	4	2	1	2	0	1	2	0	0	6	0	1	0	3	5	0	3	3	1	5	0	0	3	1	1	11	2	3	0	0	1	0	5	3	2	2	4	1	11	2	3	0	1	12	1	3	3	3	1
C1orf27	37	117	55	62	96	78	35	60	73	94	72	46	27	104	62	75	105	73	35	81	93	47	87	76	20	74	82	59	51	48	121	62	46	29	57	78	80	56	52	63	33	39	23	57	10	89	40	54	55
COA6	22	16	11	14	20	6	3	5	6	36	9	6	1	7	5	13	15	6	7	14	16	5	27	6	0	5	12	18	0	9	9	7	4	18	6	11	36	17	7	0	1	8	4	12	3	15	9	13	15
C1orf35	66	115	77	74	132	97	63	110	55	108	92	52	17	68	66	98	145	108	70	157	94	68	115	78	83	97	91	90	88	99	67	61	88	98	116	120	134	88	115	86	50	79	44	108	48	92	65	84	47
THEMIS2	5239	3232	900	1951	3439	2378	1799	2409	3218	2987	2889	2386	1550	2052	2305	1666	5088	3020	2226	2746	3018	2442	3563	3115	1855	3455	4538	1810	2501	2422	2984	2664	1998	1996	2245	2199	2346	2423	2723	2752	1602	2042	1781	3554	819	2761	2303	2274	1904
[truncated: 18,813 more rows]
[truncated: 46 more columns]

## Sheet: descriptive table
Barcode ID	Sample Name	Subject	Visit	Mapped Reads	Valid Reads	Targets Detected	Date	Chip	note
IonXpress_001	0036V4D3	36	D3	11789804	0.8841	0.5989	2019-07-08	DAEG05774
IonXpress_002	0024V5D7	24	D7	15908992	0.8635	0.6263	2019-07-08	DAEG05774
IonXpress_003	0020V4D3	20	D3	7217103	0.8707	0.5825	2019-07-08	DAEG05774
IonXpress_004	0021V2D0	21	D0	9283441	0.8416	0.5892	2019-07-08	DAEG05774
IonXpress_005	0020V2D0	20	D0	14762197	0.8775	0.6285	2019-07-08	DAEG05774
IonXpress_006	0023V5D7	23	D7	13450620	0.884	0.6041	2019-07-08	DAEG05774
IonXpress_008	0009V5D7	9	D7	8952075	0.8577	0.5682	2019-07-08	DAEG05774
IonXpress_009	0016V2D0	16	D0	9684823	0.8662	0.59	2019-07-08	DAEG05773
IonXpress_010	0011V4D3	11	D3	9350078	0.8525	0.5734	2019-07-08	DAEG05773
IonXpress_011	0021V4D3	21	D3	12368214	0.8648	0.6178	2019-07-08	DAEG05773
IonXpress_012	0018V4D3	18	D3	10795382	0.8585	0.5937	2019-07-08	DAEG05773
IonXpress_013	0022V3D1	22	D1	7953531	0.8559	0.5667	2019-07-08	DAEG05773
IonXpress_014	0022V5D7	22	D7	7090786	0.8414	0.5107	2019-07-08	DAEG05773
IonXpress_015	0018V2D0	18	D0	11149740	0.8816	0.5957	2019-07-08	DAEG05773
IonXpress_016	0002V3D1	2	D1	8995955	0.8753	0.5747	2019-07-08	DAEG05773
IonXpress_018	0013V4D3	13	D3	10456365	0.8668	0.5929	2019-07-15	DAEG05932
IonXpress_022	0017V2D0	17	D0	17902461	0.8909	0.6355	2019-07-15	DAEG05932
IonXpress_023	0017V5D7	17	D7	11849998	0.8785	0.6189	2019-07-15	DAEG05932
IonXpress_027	0016V6D21	16	D7	9019418	0.8833	0.5739	2019-07-15	DAEG05932
IonXpress_028	0010V6D21	10	D7	13164873	0.8611	0.6282	2019-07-15	DAEG05932
IonXpress_030	0020V3D1	20	D1	12068972	0.8626	0.6041	2019-07-15	DAEG05932
IonXpress_031	0022V2D0	22	D0	9531498	0.8507	0.5807	2019-07-15	DAEG05932
IonXpress_032	0021V3D1	21	D1	13496539	0.8679	0.6014	2019-07-15	DAEG05932
IonXpress_017	0016V4D3	16	D3	12538731	0.8699	0.5985	2019-07-15	DAEG05917
IonXpress_019	0012V5D7	12	D7	7427553	0.8577	0.5628	2019-07-15	DAEG05917
IonXpress_020	0017V3D1	17	D1	14439489	0.8697	0.6201	2019-07-15	DAEG05917
IonXpress_021	0022V4D3	22	D3	13589994	0.8589	0.6045	2019-07-15	DAEG05917
IonXpress_024	0025V5D7	25	D7	10202808	0.8539	0.6038	2019-07-15	DAEG05917
IonXpress_025	0002V4D3	2	D3	12128239	0.8508	0.5847	2019-07-15	DAEG05917
IonXpress_026	0008V5D7	8	D7	12804489	0.8586	0.6043	2019-07-15	DAEG05917
IonXpress_029	0018V5D7	18	D7	11710451	0.866	0.5891	2019-07-15	DAEG05917
IonXpress_001	02V2D0	2	D0	8781386	0.8703	0.5752	2019-07-22	DAEG05931
IonXpress_002	10V3D1	10	D1	8792930	0.8236	0.6194	2019-07-22	DAEG05931
IonXpress_003	12V4D3	12	D3	8982751	0.861	0.5931	2019-07-22	DAEG05931
IonXpress_004	16V3D1	16	D1	11299276	0.8595	0.593	2019-07-22	DAEG05931
IonXpress_005	20V5D7	20	D7	12938503	0.8516	0.6153	2019-07-22	DAEG05931
IonXpress_006	24V4D3	24	D3	15479981	0.8432	0.6238	2019-07-22	DAEG05931
IonXpress_008	25V2D0	25	D0	12856023	0.865	0.6088	2019-07-22	DAEG05931
IonXpress_007	17V4D3	17	D3	12467679	0.8141	0.6697	2019-07-22	DAEG05892
IonXpress_009	18V3D1	18	D1	10783515	0.8369	0.5845	2019-07-22	DAEG05892
IonXpress_010	13V5D7	13	D7	9651514	0.8441	0.5579	2019-07-22	DAEG05892
IonXpress_011	10V2D0	10	D0	11399499	0.8165	0.5865	2019-07-22	DAEG05892
IonXpress_012	10V4D3	10	D3	8226730	0.8249	0.5675	2019-07-22	DAEG05892
IonXpress_013	11V5D7	11	D7	13164567	0.8254	0.6591	2019-07-22	DAEG05892
IonXpress_014	39V2D0	39	D0	9902650	0.8082	0.5221	2019-07-22	DAEG05892
IonXpress_015	12V3D1	12	D1	12000600	0.8623	0.6035	2019-07-22	DAEG05892
IonXpress_016	0008V3D1	8	D1	10195208	0.7885	0.5865	2019-08-20	DAEG05803
IonXpress_017	0013V2D0	13	D0	11657201	0.8716	0.5815	2019-08-20	DAEG05803
IonXpress_018	0028V2D0	28	D0	8303279	0.8483	0.5704	2019-08-20	DAEG05803
IonXpress_019	0030V2D0	30	D0	9442560	0.8465	0.5632	2019-08-20	DAEG05803
IonXpress_020	0021V5D7	21	D7	11812487	0.8315	0.6084	2019-08-20	DAEG05803
IonXpress_021	0024V3D1	24	D1	13903832	0.8487	0.5868	2019-08-20	DAEG05803
IonXpress_022	0029V4D3	29	D3	14367930	0.8558	0.6057	2019-08-20	DAEG05803
IonXpress_023	0037V2D0	37	D0	11167021	0.8587	0.6038	2019-08-20	DAEG05803
IonXpress_024	0034V2D0	34	D0	9005228	0.8176	0.5382	2019-08-20	DAEG05837
IonXpress_025	0008V4D3	8	D3	11883659	0.8456	0.6031	2019-08-20	DAEG05837
IonXpress_026	0011V2D1	11	D0	10300426	0.8302	0.5867	2019-08-20	DAEG05837
IonXpress_027	0012V2D0	12	D0	9134244	0.8598	0.5821	2019-08-20	DAEG05837
IonXpress_028	0036V2D0	36	D0	10070140	0.8492	0.583	2019-08-20	DAEG05837
IonXpress_029	0028V4D3	28	D3	12508042	0.8612	0.5927	2019-08-20	DAEG05837
IonXpress_030	0023V2D0	23	D0	14314377	0.8696	0.6143	2019-08-20	DAEG05837
IonXpress_031	0023V4D3	23	D3	12111603	0.8537	0.5951	2019-08-20	DAEG05837
IonXpress_002	032V4D3	32	D3	11700519	0.8499	0.6044	2019-09-02	DAEG05802
IonXpress_003	008V2D0	8	D0	9540293	0.8665	0.5822	2019-09-02	DAEG05802
IonXpress_004	009V4D3	9	D3	11709952	0.8419	0.5707	2019-09-02	DAEG05802
IonXpress_006	032V5D7	32	D7	15517680	0.8493	0.6249	2019-09-02	DAEG05802
IonXpress_007	029V3D1	29	D1	8979649	0.8447	0.5767	2019-09-02	DAEG05802
IonXpress_008	030V5D7	30	D7	9267400	0.8309	0.5688	2019-09-02	DAEG05802
IonXpress_012	032V2D0	32	D0	12052272	0.8334	0.6082	2019-09-02	DAEG05802
IonXpress_032	028V3D1	28	D1	9079742	0.8384	0.5739	2019-09-02	DAEG05802
IonXpress_001	030V4D3	30	D3	10374575	0.846	0.5857	2019-09-02	DAEG05809
IonXpress_005	032V3D1	32	D1	11491148	0.8694	0.5952	2019-09-02	DAEG05809
IonXpress_009	023V3D1	23	D1	10117931	0.8553	0.5934	2019-09-02	DAEG05809
IonXpress_010	029V5D7	29	D7	10126933	0.8504	0.5716	2019-09-02	DAEG05809
IonXpress_011	037V3D1	37	D1	11323107	0.8355	0.5997	2019-09-02	DAEG05809
IonXpress_013	009V3D1	9	D1	10291983	0.859	0.5724	2019-09-02	DAEG05809
IonXpress_014	013V3D1	13	D1	9665790	0.8475	0.5804	2019-09-02	DAEG05809
IonXpress_015	039V4D3	39	D3	7557253	0.8734	0.5467	2019-09-02	DAEG05809
IonXpress_016	039V3D1	39	D1	11973115	0.8419	0.5983	2019-09-09	DAFA07469
IonXpress_017	036V3D1	36	D1	11316177	0.8425	0.5866	2019-09-09	DAFA07469
IonXpress_018	024V2D0	24	D0	8948742	0.8483	0.5675	2019-09-09	DAFA07469
IonXpress_019	025V4D3	25	D3	8331596	0.8607	0.562	2019-09-09	DAFA07469
IonXpress_020	028V5D7	28	D7	12009603	0.8436	0.5906	2019-09-09	DAFA07469
IonXpress_021	036V5D7	36	D7	12493648	0.8492	0.6083	2019-09-09	DAFA07469
IonXpress_022	037V5D7	37	D7	13560769	0.8392	0.6105	2019-09-09	DAFA07469
IonXpress_027	030V3D1	30	D1	12769792	0.8343	0.5819	2019-09-09	DAFA07469
IonXpress_023	09V2D0	9	D0	11943324	0.8316	0.5754	2019-09-09	DAFA07456
IonXpress_024	011V3D1	11	D1	10294328	0.8473	0.5776	2019-09-09	DAFA07456
IonXpress_025	034V4D3	34	D3	13029084	0.8339	0.601	2019-09-09	DAFA07456
IonXpress_026	034V5D7	34	D7	13244992	0.8225	0.6141	2019-09-09	DAFA07456
IonXpress_028	037V4D3	37	D3	9754634	0.8569	0.5991	2019-09-09	DAFA07456
IonXpress_029	039V5D7	39	D7	12921581	0.8461	0.5967	2019-09-09	DAFA07456
IonXpress_030	029V2D0	29	D0	13176334	0.8311	0.6079	2019-09-09	DAFA07456
IonXpress_031	034V3D1	34	D1	11796986	0.8454	0.5896	2019-09-09	DAFA07456
IonXpress_002	025V3D1	25	D1	7103929	0.8468	0.5862	2019-11-25	DAFA07461

## Sheet: D1G1_D0_adjP<0.05
	baseMean	log2FoldChange	lfcSE	stat	pvalue	padj
OAS2	1551.7	2.5827	0.345436	7.47665	7.62395e-14	1.10799e-09
STAT2	2054.9	1.74439	0.242609	7.1901	6.47418e-13	4.70446e-09
EIF2AK2	1979.39	2.45678	0.34549	7.11102	1.15191e-12	5.58022e-09
IRF7	1651.22	1.92616	0.272997	7.05558	1.71878e-12	6.24478e-09
DHX58	280.45	2.24008	0.323429	6.92603	4.3282e-12	1.25804e-08
TOR1B	464.266	1.53333	0.225868	6.78863	1.13205e-11	2.74202e-08
TTC21A	39.9982	2.29006	0.341448	6.70693	1.98767e-11	3.86712e-08
HERC6	220.74	2.24887	0.335807	6.69691	2.12874e-11	3.86712e-08
RIN2	503.639	1.51662	0.230977	6.5661	5.16501e-11	8.34035e-08
OAS3	2160.26	3.40364	0.523566	6.50088	7.98493e-11	1.16045e-07
TDRD7	162.221	1.60572	0.248758	6.45494	1.08264e-10	1.43036e-07
DISC1	141.852	1.31057	0.204183	6.41859	1.3754e-10	1.66572e-07
IFITM3	9613.81	2.02457	0.318014	6.3663	1.93641e-10	2.16476e-07
AGRN	51.8662	2.39196	0.378066	6.32684	2.5024e-10	2.578e-07
PLSCR1	1001.49	2.23393	0.35399	6.31071	2.77757e-10	2.578e-07
IFITM1	9421.19	1.98079	0.314045	6.30737	2.83823e-10	2.578e-07
HERC5	1360.78	3.28307	0.527091	6.22866	4.7044e-10	3.83973e-07
ODF3B	515.72	1.78592	0.286804	6.22696	4.75574e-10	3.83973e-07
MOV10	419.296	1.60786	0.258935	6.20951	5.31507e-10	3.97516e-07
IL1RN	1190.05	2.04705	0.329904	6.20498	5.47052e-10	3.97516e-07
TMEM123	5851.87	1.48098	0.239196	6.1915	5.95937e-10	4.12417e-07
IFIT2	5464.52	2.86044	0.465125	6.14982	7.75706e-10	5.12425e-07
HES4	71.1664	2.51448	0.411854	6.10528	1.02622e-09	6.48439e-07
RNF213	4483.27	1.2232	0.201192	6.07976	1.2036e-09	7.28828e-07
USP18	228.132	3.56489	0.58918	6.0506	1.4431e-09	8.28594e-07
TCN2	101.341	2.17673	0.360012	6.04627	1.48238e-09	8.28594e-07
DDX60	812.64	2.06331	0.341745	6.03757	1.56451e-09	8.42111e-07
SPATS2L	75.4627	3.14383	0.5225	6.01689	1.778e-09	9.22845e-07
ACOT9	503.898	1.01663	0.169209	6.00811	1.87693e-09	9.406e-07
DDX58	2874.25	2.32803	0.390162	5.96683	2.41913e-09	1.17191e-06
ZBP1	659.218	1.86604	0.316302	5.89956	3.64464e-09	1.70863e-06
LAMP3	138.669	4.27341	0.734448	5.81853	5.93675e-09	2.69621e-06
OASL	439.07	3.07508	0.531488	5.78579	7.21719e-09	3.17841e-06
ISG15	2506.16	3.84069	0.664461	5.78016	7.46294e-09	3.18997e-06
MX1	4292.85	3.09569	0.536103	5.77443	7.72134e-09	3.20612e-06
TREX1	177.221	1.19093	0.208143	5.72168	1.05475e-08	4.25797e-06
IFI6	6484.09	3.05133	0.534994	5.70348	1.17387e-08	4.61078e-06
LY6E	3332.1	2.152	0.378572	5.68452	1.31182e-08	5.01704e-06
PGAP1	88.9808	1.95567	0.345731	5.65663	1.54378e-08	5.75277e-06
STAC3	38.7821	1.81444	0.321609	5.64177	1.68314e-08	5.93599e-06
DDX60L	2564.53	1.61385	0.286215	5.63859	1.71446e-08	5.93599e-06
PNPT1	407.965	1.79947	0.319304	5.6356	1.74449e-08	5.93599e-06
C1QC	18.3999	3.32808	0.590668	5.63444	1.75633e-08	5.93599e-06
IFIT5	558.87	1.93847	0.346559	5.59348	2.22557e-08	7.35094e-06
TYMP	5635.26	1.56102	0.280099	5.57312	2.50224e-08	8.08112e-06
APOBEC3A	2393.5	1.79909	0.323501	5.5613	2.67769e-08	8.45974e-06
RGL1	45.8757	1.77588	0.319721	5.55445	2.7848e-08	8.61097e-06
HELZ2	311.147	1.62036	0.293683	5.51737	3.44104e-08	1.04185e-05
IFI35	1102.56	1.66533	0.305042	5.45935	4.77891e-08	1.41739e-05
TNFSF13B	1034.27	1.90853	0.350477	5.44552	5.16543e-08	1.50138e-05
HLA-DRB1	17430.4	0.951711	0.177806	5.35253	8.67331e-08	2.47155e-05
ZCCHC2	600.962	1.6196	0.302833	5.34818	8.88417e-08	2.48295e-05
SLC27A3	326.337	1.05722	0.19828	5.33197	9.71515e-08	2.64883e-05
DOCK4	88.2586	1.82001	0.341658	5.327	9.98495e-08	2.64883e-05
TRIM5	355.093	1.5706	0.294878	5.32628	1.00245e-07	2.64883e-05
XAF1	1678.84	2.48429	0.467194	5.31747	1.05218e-07	2.73059e-05
OAS1	2108.99	2.38253	0.448403	5.31338	1.07612e-07	2.74372e-05
IFIT1	2884.2	3.8686	0.730405	5.29652	1.18033e-07	2.95754e-05
UNC93B1	1496.1	1.10469	0.208784	5.29106	1.21608e-07	2.99548e-05
PARP9	1466.91	1.51725	0.288215	5.26429	1.40733e-07	3.4088e-05
MX2	1245.32	1.87424	0.357331	5.24513	1.56176e-07	3.72082e-05
NPC2	1397.58	0.882753	0.17116	5.15747	2.50305e-07	5.76503e-05
NTNG2	683.896	1.29798	0.2517	5.15686	2.5113e-07	5.76503e-05
FAM46A	832.212	1.20107	0.233	5.15482	2.53878e-07	5.76503e-05
2001-03-01	539.637	0.952538	0.185095	5.14622	2.65793e-07	5.94272e-05
RSPH9	17.9362	2.97611	0.579051	5.13962	2.75291e-07	6.06183e-05
PARP10	810.561	1.02274	0.19913	5.13604	2.80581e-07	6.08609e-05
SGK1	10.7815	-2.45262	0.478611	-5.12445	2.98414e-07	6.37771e-05
CSRNP1	286.08	1.23424	0.241059	5.12008	3.05412e-07	6.43268e-05
SPTLC2	1297.9	0.869718	0.170099	5.11302	3.17044e-07	6.58229e-05
FTSJD2	1055.15	1.10957	0.217829	5.09376	3.51035e-07	7.1549e-05
IFI44	2180.51	3.19954	0.628357	5.09191	3.54471e-07	7.1549e-05
SLFN11	252.603	0.705362	0.138655	5.08718	3.63435e-07	7.23534e-05
MT2A	1990.51	2.00346	0.394755	5.0752	3.87085e-07	7.60204e-05
TFEC	132.302	1.79519	0.354376	5.06579	4.0672e-07	7.88115e-05
HPSE	167.069	1.21051	0.239435	5.05569	4.28842e-07	8.11664e-05
GNB4	189.652	1.16611	0.230677	5.05515	4.30043e-07	8.11664e-05
RSAD2	2512.79	3.88876	0.771424	5.04102	4.63067e-07	8.62789e-05
SCO2	90.0311	1.6635	0.331242	5.02201	5.11337e-07	9.3852e-05
IFI44L	1071.54	4.15979	0.828639	5.02003	5.16628e-07	9.3852e-05
HESX1	11.2171	3.06818	0.616978	4.97292	6.59534e-07	0.000118333
TRIM14	1565.93	1.05614	0.212957	4.95941	7.07075e-07	0.000125316
SAMD9	551.071	1.82794	0.368875	4.95545	7.2162e-07	0.000126353
FGD2	833.024	0.973413	0.196918	4.94325	7.68296e-07	0.000132924
SNORA27	103.083	0.874625	0.177875	4.91706	8.78526e-07	0.000150207
TNFSF10	4098.58	1.73988	0.354387	4.90955	9.12877e-07	0.000154266
RTP4	318.678	1.56421	0.320256	4.88424	1.03828e-06	0.000173027
SRGAP2B	190.242	0.981834	0.201094	4.88246	1.04771e-06	0.000173027
PARP12	959.24	1.26951	0.261528	4.85422	1.20864e-06	0.000197362
CTSZ	2667.29	0.741361	0.15321	4.83886	1.30586e-06	0.000209146
MS4A4A	100.705	2.01313	0.416082	4.83829	1.30959e-06	0.000209146
DPEP3	58.4772	-1.76458	0.365515	-4.82764	1.38163e-06	0.000218253
SRGAP2	91.3772	1.53671	0.318617	4.82306	1.41374e-06	0.000220923
MAFB	494.906	1.26195	0.261795	4.82038	1.43284e-06	0.000221527
ISG20	721.236	1.34846	0.281458	4.79098	1.65969e-06	0.000253898
MLKL	510.449	0.799697	0.167968	4.761	1.92634e-06	0.000291621
SAMD9L	1065.06	1.94226	0.411582	4.71901	2.36998e-06	0.000355082
CDK17	737.289	0.776959	0.164859	4.71288	2.4424e-06	0.000362197
CD300E	875.778	1.36787	0.291363	4.69474	2.66951e-06	0.000388785
IFIH1	599.072	2.29249	0.488429	4.6936	2.68433e-06	0.000388785
IFI16	5563.07	1.17361	0.250116	4.69227	2.70194e-06	0.000388785
EPB41L3	527.985	1.02866	0.220105	4.67351	2.96092e-06	0.000421873
RGAG4	21.5488	1.15401	0.24704	4.67134	2.99242e-06	0.000422221
QDPR	63.1029	0.925487	0.198498	4.66245	3.12471e-06	0.000434342
CMPK2	798.447	3.10226	0.665496	4.66157	3.13809e-06	0.000434342
FBXO39	8.17306	2.10277	0.454169	4.62993	3.65798e-06	0.000501523
C3AR1	547.431	1.15208	0.249224	4.62266	3.78848e-06	0.00051456
KPTN	64.3188	1.09388	0.237548	4.60489	4.12686e-06	0.00055533
KYNU	45.2617	1.24082	0.270455	4.58791	4.47696e-06	0.000596914
GIMAP8	1508.67	0.82874	0.181023	4.57809	4.69248e-06	0.000619063
TRIM38	836.742	0.967924	0.211499	4.5765	4.72827e-06	0.000619063
FFAR2	2499.09	1.02434	0.224654	4.55964	5.12424e-06	0.000664916
FANCL	50.7309	1.10881	0.243407	4.55538	5.22919e-06	0.000672529
PARP11	396.315	1.11118	0.24488	4.53764	5.68876e-06	0.000725217
DOCK8	3860.79	0.707107	0.156364	4.5222	6.12005e-06	0.000773415
NECAB2	12.4032	-2.48374	0.550418	-4.51245	6.40819e-06	0.000802847
PARP14	2261.41	1.56467	0.346945	4.50986	6.48705e-06	0.00080578
NAGK	1641.73	0.953976	0.212264	4.49429	6.98032e-06	0.000859703
UTRN	3538.05	0.793719	0.177122	4.4812	7.42247e-06	0.000906477
MFGE8	191.663	-0.878317	0.196397	-4.47215	7.74369e-06	0.000937826
CD164	3461.17	0.584029	0.130656	4.46998	7.82284e-06	0.000939582
CBWD2	583.714	1.04869	0.234756	4.46716	7.92659e-06	0.000944239
ANKFY1	615.046	0.911842	0.204217	4.46506	8.0047e-06	0.000945791
BST2	2811.02	1.29735	0.291602	4.44903	8.62603e-06	0.00101099
SIGLEC1	107.515	4.08648	0.919833	4.44263	8.88639e-06	0.00103317
C1QA	84.0122	1.86456	0.421695	4.42158	9.79823e-06	0.00113014
CA4	63.9695	-1.93931	0.439278	-4.41476	1.01124e-05	0.00115719
SERPINB9	1419.52	0.909686	0.206545	4.4043	1.06125e-05	0.00120493
TRIM6	15.655	2.6809	0.609571	4.398	1.09251e-05	0.00123081
WWC2	42.0177	1.13534	0.259738	4.37108	1.23633e-05	0.00138212
STMN3	228.96	-0.76573	0.175294	-4.36825	1.25246e-05	0.00138947
RRAS	85.7412	0.983495	0.225349	4.36431	1.27523e-05	0.00140401
IFIT3	2080.24	2.78786	0.639834	4.35716	1.31762e-05	0.00143978
CBWD1	91.5768	1.38375	0.318199	4.34867	1.36964e-05	0.00148544
PLEKHO1	481.592	0.808507	0.186043	4.34582	1.38758e-05	0.00149375
ADPRH	61.2499	0.87499	0.202164	4.32813	1.50382e-05	0.00160699
FCN1	8413.09	0.807722	0.187501	4.30782	1.64871e-05	0.00174895
FAIM3	3206.1	-0.60167	0.139735	-4.3058	1.66386e-05	0.00175223
SAT1	1390.95	1.1424	0.266474	4.2871	1.81021e-05	0.00187948
ATF3	56.8577	2.06847	0.482562	4.28645	1.81554e-05	0.00187948
CCL2	56.169	3.75895	0.877137	4.28548	1.82348e-05	0.00187948
SAMD4A	22.4797	1.97164	0.461453	4.27269	1.93129e-05	0.00195849
NAPSB	325.609	0.935313	0.218948	4.27185	1.93857e-05	0.00195849
MSR1	19.2409	2.26764	0.530863	4.27162	1.94057e-05	0.00195849
SP140	165.497	1.36545	0.320233	4.26393	2.00866e-05	0.00201323
C19orf66	657.196	0.87237	0.204797	4.25968	2.04718e-05	0.00203778
BLVRA	575.19	1.03268	0.243023	4.2493	2.14441e-05	0.00212005
NR4A1	44.6076	1.24006	0.292401	4.24096	2.22562e-05	0.00218547
PEA15	1001.13	0.664224	0.156851	4.23474	2.28814e-05	0.00223178
CARD6	102.948	1.05603	0.249604	4.23081	2.3285e-05	0.00225601
CEACAM1	309.389	1.51021	0.357311	4.2266	2.37248e-05	0.00228339
UBE2L6	1661.78	1.43595	0.340227	4.22057	2.43681e-05	0.00231288
FBXO6	105.506	1.13742	0.269503	4.22045	2.43817e-05	0.00231288
CCDC125	411.507	-0.635794	0.150688	-4.21928	2.45086e-05	0.00231288
RUFY4	30.2273	2.09465	0.498451	4.20232	2.64196e-05	0.00247713
PPM1K	397.629	0.879881	0.20956	4.19871	2.68437e-05	0.00250077
PML	257.063	1.22109	0.29165	4.18682	2.82886e-05	0.00261859
CMKLR1	9.60177	2.22893	0.532608	4.18494	2.8524e-05	0.00262367
ZNF853	33.1994	-1.09536	0.263008	-4.16476	3.11681e-05	0.00284885
MS4A6A	1954.63	0.857424	0.206052	4.16119	3.1659e-05	0.00287562
CCR1	501.947	1.08515	0.261066	4.15662	3.22997e-05	0.0029156
PRKDC	614.764	-0.614868	0.148627	-4.13698	3.51905e-05	0.00315693
FPR3	69.9537	1.78641	0.43308	4.12491	3.7088e-05	0.0032867
KCNQ1OT1	1081.34	0.792482	0.192122	4.1249	3.70893e-05	0.0032867
CNP	499.705	0.950273	0.231617	4.10278	4.08224e-05	0.00359558
CXCL17	2.65965	4.01154	0.984654	4.07407	4.61995e-05	0.00404468
CD86	735.846	0.759484	0.186904	4.06349	4.83447e-05	0.00420714
FMNL2	64.6478	1.5501	0.382149	4.05628	4.98602e-05	0.00431321
PRR24	115.264	0.749285	0.185187	4.0461	5.20786e-05	0.00447705
PIK3AP1	2934.34	0.731094	0.180793	4.04382	5.25867e-05	0.00447705
SH3RF3-AS1	64.7355	-1.18094	0.292157	-4.04215	5.2963e-05	0.00447705
CTNND1	89.0486	1.02695	0.254116	4.04126	5.31653e-05	0.00447705
NAPA	2028.98	0.896172	0.221816	4.04015	5.3416e-05	0.00447705
PROK2	236.083	-1.6461	0.407519	-4.03934	5.36027e-05	0.00447705
GSTM2	49.4001	-1.48931	0.369117	-4.03478	5.46528e-05	0.00453868
C1QB	142.779	2.34686	0.582392	4.0297	5.58484e-05	0.00461162
ZNF793	69.8671	-0.990581	0.246269	-4.02236	5.76183e-05	0.00473088
MEGF6	45.4116	-1.02414	0.254745	-4.02027	5.81325e-05	0.00474629
DTX3L	1330.56	1.20032	0.300565	3.99355	6.50919e-05	0.00528481
FAP	4.60308	3.35933	0.843391	3.98312	6.80165e-05	0.00549157
SERPING1	815.974	2.48537	0.625208	3.97528	7.02978e-05	0.00564441
ADAR	7323.3	0.805568	0.202795	3.97233	7.11735e-05	0.00568332
FAR2	267.777	1.01247	0.255477	3.96308	7.39878e-05	0.00587577
C9orf91	339.424	0.768603	0.194509	3.9515	7.76637e-05	0.00613416
WARS	4236.39	1.31584	0.334561	3.93302	8.38843e-05	0.00658968
TAP2	1671.58	0.891001	0.2268	3.92858	8.54487e-05	0.00667648
KLRB1	895.756	-0.885955	0.225754	-3.92443	8.69369e-05	0.00672145
PLAC8	3614.62	1.00447	0.255956	3.92439	8.69492e-05	0.00672145
NCF1B	1385.08	1.06658	0.271882	3.92294	8.74752e-05	0.00672633
IDH1	323.28	0.864982	0.220902	3.91568	9.01509e-05	0.00689559
SRC	137.016	0.830391	0.212296	3.91148	9.17321e-05	0.0069798
LINC00487	4.76568	3.57207	0.915194	3.90308	9.49774e-05	0.0071891
HLA-B	2761.27	4.66851	1.19881	3.89428	9.849e-05	0.00741333
IFI30	13845.1	0.945849	0.242954	3.89313	9.896e-05	0.00741333
SDC2	23.6292	-1.59529	0.410662	-3.88469	0.000102462	0.00763628
PRCP	1040.1	0.473118	0.121913	3.8808	0.000104115	0.00771994
LOC284837	61.3069	0.966395	0.249133	3.87904	0.00010487	0.00773645
RPL4	27180.1	-0.718278	0.185238	-3.87759	0.000105498	0.00774343
SP100	1706.53	0.836342	0.216291	3.86675	0.000110297	0.00805503
TOX2	42.7989	-1.09121	0.28295	-3.85654	0.000115004	0.00835677
CYBB	5449.58	0.752618	0.195294	3.85377	0.000116312	0.00840974
EHD4	256.918	0.69341	0.180027	3.8517	0.000117298	0.0084391
CFB	4.09772	2.96079	0.769422	3.84807	0.00011905	0.00852293
IRS2	177.851	-1.14525	0.297928	-3.84406	0.000121014	0.00862107
GTPBP2	527.746	0.631606	0.164553	3.83831	0.000123885	0.00878254
MS4A7	610.051	1.06849	0.278844	3.83185	0.000127185	0.00897274
HSH2D	1334.65	0.860369	0.224682	3.82928	0.000128519	0.00899983
LGALS2	125.661	1.62798	0.425202	3.82873	0.000128808	0.00899983
TBC1D8	205.456	0.710387	0.185654	3.8264	0.000130029	0.00903596
ZNF366	24.7626	1.0585	0.276705	3.82538	0.000130569	0.00903596
TLR7	315.11	1.23727	0.32372	3.82205	0.000132348	0.00911571
GCH1	328.42	1.19622	0.313206	3.81928	0.000133841	0.00917503
LOC100335030	30.159	1.06453	0.279251	3.81208	0.000137801	0.00940217
GALM	133.728	1.0491	0.275672	3.8056	0.000141462	0.00959552
ADRBK2	257.505	0.773131	0.203202	3.80474	0.000141955	0.00959552
ZNFX1	857.098	0.849744	0.223537	3.80136	0.000143904	0.00968109
NMI	382.312	1.28123	0.337211	3.7995	0.000144989	0.00968109
GATSL2	29.9985	-1.15094	0.302951	-3.7991	0.00014522	0.00968109
LILRB1	432.915	1.07926	0.284625	3.79186	0.000149521	0.00992235
IFI27	100.773	3.44981	0.910598	3.78851	0.000151555	0.0100116
KIAA0226	1252.17	0.737888	0.195322	3.7778	0.000158221	0.0104046
RASGEF1B	195.457	0.981712	0.260058	3.77497	0.000160025	0.010464
EPHB2	27.8101	1.49141	0.395167	3.77413	0.000160564	0.010464
ST3GAL5	66.1625	0.746135	0.19779	3.77237	0.000161707	0.0104915
CCRL2	67.52	1.12465	0.298387	3.76911	0.00016383	0.010582
LGALS3BP	446.806	1.25056	0.332965	3.75584	0.000172761	0.0111095
CD207	5.6227	-2.45444	0.653844	-3.75386	0.000174133	0.0111302
KIAA1324	221.007	-1.62097	0.431895	-3.75317	0.000174615	0.0111302
LAP3	2115.16	1.82415	0.486484	3.74966	0.000177075	0.0112377
TRIM21	700.119	0.891706	0.23804	3.74603	0.000179652	0.0113092
TRIM56	393.441	0.55458	0.14805	3.74589	0.000179758	0.0113092
CBX7	335.029	-0.716567	0.191495	-3.74196	0.000182587	0.0114377
PSMB9	3498.66	0.636903	0.17032	3.73944	0.000184432	0.0115036
PLA2G4A	53.4982	0.921083	0.24702	3.72877	0.000192415	0.0119503
DENND1A	1079.22	0.643804	0.172778	3.7262	0.000194391	0.0120216
ZNF626	38.4814	4.42001	1.18774	3.72135	0.000198159	0.0122027
C21orf58	33.6113	-1.1193	0.300981	-3.71885	0.000200135	0.0122724
UBE4B	282.739	-0.658504	0.177142	-3.71737	0.000201304	0.0122922
BTK	475.057	0.619075	0.1667	3.7137	0.00020425	0.0123987
DHRSX	312.042	0.463774	0.124903	3.71308	0.000204754	0.0123987
APOL6	1423.98	1.14164	0.307612	3.7113	0.000206198	0.0124343
POLK	231.926	0.729703	0.196708	3.70958	0.000207607	0.0124676
MAP3K6	42.4948	1.16922	0.315413	3.70693	0.000209785	0.0125466
GTPBP1	1335.09	0.739605	0.200058	3.69695	0.000218208	0.0129449
SPTBN1	1073.84	-0.562615	0.152216	-3.69616	0.000218881	0.0129449
PI4K2B	133.784	1.00284	0.271338	3.69589	0.000219118	0.0129449
PHF11	394.438	1.02974	0.278875	3.69247	0.000222086	0.0130671
EIF3F	2802.74	-0.521987	0.141509	-3.68872	0.000225383	0.0131832
TMEM120A	294.075	-0.670262	0.181733	-3.68817	0.000225873	0.0131832
GRAMD1B	239.059	1.19978	0.326165	3.67845	0.000234656	0.0136108
RNH1	884.131	0.572242	0.155585	3.678	0.000235073	0.0136108
ASGR2	11.3543	1.50524	0.409546	3.67538	0.000237492	0.0136963
SETX	2021.39	0.79508	0.216401	3.6741	0.000238692	0.0137111
PPP2R3B	95.5676	-0.743796	0.202734	-3.66883	0.000243665	0.0139417
CD300A	1951.14	0.549937	0.150023	3.66568	0.000246684	0.014028
CDC73	469.794	0.762437	0.208018	3.66524	0.000247105	0.014028
CTSS	14645.2	0.6993	0.190983	3.66158	0.000250669	0.014123
PTOV1	790.001	-0.635311	0.17351	-3.66152	0.000250722	0.014123
NCF1C	1691.08	1.07396	0.293583	3.65811	0.000254079	0.0142569
GBA	258.997	0.532633	0.145673	3.65636	0.000255824	0.0142996
C18orf25	112.31	0.75283	0.206314	3.64896	0.000263307	0.0146615
CLPP	144.514	-0.545612	0.149663	-3.6456	0.000266774	0.0147978
APBB1	263.033	-0.789816	0.216859	-3.64207	0.000270455	0.014945
PYHIN1	110.824	-0.859843	0.236163	-3.64089	0.0002717	0.0149569
GPT2	5.56456	1.64017	0.450612	3.63987	0.000272774	0.0149594
CCL8	10.8351	4.3516	1.19672	3.63629	0.000276598	0.015112
CECR1	4239.45	0.738053	0.20319	3.63233	0.000280876	0.0152883
JAK2	996.677	0.976387	0.268888	3.6312	0.000282104	0.0152978
LTBP3	443.023	-0.874001	0.241051	-3.62579	0.000288079	0.0155637
RAB3IL1	29.406	-1.7913	0.494762	-3.62054	0.000293994	0.0158245
RTDR1	5.72662	-2.1899	0.605568	-3.61627	0.000298878	0.016028
TRIM22	3398.17	0.777708	0.21521	3.61371	0.000301843	0.0161275
GNA15	182.955	0.596352	0.165103	3.61199	0.000303855	0.0161756
SSPO	20.9863	-1.49918	0.415509	-3.60805	0.000308512	0.0163371
C1GALT1	400.163	0.828246	0.229589	3.60752	0.000309138	0.0163371
IL27	21.8095	1.2427	0.344594	3.60628	0.000310623	0.0163526
IDO1	400.398	2.2253	0.617249	3.60519	0.000311929	0.0163526
TAS2R31	82.4279	1.0343	0.28695	3.60446	0.000312807	0.0163526
SP110	413.764	0.712021	0.197633	3.60275	0.000314867	0.0164013
SCARB2	248.388	0.835763	0.232283	3.59803	0.000320637	0.0166422
LGALS9	1236.08	0.793434	0.220628	3.59625	0.000322836	0.0166967
ZFYVE26	914.719	0.566879	0.157756	3.59339	0.000326406	0.0168215
LDLR	334.493	0.875519	0.243889	3.58983	0.000330893	0.0169044
IRF8	879.727	0.642681	0.179071	3.58897	0.000331982	0.0169044
CPEB2	69.6175	0.713206	0.198748	3.5885	0.000332591	0.0169044
CAPG	700.025	0.717957	0.200075	3.58844	0.000332667	0.0169044
CTSL1	221.334	1.13351	0.316026	3.58674	0.000334834	0.0169552
FAM100A	841.531	-0.858393	0.239596	-3.58267	0.0003401	0.0171494
MOB3C	385.769	0.550428	0.153689	3.58144	0.000341712	0.0171494
STX11	1904.48	0.800396	0.223508	3.58106	0.000342209	0.0171494
FGL2	5037.53	1.04376	0.291926	3.57543	0.000349647	0.0174619
GFI1	186.278	-0.787634	0.220417	-3.57338	0.000352398	0.017539
CD3G	2514.04	-0.602781	0.169041	-3.56589	0.000362627	0.0179865
CCL5	6222.78	-0.960896	0.270134	-3.55711	0.000374954	0.0185347
SEC61A2	139.618	-0.578732	0.162832	-3.55417	0.000379171	0.0186796
LYSMD2	142.956	0.958949	0.269883	3.5532	0.000380572	0.0186853
CBR1	249.982	0.892783	0.251469	3.55028	0.000384829	0.0188307
SAMHD1	2010.33	0.712143	0.200734	3.5477	0.000388608	0.0189518
C9orf72	532.535	0.961745	0.271424	3.54333	0.000395114	0.0192046
EPSTI1	1807.01	1.70596	0.481722	3.54137	0.000398058	0.019254
CST3	7751.03	0.89151	0.251776	3.54089	0.00039878	0.019254
CPEB3	61.2313	0.827558	0.233846	3.5389	0.000401797	0.0193355
KDM1B	41.0436	0.976856	0.276183	3.53699	0.000404715	0.0194116
AKR7A3	20.9894	-1.39045	0.393246	-3.53582	0.000406515	0.0194338
LGALS4	23.6961	-1.79238	0.507302	-3.53317	0.000410612	0.0195653
DUSP5	278.375	0.84038	0.238424	3.52473	0.00042391	0.0201203
MAGEF1	67.7115	-0.797785	0.226384	-3.52404	0.000425028	0.0201203
GCNT2	63.3416	0.648562	0.184568	3.51395	0.000441491	0.0208318
RAB39A	39.6712	1.17568	0.33477	3.5119	0.000444913	0.0209253
NOS1AP	3.32506	3.05345	0.869817	3.51046	0.000447338	0.0209715
MS4A14	227.397	1.22288	0.348606	3.50793	0.00045161	0.0211037
LEPREL4	25.0655	-0.889856	0.253782	-3.50637	0.000454258	0.0211594
LOC387647	201.307	0.666993	0.190572	3.49995	0.000465343	0.0216065
FAM123B	50.454	0.708552	0.202754	3.49464	0.000474705	0.0219589
CPD	720.319	-0.787207	0.225307	-3.49394	0.000475955	0.0219589
OBSCN	102.098	-0.945174	0.270949	-3.48838	0.00048595	0.0222945
MDK	14.4953	1.45967	0.418459	3.48819	0.000486298	0.0222945
HIST1H3I	830.874	-0.827155	0.23755	-3.48203	0.000497626	0.0227421
OR52H1	29.788	1.13548	0.326247	3.48044	0.000500583	0.0228056
DTX3	145.947	-0.624031	0.179655	-3.4735	0.000513725	0.0233092
MAPK13	734.069	-0.825506	0.237699	-3.47291	0.000514847	0.0233092
SLC2A4RG	590.548	-0.615619	0.177409	-3.47005	0.000520362	0.0234858
MPZL3	520.878	-0.85338	0.246242	-3.46561	0.000529021	0.0237405
ATP8B4	97.5522	0.88952	0.256706	3.46513	0.000529972	0.0237405
P2RY6	13.8417	1.75008	0.505123	3.46466	0.000530905	0.0237405
GLCCI1	343.434	-0.441177	0.127375	-3.46362	0.000532966	0.0237595
DAGLA	24.5397	1.12111	0.323911	3.46117	0.000537824	0.0239027
STEAP4	1117.83	-1.09606	0.317185	-3.4556	0.000549064	0.0243279
AGPAT3	594.107	0.649648	0.188135	3.45309	0.000554207	0.0244811
CRTAM	166.852	-0.715434	0.207401	-3.44952	0.000561582	0.0247317
TMEM204	227.28	-1.02288	0.296688	-3.44766	0.000565461	0.0247603
KCNMB1	86.1328	0.990463	0.287293	3.44758	0.000565639	0.0247603
DYNLT1	694.614	0.778748	0.226028	3.44536	0.000570306	0.0248897
DNAJC13	846.303	0.570938	0.165882	3.44183	0.0005778	0.0251412
CASP7	29.8531	0.800571	0.232718	3.44009	0.00058152	0.0252101
CXCR2P1	683.193	1.30652	0.37986	3.43947	0.000582853	0.0252101
VSIG10L	11.9553	1.336	0.388993	3.43452	0.000593601	0.0255988
BCAT1	70.1068	1.00841	0.294043	3.42946	0.000604784	0.0260039
TRIM26	444.17	0.575426	0.167908	3.42704	0.00061021	0.0261598
TAF5L	141.057	0.439811	0.128555	3.4212	0.00062346	0.026595
CHP1	1057.35	-0.596622	0.174402	-3.42095	0.000624022	0.026595
NCF1	4429.69	0.999804	0.292463	3.41856	0.000629528	0.0267284
IL15RA	144.406	0.611632	0.178944	3.418	0.000630829	0.0267284
NFATC3	2267.17	-0.527185	0.154578	-3.41049	0.00064847	0.0273101
FOXD4L6	26.0142	0.779017	0.228474	3.40966	0.000650443	0.0273101
STARD4	122.778	0.728108	0.21357	3.40923	0.000651461	0.0273101
PLA2G12A	134.21	-0.627762	0.18415	-3.40897	0.000652075	0.0273101
CDKN1A	356.626	0.877975	0.25771	3.40683	0.000657219	0.0274464
CXorf21	590.707	1.11616	0.328085	3.40206	0.000668804	0.0278502
PSMA1	411.238	0.426424	0.125774	3.3904	0.000697897	0.0289787
ARSB	314.858	0.685179	0.202296	3.38701	0.000706601	0.0292565
DCLRE1C	324.94	0.668562	0.197542	3.38441	0.000713326	0.0294317
ABCC5	159.641	-0.666071	0.196922	-3.38241	0.000718522	0.0294317
SLC9A9	547.741	0.892883	0.26399	3.38226	0.000718918	0.0294317
MB21D1	195.275	0.664215	0.196419	3.38162	0.000720596	0.0294317
NSDHL	101.908	0.538344	0.159203	3.38148	0.000720958	0.0294317
SIL1	128.527	0.596871	0.176616	3.37947	0.000726247	0.0295645
LOC100130987	5.29446	-1.74661	0.517391	-3.37581	0.000735999	0.0298779
SLC29A2	35.5009	-0.841273	0.24995	-3.36576	0.000763331	0.0309011
GZMM	456.654	-0.673494	0.200213	-3.36388	0.000768542	0.0309935
CBR3-AS1	7.73603	1.93359	0.574892	3.3634	0.00076988	0.0309935
FNIP2	238.133	0.580142	0.172539	3.36239	0.000772706	0.0310214
MFSD7	78.7505	0.79318	0.236127	3.35913	0.000781882	0.0313033
OR52K1	136.921	0.794491	0.237159	3.35004	0.000808013	0.0322606
HIST1H1T	39.7082	1.10649	0.330675	3.34616	0.000819399	0.0326256
GANC	364.63	0.69563	0.207962	3.34499	0.000822858	0.0326426
C1orf63	388.277	0.710535	0.212465	3.34424	0.000825075	0.0326426
MYO7B	22.945	1.60178	0.479073	3.34349	0.000827311	0.0326426
FAM159A	74.7711	-0.666309	0.199315	-3.34299	0.000828813	0.0326426
CPED1	54.2245	1.01706	0.304464	3.34049	0.000836294	0.0328483
ARHGEF10L	546.596	0.761399	0.228065	3.33852	0.000842263	0.0329935
MAP1LC3A	145.152	-1.14607	0.343439	-3.33705	0.000846728	0.0330793
RBM43	61.489	1.14261	0.342499	3.33609	0.000849649	0.0331044
PLA2G6	186.454	-0.882922	0.26477	-3.33468	0.000853986	0.0331844
SPP1	9.39018	-1.87298	0.56193	-3.33312	0.000858772	0.0332393
RPS4X	14207.8	-0.520042	0.156041	-3.33273	0.000859973	0.0332393
WSB1	487.929	0.605612	0.181816	3.33091	0.000865631	0.0333693
FKBP9	23.0614	0.925023	0.277889	3.32874	0.000872383	0.0335406
SORT1	724.84	0.61266	0.184199	3.32608	0.000880778	0.033774
MRPS6	566.193	-0.384737	0.115709	-3.32503	0.000884083	0.0338115
GPR157	47.0124	-0.818449	0.246455	-3.32089	0.000897312	0.0342063
ERICH1	194.663	0.620431	0.186858	3.32033	0.000899113	0.0342063
C5	43.9067	0.813202	0.245024	3.31886	0.000903848	0.0342967
ITGB4	6.10205	-2.52911	0.763236	-3.31368	0.000920784	0.0348483
PTP4A1	419.422	0.703614	0.212395	3.31276	0.000923803	0.0348718
OR52B6	33.3007	1.12936	0.341552	3.30654	0.000944552	0.0355626
PCGF5	459.678	0.701437	0.212251	3.30476	0.00095059	0.0356975
KIAA1109	1519.71	0.693148	0.209861	3.3029	0.000956911	0.0358051
TRANK1	1541.16	0.696185	0.210807	3.30247	0.000958384	0.0358051
ATP10D	304.245	0.546834	0.165666	3.30082	0.000964012	0.0358577
MR1	284.772	0.508556	0.154079	3.30062	0.000964726	0.0358577
GAS6	53.8757	0.918256	0.278447	3.29777	0.000974547	0.0361304
GRAMD1C	51.2634	-1.25727	0.382224	-3.28936	0.00100415	0.0370488
SCN5A	4.01678	-2.10132	0.638839	-3.28929	0.00100442	0.0370488
SDK2	102.683	-0.849364	0.258773	-3.28228	0.00102972	0.0378151
MILR1	332.426	0.742526	0.226236	3.28209	0.0010304	0.0378151
OR52K2	423.837	0.800506	0.243983	3.28099	0.00103443	0.0378674
GBP4	1546.6	1.21199	0.369552	3.27963	0.00103943	0.0379041
ABTB2	55.1661	1.19004	0.36296	3.27871	0.00104284	0.0379041
MFAP3	238.363	0.457926	0.139687	3.27822	0.00104462	0.0379041
SDC3	39.1088	1.36725	0.417162	3.27749	0.00104734	0.0379041
MOB1A	2630.81	0.543649	0.165933	3.27632	0.00105168	0.0379041
PECAM1	130.963	0.690983	0.210956	3.27548	0.00105484	0.0379041
UBQLNL	33.4499	1.13059	0.345232	3.27487	0.0010571	0.0379041
EXOC3L4	3.1379	5.23806	1.59994	3.27391	0.0010607	0.0379041
VAMP5	259.235	1.12327	0.34314	3.27351	0.0010622	0.0379041
ACP2	163.353	0.593824	0.181419	3.27322	0.00106331	0.0379041
KIAA1958	34.6926	0.99676	0.30454	3.273	0.00106412	0.0379041
FRMD3	15.6874	1.45243	0.443992	3.27129	0.00107058	0.038041
MYD88	1549.48	0.583739	0.178517	3.26994	0.0010757	0.0381296
TRIM9	8.98285	-1.51463	0.463342	-3.26893	0.00107957	0.0381735
PDE7A	1305.18	-0.529226	0.161955	-3.26773	0.00108413	0.038242
FADS1	134.395	0.751281	0.230074	3.26539	0.00109313	0.0384662
FOXD4L5	19.1799	1.01226	0.310407	3.26106	0.00110995	0.0388849
SLC43A1	133.025	-0.563534	0.172813	-3.26095	0.00111039	0.0388849
CHMP5	552.634	0.949306	0.291286	3.25902	0.00111798	0.0390567
RAB37	1062.52	-0.440851	0.135397	-3.25598	0.00113003	0.0393831
ZNF827	129.906	-0.575532	0.176844	-3.25446	0.00113607	0.0394989
ZNF684	53.7047	0.742614	0.228429	3.25096	0.00115017	0.0398936
SKI	500.295	-0.640612	0.197181	-3.24884	0.00115875	0.0400955
ALG11	71.4613	0.769756	0.237457	3.24166	0.00118835	0.041022
CASP10	474.078	0.714283	0.220429	3.24043	0.0011935	0.041092
SPG20	222.235	0.512417	0.158162	3.23983	0.00119603	0.041092
C16orf74	53.3959	-1.01377	0.313041	-3.23847	0.00120172	0.0410991
CAPN3	135.042	0.534048	0.16491	3.23843	0.00120189	0.0410991
LACC1	40.9118	1.1214	0.346353	3.23774	0.00120482	0.0411026
FAM190A	48.1149	1.03473	0.319679	3.23678	0.00120889	0.0411191
SNORA19	38.4339	0.902349	0.278823	3.23628	0.00121097	0.0411191
POM121C	986.539	-0.600773	0.185684	-3.23547	0.00121445	0.0411412
XRN1	715.933	1.10286	0.341096	3.2333	0.0012237	0.0413584
CENPV	40.8965	-0.8295	0.256612	-3.23251	0.00122709	0.0413767
SPDYE4	5.55903	-1.53053	0.474305	-3.22689	0.00125143	0.0420996
ATF5	249.266	0.908883	0.281897	3.22417	0.00126341	0.0422904
PANX2	8.81903	-1.75756	0.545137	-3.22407	0.00126382	0.0422904
LIMD2	2766.8	-0.478158	0.14833	-3.22362	0.00126583	0.0422904
IKZF3	1133.53	-0.420955	0.130803	-3.21823	0.00128985	0.0428965
RIPK2	377.818	0.730397	0.226957	3.21822	0.00128988	0.0428965
CD7	2071.94	-0.569241	0.176951	-3.21695	0.00129563	0.0429896
EEPD1	190.901	-0.698571	0.217461	-3.2124	0.00131633	0.0432685
STAT1	7794.71	0.949353	0.295534	3.21233	0.00131662	0.0432685
CD74	4439.51	0.795993	0.247817	3.21202	0.00131805	0.0432685
GPR84	31.7092	1.45181	0.452017	3.21185	0.00131884	0.0432685
C17orf103	199.926	-1.55068	0.482802	-3.21183	0.00131892	0.0432685
NADK	2067.62	0.701156	0.218846	3.20387	0.00135592	0.0443184
EXT1	255.245	0.502521	0.156859	3.20364	0.00135703	0.0443184
PPDPF	1761.7	-0.933445	0.29169	-3.20012	0.0013737	0.0446632
VPS51	728.405	-0.503908	0.15748	-3.19982	0.00137513	0.0446632
NUB1	1447.33	0.829032	0.259115	3.19947	0.0013768	0.0446632
TMEM60	198.326	0.442753	0.138414	3.19876	0.00138019	0.0446732
BATF3	28.8386	1.12125	0.350704	3.19713	0.00138803	0.0448273
CTTNBP2NL	49.2804	0.834065	0.260975	3.19596	0.00139367	0.0449095
TMED9	419.008	0.383982	0.120222	3.19393	0.00140351	0.0451266
CHML	34.3509	1.02794	0.322021	3.19214	0.00141223	0.0452521
ZDHHC7	566.244	0.39329	0.123217	3.19185	0.00141364	0.0452521
PRDX2	862.237	-0.735943	0.230648	-3.19076	0.00141899	0.0453235
ZNF683	147.701	-1.32892	0.41662	-3.18975	0.00142394	0.0453818
DRAM1	196.862	0.570023	0.17893	3.18573	0.00144387	0.0459163
LOC100133161	392.592	-0.976977	0.307067	-3.18164	0.00146443	0.0464684
FCER1G	5665.92	0.579191	0.182079	3.18099	0.00146774	0.046472
PSME2	670.017	0.836202	0.262983	3.17968	0.00147436	0.0464803
HAL	312.283	-0.919539	0.289231	-3.17926	0.00147651	0.0464803
CAMK1D	714.392	-0.531118	0.167068	-3.17905	0.0014776	0.0464803
CCDC176	56.444	-1.25203	0.394026	-3.17754	0.00148529	0.0466024
PRRT1	10.9535	-1.34103	0.422102	-3.17703	0.00148789	0.0466024
PRKCH	771.849	-0.539164	0.169778	-3.1757	0.00149476	0.046647
EOMES	463.441	-0.784906	0.247175	-3.17551	0.00149573	0.046647
LMNB1	357.697	0.860848	0.271329	3.17271	0.00151022	0.0469979
NCEH1	65.6622	0.588369	0.185492	3.17193	0.00151427	0.0470234
CASP1	1967.09	0.837452	0.26414	3.17049	0.00152184	0.0471575
LOC283070	541.802	-0.767211	0.242093	-3.16907	0.00152928	0.0472872
CTSO	143.687	0.630706	0.199182	3.16649	0.00154293	0.0476081
SQRDL	342.88	0.799626	0.252588	3.16573	0.00154695	0.0476309
TMEM140	1376.11	0.657394	0.207707	3.16501	0.00155079	0.0476484
KIAA1598	243.49	1.0298	0.325511	3.16363	0.00155813	0.0476816
GNS	655.289	0.585661	0.185126	3.16358	0.00155844	0.0476816
LMOD1	4.69015	-3.27456	1.03603	-3.16067	0.00157405	0.0480581
PRKCE	107.177	0.572586	0.181254	3.15903	0.00158298	0.0482293
GPA33	89.5246	-0.828497	0.262392	-3.15748	0.00159141	0.0483849
SLC22A15	159.833	0.780695	0.247329	3.1565	0.00159673	0.0484453
DALRD3	187.967	-0.426083	0.135023	-3.15564	0.00160146	0.0484875
EPN2	179.407	-0.931529	0.295425	-3.15318	0.001615	0.0487957
SNORA1	149.192	0.637692	0.202557	3.14821	0.00164271	0.0495301

## Sheet: D1G2_D0_adjP<0.05
	baseMean	log2FoldChange	lfcSE	stat	pvalue	padj
LAMP3	88.3284	3.51092	0.413467	8.49143	2.04115e-17	2.88088e-13
OAS2	1559.63	2.52547	0.318033	7.94091	2.00703e-15	1.41636e-11
TCN2	124.277	2.65692	0.344355	7.71566	1.20358e-14	5.66245e-11
STAT2	1956.48	1.56054	0.213711	7.30209	2.83329e-13	9.99727e-10
MOV10	408.133	1.49522	0.208561	7.16922	7.54278e-13	2.12918e-09
IFITM3	9934.15	2.0564	0.288781	7.12096	1.07178e-12	2.52117e-09
IFITM1	9712.67	2.00857	0.283202	7.09237	1.31837e-12	2.6582e-09
IFI44L	817.158	3.85334	0.565693	6.8117	9.64507e-12	1.70163e-08
DHX58	262.592	2.00869	0.295716	6.79262	1.10117e-11	1.72688e-08
LY6E	3690.23	2.3598	0.349246	6.75685	1.41021e-11	1.99037e-08
HERC6	209.983	2.06109	0.306287	6.72929	1.70496e-11	2.18762e-08
IL4I1	57.9896	1.83301	0.273473	6.70272	2.04576e-11	2.40615e-08
IRF7	1553.45	1.70676	0.25604	6.66596	2.62938e-11	2.72363e-08
FBXO39	12.1266	2.99457	0.449501	6.66198	2.70163e-11	2.72363e-08
OAS3	2051.39	3.21106	0.48297	6.64856	2.9597e-11	2.78488e-08
CYBB	5751.95	1.02835	0.157293	6.53784	6.24133e-11	5.50563e-08
ODF3B	517.17	1.75636	0.271197	6.4763	9.40003e-11	7.80424e-08
ZBP1	644.47	1.75988	0.275363	6.39113	1.64667e-10	1.29117e-07
CD40	234.344	1.28043	0.201407	6.35744	2.0514e-10	1.48306e-07
RIN2	478.13	1.32351	0.208304	6.35373	2.10154e-10	1.48306e-07
DDX60	802.287	1.97723	0.320093	6.17704	6.53161e-10	4.38986e-07
SDC2	21.3859	-2.43457	0.395689	-6.15274	7.61576e-10	4.88585e-07
STAC3	37.485	1.68346	0.274988	6.12194	9.24428e-10	5.57801e-07
EIF2AK2	1670.26	1.95629	0.319769	6.11784	9.48507e-10	5.57801e-07
SPATS2L	62.5941	2.63915	0.433498	6.08804	1.14301e-09	6.45299e-07
SCO2	95.8403	1.81405	0.300947	6.02779	1.66219e-09	9.02312e-07
LGALS3BP	567.167	1.94371	0.322947	6.01867	1.75861e-09	9.19295e-07
UNC93B1	1480.25	1.07205	0.18051	5.939	2.86771e-09	1.44553e-06
USP30-AS1	41.6584	1.06538	0.180441	5.9043	3.54146e-09	1.72359e-06
HLA-DRB1	17422.2	1.00966	0.171225	5.89665	3.70966e-09	1.74527e-06
RGL1	44.7911	1.67911	0.285276	5.88593	3.95822e-09	1.80214e-06
IL1RN	1005.05	1.51466	0.259085	5.84617	5.03009e-09	2.21858e-06
PLSCR1	933.08	1.98946	0.341219	5.83045	5.52786e-09	2.36425e-06
NPC2	1366.89	0.81501	0.140257	5.81085	6.21563e-09	2.51288e-06
USP18	185.403	3.03483	0.522308	5.81042	6.23146e-09	2.51288e-06
C9orf91	354.234	0.957967	0.165529	5.78732	7.15199e-09	2.80398e-06
TDRD7	149.74	1.31636	0.22857	5.75912	8.45539e-09	3.2181e-06
KLRC1	69.6314	-1.64933	0.28659	-5.755	8.66429e-09	3.2181e-06
FGD2	845.495	1.03747	0.180568	5.74557	9.16106e-09	3.31536e-06
CD180	792.691	1.0972	0.19145	5.73101	9.98353e-09	3.52269e-06
RNF213	4247.63	1.02344	0.180453	5.6715	1.41554e-08	4.87292e-06
C1QC	22.2888	3.70893	0.656768	5.64724	1.63046e-08	5.47912e-06
RRAS	91.4978	1.26746	0.22588	5.61119	2.00941e-08	6.59554e-06
AGRN	45.2313	1.96538	0.352158	5.58097	2.39187e-08	7.57743e-06
PTGDR	162.424	-1.55934	0.27949	-5.57922	2.41593e-08	7.57743e-06
PML	279.826	1.46959	0.265521	5.53475	3.11679e-08	9.56312e-06
FBXO6	107.943	1.20531	0.219114	5.50086	3.7794e-08	1.13494e-05
CMPK2	560.82	2.45351	0.447855	5.47835	4.29309e-08	1.26235e-05
ISG15	2112.79	3.40058	0.621362	5.47279	4.43012e-08	1.27605e-05
IFI6	5757.67	2.7123	0.501124	5.41242	6.21773e-08	1.75514e-05
KYNU	46.6108	1.3868	0.256634	5.40381	6.52407e-08	1.8055e-05
IFIT5	524.87	1.71446	0.318453	5.38371	7.2966e-08	1.97237e-05
MX1	3606.38	2.61616	0.486183	5.38102	7.40651e-08	1.97237e-05
FAM190A	56.4267	1.67755	0.312443	5.36912	7.91201e-08	2.06797e-05
MT2A	1990.67	1.95068	0.363837	5.36142	8.25702e-08	2.1189e-05
MATK	222.702	-1.25698	0.235419	-5.33934	9.32852e-08	2.35112e-05
OAS1	2041.01	2.23911	0.420569	5.32399	1.01513e-07	2.51361e-05
HERC5	989.655	2.49983	0.472737	5.28799	1.23666e-07	3.00936e-05
TYMP	5433.54	1.41948	0.269066	5.2756	1.32325e-07	3.16547e-05
PGAP1	81.2261	1.63201	0.309734	5.26905	1.37129e-07	3.22573e-05
KLRK1	2039.06	-1.08941	0.207115	-5.25993	1.44106e-07	3.28546e-05
APOBEC3A	2234.37	1.55649	0.29593	5.25966	1.44324e-07	3.28546e-05
RTP4	327.042	1.61369	0.307392	5.2496	1.52428e-07	3.41486e-05
KLRF1	51.3211	-1.90624	0.364965	-5.22306	1.7599e-07	3.88114e-05
KLRC2	49.165	-2.44	0.470893	-5.18164	2.19944e-07	4.77584e-05
SRGAP2	85.7361	1.30585	0.253095	5.15955	2.47544e-07	5.29369e-05
GPR84	43.6503	2.40231	0.466314	5.1517	2.58134e-07	5.43776e-05
ANGPT1	25.5067	-1.97477	0.383643	-5.14741	2.64103e-07	5.4817e-05
RUFY4	34.1323	2.34072	0.455062	5.14373	2.6933e-07	5.50916e-05
TOR1B	406.787	1.05691	0.205738	5.13719	2.78882e-07	5.62307e-05
LILRB4	215.457	1.68779	0.330712	5.1035	3.3342e-07	6.62801e-05
TFEC	128.673	1.67527	0.330089	5.07522	3.87056e-07	7.52633e-05
OASL	340.92	2.40286	0.473551	5.07413	3.89274e-07	7.52633e-05
ST3GAL5	69.613	0.995144	0.196779	5.05718	4.2551e-07	8.11573e-05
IFI27	184.62	4.56648	0.904423	5.04905	4.44017e-07	8.16375e-05
KLRB1	843.536	-1.15314	0.228443	-5.04783	4.46845e-07	8.16375e-05
FAM123B	52.1091	0.903413	0.17899	5.04729	4.48122e-07	8.16375e-05
ISG20	692.744	1.19702	0.237222	5.046	4.51164e-07	8.16375e-05
IFI35	1019.04	1.38705	0.275325	5.03785	4.70791e-07	8.27562e-05
RIPK3	182.616	0.707986	0.140547	5.03737	4.7197e-07	8.27562e-05
IRS2	167.352	-1.44133	0.286195	-5.03617	4.74936e-07	8.27562e-05
HELZ2	284.345	1.29688	0.258206	5.02267	5.09574e-07	8.77089e-05
FCN1	8387.91	0.832113	0.166014	5.0123	5.3782e-07	9.14554e-05
WARS	4408.39	1.43559	0.288263	4.98016	6.35325e-07	0.00010675
UBE2L6	1693.83	1.47515	0.298212	4.94666	7.54988e-07	0.000125364
ACP2	172.566	0.884502	0.178903	4.94403	7.65233e-07	0.000125587
ADHFE1	82.0966	-0.879273	0.178282	-4.93193	8.14221e-07	0.000132091
NTNG2	652.683	1.12268	0.227903	4.92612	8.38789e-07	0.00013453
ADPRH	62.4848	0.978541	0.199719	4.89959	9.60369e-07	0.000151295
PDZD4	47.9121	-1.30847	0.267106	-4.89869	9.64756e-07	0.000151295
CSRNP1	263.504	0.923963	0.189372	4.87909	1.06579e-06	0.000165303
PAX5	524.284	1.30754	0.268669	4.86672	1.13467e-06	0.000173637
LINC00622	46.4631	-1.2716	0.261393	-4.8647	1.14629e-06	0.000173637
TREX1	166.55	0.956943	0.196782	4.86296	1.15643e-06	0.000173637
TTC21A	31.6094	1.53868	0.316952	4.85461	1.20625e-06	0.000179211
CAPG	723.608	0.930058	0.191771	4.84983	1.23568e-06	0.00018167
KIF27	144.42	-1.08115	0.223022	-4.84772	1.24887e-06	0.000181717
PARP10	772.892	0.846664	0.175057	4.83652	1.32135e-06	0.000190302
TMEM106A	416.751	0.911966	0.188848	4.8291	1.37151e-06	0.000195531
IFIT2	3666.6	1.80759	0.375026	4.8199	1.43627e-06	0.00020164
BLVRA	580.276	1.06893	0.221817	4.81898	1.44294e-06	0.00020164
TMX4	1235.62	-0.819736	0.170641	-4.80387	1.55626e-06	0.000211779
ACOT9	474.51	0.791542	0.164782	4.80358	1.55854e-06	0.000211779
TMEM123	5192.69	1.05388	0.219406	4.80333	1.56051e-06	0.000211779
BTK	478.412	0.707769	0.147482	4.79903	1.59435e-06	0.000214311
TCL1A	628.749	1.52661	0.31893	4.78666	1.69578e-06	0.000225795
ZCCHC2	552.83	1.33228	0.27978	4.76188	1.91794e-06	0.000252989
PARP14	2226.36	1.48356	0.312863	4.74187	2.11758e-06	0.000276737
PLEKHO1	475.835	0.791775	0.167113	4.73795	2.15894e-06	0.000277016
NCF1C	1666.51	1.02492	0.216321	4.73794	2.15897e-06	0.000277016
TCF4	149.889	0.972564	0.205803	4.72571	2.29311e-06	0.000291576
BRAF	820.135	-0.498683	0.105575	-4.72349	2.31836e-06	0.000292154
DISC1	127.486	0.897222	0.190081	4.72021	2.35603e-06	0.000293401
CTSZ	2604.58	0.678461	0.143772	4.71902	2.36983e-06	0.000293401
SYNGR2	1983.74	0.679263	0.144446	4.70254	2.56943e-06	0.000315347
NR4A1	45.418	1.32174	0.281498	4.6954	2.66084e-06	0.000323751
GAS6	58.1016	1.21757	0.261432	4.6573	3.20389e-06	0.000386493
NCF1B	1324.79	0.903242	0.194074	4.65411	3.2539e-06	0.000389199
RSAD2	2038.19	3.3841	0.728852	4.64306	3.43294e-06	0.000407164
XAF1	1447.14	2.04542	0.441317	4.63482	3.57256e-06	0.000420192
GNB4	171.734	0.793553	0.17129	4.63279	3.6077e-06	0.000420819
SERPING1	909.218	2.65342	0.573353	4.6279	3.69395e-06	0.000424901
NAP1L4	2004.57	-0.867399	0.187449	-4.6274	3.70291e-06	0.000424901
PARP9	1348.38	1.21633	0.264053	4.60637	4.09768e-06	0.000466408
IFI44	1836.18	2.7412	0.595838	4.60057	4.21329e-06	0.000475731
LAIR1	1181.5	0.611896	0.133078	4.59804	4.26477e-06	0.000477447
CD300E	866.88	1.32556	0.288383	4.59652	4.29615e-06	0.000477447
CASC4	384.147	-0.57463	0.125232	-4.58852	4.46404e-06	0.00049223
LARGE	43.7257	1.30908	0.285482	4.58552	4.52864e-06	0.000495482
MPZL3	490.496	-1.11514	0.24331	-4.58322	4.57881e-06	0.000497118
CCL2	59.9444	3.82603	0.837833	4.56659	4.95733e-06	0.000532543
ABCC5	152.544	-0.795922	0.174404	-4.56367	5.02668e-06	0.000532543
FAM129C	129.371	1.42902	0.313179	4.56296	5.04373e-06	0.000532543
SIGLEC1	107.222	4.00011	0.876745	4.56245	5.05603e-06	0.000532543
NAPSB	328.473	1.01257	0.222386	4.55321	5.28331e-06	0.00055236
FCER1G	5961.89	0.840698	0.185153	4.54056	5.61058e-06	0.000582263
PLA2G4C	80.8819	1.44881	0.320078	4.52645	5.99838e-06	0.000617964
BZRAP1	151.087	-1.11036	0.245427	-4.52421	6.06225e-06	0.000620019
ATF5	269.012	1.19623	0.264786	4.5177	6.25144e-06	0.000634768
CD74	4639.3	1.01742	0.225292	4.516	6.30179e-06	0.00063531
EOMES	442.649	-0.927595	0.205556	-4.51261	6.4035e-06	0.000640986
TMEM171	6.06565	-2.68499	0.596287	-4.50284	6.70512e-06	0.000666451
HESX1	9.66995	2.66923	0.59333	4.49873	6.83621e-06	0.000674729
DOCK4	73.2469	1.23176	0.274419	4.48861	7.16883e-06	0.000702645
CACNA1I	48.1798	-1.36071	0.303383	-4.48512	7.28715e-06	0.000709316
C12orf44	81.7471	0.726746	0.162523	4.47165	7.76181e-06	0.000750344
PRDM2	168.104	-0.734919	0.164448	-4.46901	7.85824e-06	0.000754498
EPB41L3	502.161	0.843828	0.188991	4.46491	8.01013e-06	0.000763885
ATOX1	507.745	0.586621	0.131459	4.46239	8.10515e-06	0.000764537
TBC1D8	202.719	0.689815	0.154603	4.46186	8.12531e-06	0.000764537
MPDU1	206.864	0.766287	0.171881	4.45823	8.26385e-06	0.000772424
RMND5A	1435.15	-0.696389	0.156355	-4.45391	8.43205e-06	0.00078296
MAPK13	698.129	-1.00072	0.225499	-4.43782	9.08739e-06	0.000833856
DFNA5	12.8839	2.12982	0.479953	4.43756	9.09833e-06	0.000833856
RNF103	324.184	-0.892653	0.201562	-4.42868	9.48117e-06	0.000863337
SP140	157.286	1.17724	0.265977	4.42611	9.59461e-06	0.000868066
EBF1	77.7219	1.3737	0.311157	4.41483	1.0109e-05	0.000908781
HECTD1	474.777	-0.459054	0.104025	-4.41292	1.01988e-05	0.000911049
KPTN	61.7204	0.941055	0.21353	4.40713	1.04747e-05	0.000929812
MX2	1068.69	1.37714	0.313266	4.39606	1.10232e-05	0.000972383
KLF3	2334.33	-0.852681	0.19426	-4.38937	1.13678e-05	0.000996554
CEACAM1	307.463	1.45628	0.332077	4.38537	1.15789e-05	0.00100507
CNP	491.376	0.901781	0.205659	4.38484	1.16073e-05	0.00100507
SNHG9	68.2971	-1.48003	0.337726	-4.38235	1.17403e-05	0.00101038
NFKBIE	209.756	0.672629	0.153644	4.37784	1.1986e-05	0.00102527
THOC6	302.059	0.68294	0.156126	4.37428	1.21836e-05	0.0010359
IFIT1	2005.56	2.97567	0.680557	4.3724	1.22886e-05	0.00103857
RAB39B	102.087	-0.666751	0.152716	-4.36596	1.26566e-05	0.0010633
NAPA	1969.05	0.787156	0.180412	4.3631	1.28231e-05	0.00107092
SEC61A2	133.934	-0.697717	0.160086	-4.3584	1.31017e-05	0.00108775
TSPAN4	80.1008	0.898058	0.206456	4.34989	1.36209e-05	0.00112272
MAFB	462.435	1.00842	0.231879	4.3489	1.3682e-05	0.00112272
PSMB9	3492.01	0.66335	0.152883	4.33895	1.43165e-05	0.00116027
2001-03-01	509.14	0.732764	0.168982	4.33634	1.44872e-05	0.00116027
SH3TC1	136.746	0.731437	0.168689	4.336	1.45098e-05	0.00116027
UBE2H	1044.61	-1.01826	0.234846	-4.33585	1.452e-05	0.00116027
ANKFY1	586.838	0.739875	0.17066	4.33538	1.45506e-05	0.00116027
PLAC8	3630.05	1.03666	0.23957	4.32719	1.51022e-05	0.00119749
ITGB4	5.57597	-3.81911	0.883151	-4.32442	1.52934e-05	0.00120587
PLA2G12A	129.982	-0.669942	0.155038	-4.32115	1.5522e-05	0.00121145
DDX60L	2255.99	1.16186	0.268891	4.32095	1.55359e-05	0.00121145
TNFSF10	3702.18	1.38751	0.321508	4.31564	1.59139e-05	0.00123411
SQLE	45.056	1.14329	0.265177	4.31141	1.62213e-05	0.00125108
HMGN2	1515.72	0.455803	0.105833	4.3068	1.65634e-05	0.00127052
CCRL2	68.4117	1.18021	0.274412	4.30086	1.70137e-05	0.00129801
FANCL	48.8344	0.971297	0.226033	4.29715	1.73009e-05	0.0013104
RNH1	882.408	0.635517	0.147919	4.29637	1.73618e-05	0.0013104
GCNT2	63.9524	0.750504	0.174903	4.29097	1.77897e-05	0.00133555
FGFBP2	419.758	-1.65041	0.385057	-4.28614	1.81805e-05	0.00135658
SLC5A3	180.042	-0.58477	0.136464	-4.28515	1.8262e-05	0.00135658
CFB	4.57184	3.09413	0.724159	4.27273	1.93095e-05	0.00142688
CYBASC3	282.687	0.775004	0.181961	4.25917	2.05185e-05	0.00150833
MAPKAP1	301.447	0.488709	0.115178	4.24306	2.20488e-05	0.00161242
CD79B	919.952	0.958568	0.22612	4.2392	2.2432e-05	0.00163199
SAMHD1	1995.69	0.724672	0.171329	4.22971	2.33988e-05	0.00169359
CXCR2P1	722.195	1.46582	0.347108	4.22295	2.4112e-05	0.00173217
PARP12	898.761	1.03189	0.244387	4.22235	2.41772e-05	0.00173217
SLC6A12	42.3238	1.67183	0.39655	4.21594	2.48744e-05	0.00177311
TMEM60	203.095	0.612488	0.145455	4.21085	2.54412e-05	0.00180441
CMKLR1	8.64402	1.87484	0.445693	4.20657	2.59273e-05	0.00182969
C7orf41	267.454	-1.0107	0.240398	-4.20425	2.61947e-05	0.00183936
C1QA	83.8291	1.83971	0.438982	4.19085	2.77905e-05	0.00194176
USP53	242.931	-1.22679	0.293318	-4.18246	2.88371e-05	0.00200496
CCL5	5997.6	-1.01964	0.244218	-4.17512	2.97832e-05	0.00205891
C1QB	146.127	2.36575	0.566756	4.17419	2.99048e-05	0.00205891
C12orf75	165.263	-0.629631	0.151028	-4.16897	3.05982e-05	0.00209135
HLA-DMB	41.2274	-4.81337	1.15472	-4.16842	3.06723e-05	0.00209135
FCRL5	441.112	1.34665	0.323334	4.16488	3.11519e-05	0.00211384
RENBP	134.962	0.63896	0.153628	4.15914	3.19452e-05	0.00214767
RPL4	26379.7	-0.723052	0.17385	-4.15907	3.19549e-05	0.00214767
MYBL1	184.094	-1.02939	0.247671	-4.15628	3.23474e-05	0.00216375
DNPEP	200.263	0.831927	0.200928	4.14042	3.46671e-05	0.0023036
PEA15	976.884	0.597147	0.144296	4.13835	3.49817e-05	0.0023036
CD300C	423.41	0.878718	0.212368	4.13771	3.50785e-05	0.0023036
PSME1	1558.98	0.618538	0.149491	4.13763	3.5091e-05	0.0023036
SESN2	199.392	-0.824587	0.199452	-4.13426	3.56098e-05	0.00232684
RELL1	43.727	-0.978935	0.237089	-4.12898	3.64378e-05	0.00236997
HIPK1	2189.71	-0.57372	0.138993	-4.12769	3.66433e-05	0.0023724
HES4	51.6177	1.62872	0.394688	4.1266	3.68165e-05	0.00237273
DHCR24	141.085	1.0097	0.244909	4.12278	3.74326e-05	0.00240147
PSMA1	409.173	0.473151	0.114795	4.12169	3.76105e-05	0.00240196
TWSG1	214.523	-0.746747	0.181228	-4.12048	3.78076e-05	0.00240368
LGALS9	1260.29	0.886221	0.215449	4.11337	3.89929e-05	0.00246792
CCDC57	224.926	-0.525315	0.127838	-4.10923	3.96984e-05	0.00248886
LILRB1	433.783	1.09259	0.265915	4.10878	3.97748e-05	0.00248886
FOXD2-AS1	105.299	-1.01779	0.247738	-4.10833	3.98528e-05	0.00248886
MVP	741.831	0.760048	0.185069	4.10683	4.01118e-05	0.002494
CD22	879.073	0.991551	0.242587	4.0874	4.36226e-05	0.00269043
HS3ST1	21.1136	1.51095	0.369707	4.08688	4.37218e-05	0.00269043
SLC43A1	128.037	-0.644489	0.157722	-4.08624	4.38429e-05	0.00269043
SNX29P2	298.613	0.951287	0.233155	4.08007	4.50223e-05	0.00275085
PDIA4	192.104	0.778188	0.190797	4.07862	4.53044e-05	0.00275615
SLC35A4	802.294	0.439667	0.107953	4.07277	4.6458e-05	0.0028142
TIMM10	293.361	1.23188	0.303035	4.06513	4.80047e-05	0.00289546
SWAP70	659.862	0.642546	0.158207	4.06142	4.87756e-05	0.00292726
ABCB4	33.4479	1.17158	0.288584	4.05975	4.91245e-05	0.00292726
IRF9	1396.86	0.642214	0.158196	4.05961	4.9154e-05	0.00292726
PLEKHG1	152.924	0.863961	0.212962	4.05688	4.97322e-05	0.00294925
TRIM26	446.371	0.651096	0.160979	4.04461	5.24111e-05	0.00309511
SERPINB9	1329.55	0.66289	0.163938	4.04353	5.26519e-05	0.00309637
VPREB3	163.393	1.39002	0.343887	4.04208	5.29792e-05	0.00310269
FFAR2	2420.22	0.90843	0.225011	4.03727	5.40778e-05	0.00315394
LDLR	337.404	0.943079	0.233844	4.03295	5.50819e-05	0.00318819
SLC2A1	1364.52	-0.878806	0.217915	-4.0328	5.51167e-05	0.00318819
CERK	1532.88	-0.710936	0.176347	-4.03145	5.54332e-05	0.0031934
COPS3	419.491	-0.748509	0.185925	-4.02586	5.67676e-05	0.00325699
CCDC125	400.739	-0.62968	0.156523	-4.02293	5.7479e-05	0.00328445
GTPBP2	521.094	0.611939	0.152272	4.01871	5.85171e-05	0.00331883
CCNDBP1	2078.24	-0.89085	0.221695	-4.01836	5.86053e-05	0.00331883
SLC1A3	12.9664	1.44884	0.360619	4.01763	5.87861e-05	0.00331883
MAP1LC3A	138.025	-1.3242	0.3299	-4.01395	5.97101e-05	0.00335757
IL15RA	145.902	0.701176	0.174804	4.01121	6.04088e-05	0.00338337
ZNFX1	813.327	0.655485	0.163513	4.00876	6.10395e-05	0.00340132
IFI30	13387.7	0.829804	0.207032	4.00809	6.12111e-05	0.00340132
COMMD9	206.118	0.552916	0.138253	3.9993	6.3531e-05	0.00351638
TNF	275.694	0.744117	0.186131	3.99782	6.39299e-05	0.00352463
GTPBP1	1287.97	0.615651	0.15406	3.99616	6.43774e-05	0.00353549
TMEM176B	513.121	2.669	0.668259	3.99396	6.49778e-05	0.00355464
SLC2A8	12.5938	1.30374	0.326609	3.99175	6.55866e-05	0.00357409
BCL11A	635.816	0.937331	0.234924	3.98993	6.60942e-05	0.0035879
SAMD9L	995.981	1.70223	0.427075	3.98578	6.72575e-05	0.00363706
F2R	123.931	-1.03932	0.260934	-3.98306	6.80345e-05	0.00365546
P2RY6	13.6686	1.68917	0.424119	3.98277	6.81158e-05	0.00365546
CTDSP2	1385.05	-0.650327	0.163512	-3.97724	6.97207e-05	0.00372741
SLC2A4RG	571.939	-0.64575	0.16242	-3.9758	7.01424e-05	0.00373044
TSC22D3	4051.01	-1.10002	0.27675	-3.97479	7.04421e-05	0.00373044
NEK8	59.4851	0.732875	0.184401	3.97436	7.05702e-05	0.00373044
TMEM199	169.928	0.454658	0.114587	3.96782	7.25345e-05	0.00380889
PNPT1	340.156	1.1649	0.293637	3.96715	7.27382e-05	0.00380889
CYCS	492.868	0.597689	0.150675	3.96674	7.28639e-05	0.00380889
HIST2H2BF	9.13075	2.51269	0.634172	3.96216	7.42759e-05	0.00385931
SDC3	42.2746	1.59987	0.40382	3.96184	7.43752e-05	0.00385931
PPARGC1B	98.3698	0.857883	0.216964	3.95404	7.68422e-05	0.00397271
PIK3R2	390.046	-0.937704	0.237347	-3.95077	7.79e-05	0.0040127
PPTC7	1000.15	-0.584287	0.148019	-3.94738	7.901e-05	0.00404086
TNFSF13	421.564	0.799675	0.202596	3.94715	7.90881e-05	0.00404086
AGPAT3	596.245	0.710268	0.179975	3.94649	7.93055e-05	0.00404086
FUOM	17.6347	1.02983	0.261024	3.94534	7.96866e-05	0.00404345
SLFN11	239.4	0.499319	0.126582	3.94461	7.99293e-05	0.00404345
XPO7	1119.21	-0.694555	0.176157	-3.94281	8.0534e-05	0.00405949
RFFL	961.844	-0.781952	0.19897	-3.93001	8.49431e-05	0.0042665
HNRNPF	547.21	0.505861	0.128972	3.92225	8.77275e-05	0.00437483
BLNK	205.549	1.00388	0.256047	3.92069	8.82955e-05	0.00437483
SCARB2	250.226	0.901285	0.229902	3.9203	8.84376e-05	0.00437483
GNS	662.69	0.695223	0.17735	3.92005	8.85305e-05	0.00437483
KLRC3	335.5	-1.05708	0.269683	-3.91973	8.86497e-05	0.00437483
IL27	21.6244	1.20204	0.306791	3.9181	8.92498e-05	0.0043891
CTNND1	85.6665	0.895431	0.228651	3.91615	8.99744e-05	0.00440937
RTDR1	5.40643	-2.48817	0.63586	-3.91308	9.11252e-05	0.00442908
ABHD5	546.896	-0.925287	0.236489	-3.9126	9.13078e-05	0.00442908
SAMD4A	20.9702	1.72194	0.440104	3.91257	9.1318e-05	0.00442908
DDB1	1999.77	-0.561495	0.143748	-3.9061	9.37977e-05	0.00452203
NCAM1	125.171	-1.36089	0.348489	-3.90513	9.41755e-05	0.00452203
ZNF174	224.475	-0.575251	0.147308	-3.90508	9.41956e-05	0.00452203
MYD88	1508.01	0.505649	0.129592	3.90184	9.54638e-05	0.00456738
YKT6	420.654	0.461945	0.118454	3.89979	9.6277e-05	0.00459072
TOPORS	435.68	-0.621448	0.15954	-3.89525	9.80961e-05	0.00464609
LMO2	23.3673	1.04306	0.267785	3.89513	9.81473e-05	0.00464609
ZNF839	117.458	-0.48794	0.125292	-3.89444	9.84258e-05	0.00464609
LINC00426	27.6599	-1.05335	0.270619	-3.89235	9.92761e-05	0.00467061
IKBIP	166.124	-0.989198	0.254272	-3.89032	0.000100113	0.00469433
KLHDC7B	126.381	1.10715	0.284673	3.88919	0.00010058	0.0047006
LIX1L	721.372	-0.696744	0.179386	-3.88404	0.000102734	0.00478541
MEX3C	296.155	-0.637878	0.164377	-3.88058	0.000104206	0.00483805
WDFY1	544.089	0.811981	0.209446	3.87681	0.000105836	0.00489761
EPHB2	27.7193	1.46235	0.377729	3.87144	0.000108193	0.00499033
GCH1	321.107	1.10786	0.286327	3.86921	0.000109189	0.00501987
FCRL1	403.368	1.16522	0.301217	3.86837	0.000109563	0.0050207
LGR6	79.9538	-1.25535	0.324611	-3.86725	0.000110069	0.00502753
MDK	14.7684	1.49477	0.386887	3.86357	0.00011174	0.00508742
PRRT4	4.23625	-2.69228	0.69735	-3.86073	0.000113049	0.00513045
IPO4	198.304	0.57621	0.149284	3.85982	0.00011347	0.00513307
PGK1	2479.61	0.385084	0.0997903	3.85894	0.000113881	0.00513521
PLIN5	28.8165	-1.42066	0.368403	-3.85625	0.000115139	0.00517537
TLR7	304.143	1.10859	0.287843	3.85138	0.000117456	0.00526278
SCD	58.4997	0.925288	0.240403	3.8489	0.00011865	0.00529946
PCED1B-AS1	308.225	-0.788202	0.204863	-3.84746	0.000119351	0.00531394
EXOC4	133.017	0.547224	0.14235	3.84421	0.000120941	0.0053678
BST2	2610.26	1.02106	0.265678	3.84323	0.000121426	0.00537244
EIF3L	1769.28	-0.696449	0.181253	-3.84242	0.000121829	0.00537341
SREBF2	748.168	0.619137	0.161208	3.84062	0.000122723	0.00537816
EMP3	4241.1	0.490111	0.127633	3.84	0.000123034	0.00537816
SESN1	279.134	-0.716015	0.186467	-3.83991	0.00012308	0.00537816
KMO	194.26	1.00189	0.260988	3.83883	0.000123623	0.00538524
DDX58	2099.27	1.3638	0.355883	3.83217	0.000127016	0.00551599
SLC39A11	174.95	0.615877	0.160746	3.83138	0.000127428	0.00551691
CASP7	29.9269	0.854441	0.223256	3.82718	0.000129622	0.00559474
HSPA14	180.864	-1.03522	0.270619	-3.82536	0.000130582	0.00561902
AGPAT2	143.487	0.700296	0.183196	3.82265	0.000132024	0.00566378
CDKN1A	358.115	0.9069	0.237394	3.82023	0.000133329	0.00569987
RASGEF1B	187.923	0.841661	0.220354	3.81959	0.000133673	0.00569987
MTHFD1	195.273	0.543139	0.142267	3.81775	0.000134675	0.0057253
TUBA1B	4532.35	0.629477	0.164961	3.81592	0.000135677	0.00575058
DUSP1	2713.25	-1.03705	0.271944	-3.81348	0.000137026	0.00579039
NAGPA	94.6657	0.569463	0.149541	3.80807	0.000140056	0.00590076
SGK1	11.0114	-1.63138	0.428913	-3.80352	0.000142657	0.00599244
ACAD8	213.613	-0.580755	0.152731	-3.80247	0.000143262	0.006
FAM212B	309.848	-0.918888	0.241879	-3.79896	0.000145303	0.00606746
BAK1	470.563	0.576096	0.15169	3.79786	0.000145952	0.0060766
CTSW	1544.96	-0.897816	0.236503	-3.79621	0.000146928	0.00609924
SAMD9	480.774	1.34652	0.355158	3.79133	0.00014984	0.00618434
AGPAT1	640.195	-0.971543	0.256255	-3.79131	0.000149854	0.00618434
C19orf66	623.299	0.67512	0.178246	3.78757	0.000152127	0.00625982
SPP1	8.66267	-2.492	0.65816	-3.7863	0.000152904	0.00627351
KIF21A	48.9471	-0.835223	0.220804	-3.78265	0.000155168	0.00634794
GOLGA8B	788.698	-0.650915	0.172315	-3.77747	0.000158427	0.00646256
NAT8B	35.6745	1.83471	0.485852	3.77628	0.00015919	0.00647493
SYTL2	193.272	-0.945844	0.250524	-3.77545	0.000159716	0.00647767
CD226	1179.07	-0.638917	0.169572	-3.76781	0.000164684	0.00664228
C1orf21	162.302	-1.00035	0.265503	-3.76776	0.000164716	0.00664228
TRIM5	304.633	1.02339	0.271816	3.76501	0.000166544	0.00667919
GIGYF2	931.395	-0.456433	0.121232	-3.76496	0.000166578	0.00667919
CD79A	2136.63	1.04666	0.27838	3.75983	0.000170032	0.00678347
KLHL7	114.238	-0.711692	0.189297	-3.75967	0.000170139	0.00678347
LIN37	240.281	-0.747677	0.199274	-3.752	0.000175427	0.00696386
DRAM1	200.904	0.702645	0.187288	3.75168	0.000175651	0.00696386
ETFB	183.539	0.66462	0.177207	3.75053	0.000176459	0.00697632
WIBG	73.4429	0.664574	0.177349	3.74727	0.000178772	0.00704799
SWSAP1	59.6081	0.642417	0.171538	3.74504	0.000180367	0.0070911
DPH2	94.6634	0.685624	0.183242	3.74163	0.000182828	0.00715422
KIAA0895L	30.1329	1.08551	0.290132	3.74142	0.000182987	0.00715422
ADAP2	197.371	0.88638	0.237176	3.73723	0.000186059	0.00725425
MEGF6	44.5903	-0.901077	0.241369	-3.7332	0.000189063	0.00734976
PORCN	159.036	-0.678268	0.181717	-3.73255	0.00018955	0.00734976
ZNF70	25.1166	-1.09683	0.294068	-3.72986	0.000191583	0.00740822
IFIH1	489.276	1.64918	0.442312	3.72854	0.000192595	0.007427
SEH1L	136.924	0.58177	0.156332	3.72136	0.000198149	0.00762036
AUH	98.7725	-0.571446	0.153598	-3.7204	0.000198909	0.00762484
RTF1	1253.81	-0.733091	0.197076	-3.71984	0.000199346	0.00762484
PRKCE	108.168	0.678364	0.18262	3.71462	0.00020351	0.0077631
DLG5	86.471	-1.36297	0.366996	-3.71386	0.00020412	0.00776534
TRIM21	667.23	0.715362	0.192673	3.71282	0.000204962	0.00777645
CCDC157	18.9557	-0.993614	0.267799	-3.7103	0.000207011	0.00783312
SEC14L1	4942.45	-0.925537	0.249838	-3.70454	0.000211772	0.00799183
TTC30A	39.6553	-1.11068	0.300098	-3.70106	0.000214701	0.00808077
PPM1K	379.861	0.715238	0.193544	3.69549	0.000219463	0.00823802
PPP1R11	629.621	0.530318	0.143549	3.69435	0.000220451	0.00825316
RAP1GAP	33.0323	-2.98707	0.809492	-3.69006	0.000224199	0.00837128
FKBP5	1041.75	-0.589001	0.159683	-3.68857	0.000225522	0.00839847
RNF114	770.749	0.36515	0.0990223	3.68755	0.00022642	0.00840973
RPL11	12841.6	-1.08657	0.29481	-3.68566	0.000228113	0.00845036
UVSSA	219.141	-0.668013	0.181412	-3.68231	0.000231133	0.0085398
PIK3CB	585.827	-0.713513	0.193872	-3.68033	0.000232932	0.00858381
RPL6	3987.17	-1.07816	0.293351	-3.67533	0.000237542	0.00873091
HSPA5	1535.53	0.499174	0.135879	3.67368	0.000239085	0.00876479
FAM20A	11.7474	1.83726	0.500524	3.67067	0.000241918	0.00884569
CNNM3	728.539	-0.716733	0.195556	-3.6651	0.000247238	0.00901684
RASGEF1A	51.5502	-1.03364	0.282293	-3.6616	0.000250645	0.00911753
APOBEC3B	17.1716	1.29371	0.35357	3.65899	0.000253209	0.00918711
TNFSF13B	826.491	1.14528	0.313125	3.65757	0.000254614	0.00919841
WDR77	276.855	0.551459	0.150781	3.65736	0.000254823	0.00919841
PHLPP2	451.799	-1.01655	0.278145	-3.65476	0.000257419	0.00926839
EEF1A1	45058.7	-0.781077	0.214346	-3.64401	0.000268427	0.00962116
KLRC4	348.352	-1.04987	0.28812	-3.64386	0.00026858	0.00962116
CDK18	40.8938	1.07586	0.295467	3.6412	0.000271367	0.00969641
BNC2	5.86711	-1.8826	0.517354	-3.6389	0.00027381	0.00975896
SH2B2	329.217	0.699322	0.192238	3.6378	0.000274976	0.00977585
PRKRIR	450.354	-0.682413	0.187698	-3.63569	0.000277236	0.00983143
TENM1	104.251	-0.746291	0.2054	-3.63335	0.00027977	0.00989642
RELB	348.113	0.436815	0.120259	3.63229	0.000280917	0.00991215
GRAMD1C	48.9964	-1.37353	0.378641	-3.62753	0.00028615	0.0100693
PLAGL2	313.591	0.732779	0.202038	3.62694	0.000286799	0.0100693
HOXA1	16.6416	1.03048	0.284283	3.62485	0.000289128	0.0101259
GLCCI1	335.472	-0.428116	0.118129	-3.62413	0.000289931	0.0101289
IGF1R	668.26	-0.844493	0.233132	-3.62238	0.000291903	0.0101726
ASPRV1	92.2649	1.26022	0.348024	3.62108	0.000293375	0.0101988
GTPBP4	221.623	0.463826	0.128261	3.61627	0.000298881	0.0103646
CXCL17	2.56155	3.85964	1.06945	3.60899	0.000307386	NA
LOC100506035	26.8928	-1.37094	0.380023	-3.60751	0.000309153	0.0106946
STXBP5	415.844	-0.638028	0.176974	-3.60521	0.000311906	0.0107634
SP100	1637.23	0.687672	0.190837	3.60346	0.000314007	0.0108095
ZRANB1	538.733	-0.451847	0.125556	-3.59877	0.00031972	0.0109794
LOC100093631	176.078	-0.809996	0.225155	-3.5975	0.00032129	0.0109816
SRSF8	600.135	-0.499396	0.138863	-3.59632	0.000322751	0.0109816
SLC3A2	496.625	0.527841	0.146777	3.59621	0.000322893	0.0109816
COL6A2	102.292	-1.14978	0.319721	-3.5962	0.000322898	0.0109816
CDH2	7.07623	-2.29334	0.637946	-3.59489	0.000324535	0.0110108
IFFO2	445.195	-0.723828	0.201561	-3.59111	0.000329273	0.0111447
MYO7B	24.3719	1.77644	0.494932	3.58927	0.000331608	0.0111969
GBA	267.089	0.733942	0.204752	3.58455	0.000337663	0.0113742
DTX3L	1250.35	0.969582	0.270544	3.58382	0.000338603	0.0113787
ADAMTS1	10.4533	-1.74661	0.487587	-3.58214	0.000340785	0.0114248
SLC7A7	492.262	0.779831	0.217791	3.58065	0.000342746	0.0114633
WSB2	510.851	0.325967	0.0911417	3.57649	0.000348245	0.0116197
CTSH	787.175	0.573871	0.160738	3.57023	0.000356669	0.0118727
LOC439949	180.592	-0.874017	0.244872	-3.56929	0.000357952	0.0118874
LPAL2	26.8162	-1.02941	0.288576	-3.56718	0.000360837	0.0119307
MPEG1	2456.39	0.630649	0.176814	3.56675	0.000361439	0.0119307
UBE2E3	359.331	-0.585557	0.164183	-3.56649	0.000361792	0.0119307
ELN	1.28697	4.14102	1.16158	3.56498	0.000363881	NA
DNAJC7	580.885	0.439621	0.123351	3.56398	0.000365268	0.0120172
SPINK8	2.1013	-3.56881	1.00305	-3.55794	0.000373772	NA
TMEM106C	281.256	-0.844764	0.237636	-3.55487	0.000378172	0.0124081
TMEM191A	26.0071	0.904234	0.254402	3.55435	0.000378908	0.0124081
RPL27	5212.56	-1.13282	0.318769	-3.55374	0.000379798	0.0124085
HSH2D	1276.27	0.697305	0.196369	3.55098	0.000383794	0.0125101
SMAD7	166.784	-0.85274	0.240213	-3.54993	0.000385335	0.0125183
DOCK8	3627.05	0.465859	0.131265	3.54901	0.000386688	0.0125183
LINC00672	72.7249	-0.784128	0.220944	-3.54899	0.000386707	0.0125183
CD1C	103.849	-1.12837	0.318146	-3.54671	0.000390068	0.0125982
CORO2B	17.2556	1.78994	0.505159	3.54333	0.000395115	0.0127182
TM9SF1	171.674	0.441978	0.124772	3.5423	0.000396659	0.0127182
SRPK2	1108	-0.537204	0.151654	-3.54229	0.000396663	0.0127182
TSEN54	243.344	-0.641843	0.181223	-3.54173	0.000397518	0.0127182
STXBP5-AS1	14.0854	-1.24677	0.352074	-3.54121	0.000398289	0.0127182
PHF10	935.188	-0.789665	0.223044	-3.5404	0.000399518	0.0127286
TMEM120A	287.393	-0.639038	0.180651	-3.53743	0.000404047	0.012844
SPAG9	912.617	-0.604254	0.170857	-3.53661	0.000405304	0.012855
PWWP2A	332.219	-0.682451	0.193008	-3.53587	0.000406442	0.0128621
KIF19	30.9662	-1.6864	0.477055	-3.53501	0.000407757	0.0128749
TNS3	159.606	0.697619	0.197416	3.53375	0.000409701	0.0129074
UBR7	272.517	-0.601023	0.170298	-3.52924	0.000416762	0.0131006
SLC25A1	246.066	0.422085	0.11963	3.52826	0.000418303	0.0131199
C2orf18	310.627	0.5691	0.161503	3.52378	0.000425443	0.0133142
C11orf24	257.33	0.506683	0.143954	3.51975	0.000431959	0.013445
KLF7	589.965	-0.545535	0.155007	-3.51943	0.000432467	0.013445
TRERF1	787.192	-0.624858	0.177545	-3.51943	0.000432479	0.013445
STAT1	7879.04	0.987587	0.280678	3.51857	0.000433871	0.0134586
PHF20L1	904.022	-0.666028	0.189474	-3.51515	0.000439513	0.0136037
TNFAIP8L1	36.2645	0.864658	0.246033	3.51441	0.000440739	0.0136118
RAB13	261.413	-0.460926	0.131327	-3.50976	0.000448505	0.0138214
ABCG2	8.83245	-1.7147	0.488891	-3.50732	0.000452649	0.0139187
SRRT	191.809	0.595102	0.169728	3.5062	0.000454546	0.0139467
ABCA2	308.945	-0.824142	0.235176	-3.50436	0.00045771	0.0140133
EIF1B	1459.97	-0.885321	0.252767	-3.50251	0.000460891	0.0140801
GABARAPL1	248.036	-0.801975	0.229202	-3.49899	0.00046702	0.0142366
HNRNPR	730.429	0.649765	0.186082	3.49182	0.000479746	0.014593
TBX21	613.502	-0.85607	0.24545	-3.48776	0.000487081	0.0147842
KIAA1147	709.409	-0.477138	0.136844	-3.48672	0.000488977	0.0148099
TRIM14	1413.3	0.654087	0.18767	3.4853	0.000491585	0.014857
PNMA1	36.5989	-0.709127	0.203614	-3.48271	0.000496374	0.0149697
LZTR1	449.902	-0.749298	0.215245	-3.48114	0.000499282	0.0150253
DPEP2	2441.95	-0.80888	0.232463	-3.47961	0.000502145	0.0150793
SFMBT2	623.792	-0.855842	0.246593	-3.47067	0.00051917	0.0155422
ARL2	116.149	0.645653	0.186069	3.46998	0.000520504	0.0155422
SLC4A4	33.1476	-1.07317	0.309288	-3.46979	0.000520862	0.0155422
TM9SF4	662.069	0.604643	0.174359	3.46781	0.000524725	0.0156244
MILR1	330.273	0.760334	0.219477	3.4643	0.000531606	0.015796
WBSCR16	184.176	0.400619	0.115728	3.46173	0.000536712	0.0159142
WASF1	31.4571	0.878392	0.253822	3.46066	0.000538847	0.0159146
ABTB1	3620.85	-0.734626	0.212283	-3.4606	0.000538982	0.0159146
LEPREL2	5.12578	-1.77173	0.512412	-3.45762	0.000544972	0.0160579
FKBP9	22.5962	0.869223	0.251575	3.45512	0.000550044	0.0161555
ZC3HC1	106.034	0.471028	0.136338	3.45486	0.000550575	0.0161555
GALK1	171.83	0.444014	0.128624	3.45204	0.000556371	0.0162771
TCTEX1D4	94.9428	-0.956277	0.277044	-3.45172	0.000557025	0.0162771
CTGF	8.54396	1.70767	0.494973	3.45002	0.00056054	0.016346
YPEL5	2329.47	-0.551719	0.159984	-3.44859	0.000563531	0.0163993
ISOC2	39.2857	0.809691	0.234889	3.44712	0.000566587	0.0164543
PSME2	669.879	0.860031	0.249665	3.44474	0.000571603	0.0165659
OGFR	487.736	0.640395	0.185951	3.4439	0.000573385	0.0165835
PRPF38B	889.053	-0.302969	0.0880387	-3.44131	0.000578903	0.0167089
RSPH9	12.6209	1.96408	0.570906	3.44028	0.000581118	0.0167386
HSPBAP1	455.313	-0.415956	0.121004	-3.43755	0.000587001	0.0168678
RSL1D1	916.243	-0.594194	0.172897	-3.43669	0.000588873	0.0168678
GRAMD1B	233.913	1.11409	0.32419	3.43654	0.000589188	0.0168678
C11orf49	135.175	-0.611137	0.17791	-3.43509	0.000592354	0.016924
MGA	375.787	-0.405996	0.118306	-3.43175	0.000599702	0.0170994
NEK7	904.986	-0.460387	0.134356	-3.42662	0.000611154	0.0173908
ZNF606	28.3826	1.01334	0.296026	3.42316	0.000618972	0.0175778
MAD2L1BP	196.313	0.505163	0.147652	3.42131	0.000623196	0.0176426
GNA15	180.742	0.602601	0.176144	3.42107	0.000623754	0.0176426
KCTD10	244.259	-0.551506	0.161247	-3.42027	0.000625593	0.0176592
HADHA	1060.41	-0.532115	0.155746	-3.41656	0.000634172	0.0178657
ATP6V0D1	959.239	0.628095	0.183924	3.41496	0.000637916	0.0178925
STK39	895.866	-0.642916	0.188267	-3.41492	0.000638017	0.0178925
CFH	20.3311	-1.44697	0.423769	-3.41453	0.000638926	0.0178925
UBQLNL	33.0557	1.07707	0.315576	3.41302	0.000642478	0.017939
TRIM23	329.645	-0.482504	0.141383	-3.41274	0.000643131	0.017939
SDSL	9.98905	1.28435	0.376902	3.40765	0.00065525	0.018241
XPC	849.851	-0.33249	0.0976747	-3.40406	0.000663924	0.0184131
PLCH2	131.512	-0.879945	0.258502	-3.40401	0.00066404	0.0184131
SH3RF1	31.8009	1.01616	0.298654	3.40248	0.000667775	0.0184803
SPTSSB	9.94229	-1.44262	0.424134	-3.40133	0.000670587	0.0184893
COPS8	833.834	-0.605441	0.178056	-3.40028	0.000673162	0.0184893
ZBTB38	806.82	-0.403569	0.118687	-3.40027	0.000673183	0.0184893
TSFM	94.1621	0.460135	0.135345	3.39973	0.000674532	0.0184893
TGIF2	91.2039	0.530318	0.155991	3.39968	0.000674648	0.0184893
IFI16	5015.35	0.782349	0.230223	3.39822	0.000678253	0.0185521
MS4A1	2308.63	0.953006	0.280625	3.39601	0.000683747	0.0186317
HMGB1	950.312	-0.680367	0.200372	-3.39551	0.000684997	0.0186317
HOPX	67.7658	-1.00124	0.2949	-3.39519	0.000685802	0.0186317
NFXL1	324.68	-1.00893	0.297187	-3.39494	0.000686447	0.0186317
DUSP6	1893.06	0.687255	0.202487	3.39406	0.000688635	0.0186553
AP1S3	12.3814	1.09179	0.321975	3.39093	0.000696548	0.0188187
GFI1	184.378	-0.634368	0.187095	-3.39063	0.000697333	0.0188187
RAB30	149.413	0.741175	0.218642	3.38989	0.000699196	0.0188329
SPN	109.495	-1.04908	0.309906	-3.38514	0.000711409	0.0191046
HAX1	490.515	0.439088	0.129719	3.38492	0.000711991	0.0191046
ATP8B3	71.3602	-0.849398	0.251034	-3.3836	0.000715421	0.0191261
RHBDF2	757.633	0.648629	0.191709	3.38341	0.000715911	0.0191261
SAP30BP	1696.78	-0.734261	0.217077	-3.3825	0.000718304	0.0191261
PTPN22	662.783	-0.526704	0.155717	-3.38245	0.000718432	0.0191261
H2AFZ	1103.52	-0.624057	0.184534	-3.38181	0.000720101	0.0191261
PVRL2	9.70801	1.48023	0.437822	3.3809	0.000722492	0.0191261
STOML1	36.8538	0.907663	0.268498	3.38052	0.000723476	0.0191261
PTPRK	21.7211	0.991163	0.293233	3.38012	0.000724529	0.0191261
PCBP2	14277.1	-0.538329	0.159289	-3.37958	0.000725977	0.0191261
CCR1	469.508	0.83656	0.247581	3.37893	0.00072769	0.0191261
NLRC3	518.963	-0.459605	0.136021	-3.37893	0.000727695	0.0191261
ATP2B4	1750.09	-0.565034	0.167376	-3.37583	0.000735932	0.0193066
PRKDC	609.881	-0.468826	0.138972	-3.37353	0.000742103	0.0193979
ATP13A1	272.808	0.453251	0.134357	3.37347	0.000742267	0.0193979
GZMM	450.899	-0.561449	0.166454	-3.373	0.000743534	0.0193979
LOC100130987	5.10984	-1.71277	0.507991	-3.37164	0.000747214	0.0194579
SLC25A51	222.002	-0.463816	0.137602	-3.37071	0.000749748	0.0194879
HDLBP	1633.05	-0.565324	0.167893	-3.36716	0.000759455	0.0196994
LSG1	123.718	0.57505	0.170804	3.36672	0.000760676	0.0196994
APOBEC3F	223.327	0.709142	0.210874	3.36286	0.000771382	0.0199401
IDH3A	257.641	0.575859	0.171328	3.36116	0.000776171	0.0200196
TRIM38	772.815	0.659572	0.196257	3.36076	0.000777294	0.0200196
NAGK	1514.01	0.638174	0.189946	3.35977	0.000780072	0.0200245
IQGAP2	1657.75	-0.613752	0.182681	-3.35968	0.000780321	0.0200245
LGALS2	117.779	1.37903	0.410708	3.35769	0.000785961	0.0200976
KIAA0040	814.543	0.769008	0.22903	3.35767	0.00078602	0.0200976
SNORA27	95.1655	0.53637	0.159773	3.35707	0.000787732	0.020105
S100P	181.264	-2.78246	0.829135	-3.35586	0.00079119	0.0201568
PIGX	168.789	-0.736321	0.219526	-3.35414	0.000796117	0.0202458
CBX1	5.47311	-1.80267	0.537755	-3.35221	0.00080169	0.0203508
RAB22A	679.077	-0.458962	0.136955	-3.35118	0.000804673	0.020361
ATF3	48.9655	1.56847	0.468049	3.35108	0.000804975	0.020361
RPL21	4786.67	-0.877388	0.262069	-3.34793	0.00081419	0.0205572
MZB1	236.927	1.12239	0.335321	3.34721	0.000816284	0.0205614
SGSM1	29.4685	-1.14304	0.341523	-3.34688	0.000817268	0.0205614
USP32	2196.85	-0.655044	0.19577	-3.34599	0.000819881	0.0205904
FAM217B	446.424	-0.677065	0.202397	-3.34524	0.00082212	0.02061
TXK	555.029	-0.725179	0.216825	-3.34454	0.00082419	0.0206252
COPS7A	301.149	0.334482	0.100041	3.34343	0.000827494	0.0206624
SPCS3	1045.44	-0.480329	0.143679	-3.34306	0.000828603	0.0206624
ALMS1P	28.637	2.2606	0.676458	3.34181	0.000832327	0.0207075
MFSD7	77.3965	0.754468	0.225789	3.34147	0.000833347	0.0207075
ARMC2	38.8774	-0.666872	0.199695	-3.33945	0.000839456	0.0208226
ZBTB16	78.6655	-0.886169	0.265575	-3.33679	0.000847527	0.0209521
ALG1	162.438	0.493099	0.147778	3.33675	0.000847646	0.0209521
LOC284837	57.6736	0.732001	0.219486	3.33507	0.000852767	0.0210419
IFIT3	1533.19	1.98683	0.596084	3.33314	0.000858714	0.0211516
KIAA1984	22.9285	-0.87099	0.261374	-3.33235	0.000861159	0.0211749
CTSL1	216.183	1.04723	0.314322	3.3317	0.000863159	0.0211872
MPV17	479.389	0.471159	0.141439	3.33119	0.00086477	0.0211899
ATPIF1	220.323	-0.804795	0.241689	-3.32988	0.000868838	0.0212526
TRPV4	6.70003	1.66429	0.499939	3.32898	0.000871642	0.0212697
TMED9	413.399	0.393073	0.118086	3.32869	0.000872549	0.0212697
KIAA0319	13.4516	-1.70946	0.513694	-3.32778	0.000875403	0.0212999
TBL1XR1	901.733	-0.449065	0.134991	-3.32664	0.000879014	0.0212999
RGS2	2825.52	-1.05673	0.317683	-3.32636	0.000879872	0.0212999
CCNY	1314.77	-0.405748	0.121989	-3.32611	0.000880665	0.0212999
PTCH1	76.4282	-0.79857	0.240106	-3.3259	0.000881332	0.0212999
DCUN1D2	181.695	-0.567092	0.170713	-3.3219	0.000894066	0.0215351
COL6A1	20.5395	-1.48185	0.446087	-3.32188	0.000894118	0.0215351
DNASE1L1	313.431	0.530906	0.159944	3.31932	0.00090237	0.0216465
KLHDC2	366.553	-0.486369	0.146533	-3.31918	0.000902817	0.0216465
ARHGEF12	471.63	-1.11123	0.334833	-3.31876	0.000904171	0.0216465
CD83	125.436	0.628627	0.189429	3.31854	0.000904891	0.0216465
UTP14C	81.9556	0.598724	0.180443	3.31807	0.000906412	0.0216465
[truncated: 355 more rows]
