# Supplementary material for: Safety and immunogenicity of ChAd63-KH vaccine in post-kala-azar dermal leishmaniasis patients in Sudan
Source: Mol Ther. 2021 Mar 27;29(7):2366–77. doi: 10.1016/j.ymthe.2021.03.020 (PMC8261165; doi:10.1016/j.ymthe.2021.03.020)
Supplement: Table S3. Module descriptions and results of machine learning — Sheet 1 contains genes associated with each immune module used in this study. Sheet 2 contains genes predicted to be associated with clinical response based on analysis using all modules or only modules DE at p>0.05. Remaining sheets provide lists of the significantly enriched modules for each cohort at each time point and /or dose. [file mmc4.xlsx]

## Sheet: Module gene list
	Title	V1	V2	V3	V4	V5	V6	V7	V8	V9	V10	V11	V12	V13	V14	V15	V16	V17	V18	V19	V20	V21	V22	V23	V24	V25	V26	V27	V28	V29	V30	V31	V32	V33	V34	V35	V36	V37	V38	V39	V40	V41	V42	V43	V44	V45	V46	V47	V48
LI.M0	targets of FOSL1/2	CCL2	DCN	LIF	PLAU	IL6	MGP	COL1A2	MMP9	THBD	MMP2	IL8	MMP1
LI.M1.0	integrin cell surface interactions (I)	ITGA9	PDGFRA	PTK2	TNC	PDGFRB	EGFR	ITGA5	LAMB1	COL3A1	LAMB2	CAV2	MYL9	ITGA2B	KDR	ITGB3	COL5A2	COL5A1	COL4A2	COL4A1	LAMC1	FN1	CCND2	ITGAV	MET	COL1A2	COL1A1	COL6A1	COL6A3	COL6A2
LI.M1.1	integrin cell surface interactions (II)	LAMC1	TNC	FN1	FBN1	COL4A5	COL1A2	COL4A2	COL4A1	COL1A1	LAMB1	VWF	LAMB2
LI.M2.0	extracellular matrix (I)	CDH11	PDGFRB	PDGFRA	VCAN	BGN	AEBP1	COL3A1	THBS1	LUM	DCN	THBS2	FSTL1	NID2	NID1	PCOLCE	SPP1	PDGFC	LAMA4	FBN1	COL5A2	COL5A1	COL4A2	COL4A1	MXRA8	COL1A2	COL1A1	COL6A1	COL6A3	COL6A2	MMP2
LI.M2.1	extracellular matrix (II)	TNFSF13	CD40LG	MPO	VCAN	TFF3	AEBP1	OLFM4	COL3A1	LOX	TNFAIP2	HTRA1	LILRB2	PLA2G7	CHIT1	THBS2	RETN	NID2	NID1	CRISP3	CST3	CTSH	LAMA4	ENTPD1	FBN1	COL5A2	POSTN	COL5A1	COL4A2	CEACAM8	GRN	ACHE	LRG1	CTSG	CXCL1	SMPDL3A	ORM1	ARG1	SPARC	FGL2	COL1A2	ANGPTL2	COL1A1	TGFBI	COL6A2	MMP2
LI.M2.2	extracellular matrix (III)	CDH11	DCN	LAMA4	VCAN	FBN1	COL5A2	NID2	COL5A1	COL1A2	ANGPTL2	COL3A1	EDNRA	AEBP1	MMP1
LI.M3	regulation of signal transduction	PTK2	TIMP2	WLS	KIF26A	ECM1	GAB1	CCR1	FOXO1	C5AR1	APCDD1	S100A12	SOX7	PLXNB2	FZD8	TRAT1	CSF1R	SULF2	CDK14	PSD3	JUP	ADAP2	NOD2	TIAM2	LYN	FGD4	ENG	FPR1	KLF4	PRKCD	UBASH3A	SHANK3	GATA3	GH1	HPSE	IL1RN	LRP1	BMP2	SYK	HMOX1	TLR2	RGL1	CTGF	ZNF423	TLR5	BCL6	CD3E	ASAP2
LI.M4.0	cell cycle and transcription	FXYD6	FAM198B	HSPA6	BUB1B	PLK1	NUF2	CD33	TIMP2	PLK4	CD36	C5AR1	FCGR1B	FCGR1A	S100A11	SEMA4A	MAFB	S100A12	KIF2C	CPPED1	SKA1	TPX2	SPDL1	NUSAP1	TYROBP	UBE2T	FGR	MARCKS	ESPL1	TICRR	DLGAP5	IRAK3	SIRPA	CDCA7	BRCA1	CENPN	CENPM	CENPK	OIP5	CENPI	CENPH	CENPF	ALOX5	NOD2	MYBL2	ITGAX	CENPA	CLEC4E	SPAG5
LI.M4.1	cell cycle (I)	BUB1B	PLK1	PLK4	KIF2C	SKA1	TPX2	SPDL1	ESPL1	DLGAP5	BRCA1	CENPN	CENPM	CENPK	OIP5	CENPI	CENPH	CENPF	CENPE	SPAG5	MYBL2	CENPA	CENPW	KIFC1	H2AFX	KIF23	CCNF	NCAPH	NCAPG	TOP2A	SPC24	SPC25	KIF11	NCAPG2	STMN1	DTL	ZWINT	FEN1	NEK2	CCNE2	EXO1	TIMELESS	TTK	TYMS	CHEK1	SUV39H2	BUB1	CDC25C	CDC25A
LI.M4.2	PLK1 signaling events	BUB1B	PLK1	CEP55	KIF14	FBXO5	PRC1	MYBL2	NDC80	TPX2	HJURP	ECT2	ASPM	ERCC6L	RAD51AP1	ESPL1	AURKA	WEE1	CLSPN	ASF1B	BUB1	CDC25C	CENPE	SGOL1	NUSAP1	TRIP13	GINS2	KIF23	CDC20	TUBG1	NCAPG	CENPU	CKAP2L	SPC25	KIF20A
LI.M4.3	myeloid cell enriched receptors and transporters	CD1D	SLC7A7	AMICA1	CCR1	LRRC25	GPBAR1	MYOF	MARCO	SULF2	CD86	SLC1A3	SLC8A1	IGSF6	MPEG1	MTMR11	RNASE6	SLC24A4	SIGLEC16	ASGR1	SLC15A3	KCTD12	CHST15	SLC2A6	SECTM1	CLEC4A	CD14	TLR5	TLR8	SIGLEC7	MS4A14	LILRA1
LI.M4.4	mitotic cell cycle - DNA replication	POLA2	POLA1	PLK4	KIF15	CDC6	CDC7	STIL	EXO1	CDT1	ORC6	PRIM1	PRIM2	PCNA	C1orf112	MCM10	OIP5	MND1	TPX2	MCM7	MCM6	MCM5	MCM4	MCM3	MCM2	MCM8	PARPBP	RPA2	CDK2	POLE2	CDC45
LI.M4.5	mitotic cell cycle in stimulated CD4 T cells	MAD2L1	CEP55	HNRNPLL	LAG3	GPR56	KIAA0101	NDC80	TYMS	FBXO5	MELK	GRAP2	CDCA7	CDCA5	RRM2	CXCR6	MIR155HG	CENPM	CENPK	NUF2	IFNG	ZNF367	MCM6	ENO2	KIF11	DEPDC1B	ZEB1	UHRF1	TACC3	CDC20	CDK1	RNF144A	CHAC2	TOP2A	UBE2T	KIF20A
LI.M4.6	cell division in stimulated CD4 T cells	BRCA1	GINS2	CENPM	BRCA2	CDKN3	ANLN	CEP55	HMMR	POLE2	CDCA2	GINS1	NCAPG2	CDCA7	FANCD2	UBE2T	DEPDC1B	FANCL	FAM72A	FAM72B	FAM72C	FAM72D	FANCI	DSCC1
LI.M4.7	mitotic cell cycle	CCNB2	CCNB1	CCNA2	SHCBP1	PLK1	CDC25C	CDC25A	EXO1	CDT1	CEP152	PKMYT1	E2F8	TUBG1	CDK1	CEP76	FOXM1	SGOL2	CEP72	NEK2	PLK4	CKAP5
LI.M4.8	cell division - E2F transcription network	E2F7	PCNA	NASP	MAD2L1	CASP2	TOPBP1	RFC5	TIMELESS	DNMT1	H2AFX	KIF4A	PRKDC	MCM4	DTYMK	MCM2	ZWINT	RNASEH2A	MCM3	RANBP1
LI.M4.9	mitotic cell cycle in stimulated CD4 T cells	RBBP8	SPDL1	CENPF	CENPE	MASTL	PLK4	ZNF367	KIF14	EZH2	RAD51	NCAPH	GMNN	TRIP13	RRM1	CDC6	DONSON
LI.M4.10	cell cycle (II)	BRCA1	CCNB2	CCNB1	DTL	CCNE2	CDC25A	CCNE1	GINS2	CDK1	PERP	MELK	RRM2	STEAP3	CHEK1
LI.M4.11	mitotic cell cycle in stimulated CD4 T cells	CCNA2	SPDL1	MELK	RAD54L	GSG2	SUV39H1	CYB5B	CDCA3	AURKB	TK1	STMN1	RAD51C
LI.M4.12	C-MYC transcriptional network	CCNB1	NME1	CKS2	BIRC5	CENPA	HMGA1	MCM6	KIF11	BCAT1	TK1	TOP2A	CDCA7
LI.M4.13	cell junction (GO)	LCP1	KCTD12	EPB41L3	PRKCD	IFI30	PAK1	FES	TNS3	HCK	HOMER3	CTNNA1
LI.M4.14	Rho GTPase cycle	E2F2	ECT2	RACGAP1	CEP55	DEPDC1	ARHGAP11A	DEPDC1B	PRC1	C11orf82	ARHGAP19
LI.M4.15	enriched in monocytes (I)	TNFSF13	MYCL	EPB41L3	DPYSL2	RTN1	SLC31A2	FES	LGALS3	HCK	APLP2	LGALS1
LI.M5.0	regulation of antigen presentation and immune response	NCKAP1L	THEMIS	HLA-DPB1	JUN	NFKBIA	PTPN6	TLR5	HLA-DRA	CD4	PRKCQ	PLCG1	CD247	TRBC1	FCGR1B	CCR7	TLR6	TLR10	FYB	TLR2	FCER1G	TRAT1	LILRB2	LILRB1	CLEC7A	BTLA	FYN	FGR	CD86	GRAP2	HLA-DQB1	ZAP70	PAG1	MNDA	IRAK3	LCK	DUSP6	PTPN22	PAK1	CTSH	CTLA4	LCP2	TLR4	CSK	FOS	LAT2	CARD11	HLA-DRB1	CHUK
LI.M5.1	T cell activation and signaling	CD52	CD4	CD247	CD2	CCR7	BIN2	HLA-DRA	IL12RB1	TRAT1	ZAP70	TRAF3IP3	HLA-DRB1	PRKAR1B	GIMAP6	TRA	ITK	IL2RG	TRAC	CD3E	TRAJ17	TRAV20	PTPRC	PRKACB	CD3D	LCK	CD3G
LI.M6	mitotic cell division	MAD2L1	BUB1B	PLK1	ZWINT	BIRC5	CENPK	CDC20	NDC80	KIF2C	SPDL1	ERCC6L	SKA1	AURKB	CDCA8	CENPO	CENPN	CENPM	BUB1	CENPI	CENPH	CENPF	CENPE	KIF18A	CENPA	SGOL2	CASC5	ZWILCH	NUF2	APITD1	CENPU	SPC25	SPC24
LI.M7.0	enriched in T cells (I)	IL7R	KLRB1	CCL5	RASGRP1	TRA	SH2D1A	TRAV20	BCL11B	CD6	CD7	TRBC1	CD2	LEF1	NKG7	UBASH3A	PTPRCAP	TRAC	TRD	TRAT1	SLA2	RORA	MAL	EOMES	XCL2	XCL1	ETS1	ZAP70	SAMD3	SIT1	NLRC3	SIRPG	PRKCH	ICOS	CD28	TRAJ17	NELL2	GNLY	CD27	LAT	FLT3LG	PRF1	PRKCQ	GIMAP6	GIMAP7	GATA3	ITK	LCK	GZMA
LI.M7.1	T cell activation (I)	IL7R	RASGRP1	THEMIS	CCL5	TCF7	BCL11B	CD5	TIGIT	CD7	CD2	CCR7	CD247	MS4A1	PTPN22	TXK	TRBC1	IL12RB1	IKZF1	SLA2	CAMK4	RORA	EOMES	PRKCQ	ZAP70	SIT1	NLRC3	DPP4	SIRPG	PRKCH	ICOS	CD28	CD27	RHOH	CD8A	ITPR3	LEF1	CD8B	GATA3	CRTAM	ITK	TRAC	KLRK1	IL21R	LCK	CORO1A	SLAMF7	CD3D	CD3E
LI.M7.2	enriched in NK cells (I)	TGFBR3	KLRB1	KLRD1	CCL5	TBX21	FCGR3B	PTGDR	CD247	NLRC3	GPR56	MYBL1	ARL4C	KLRF1	STAT4	PLEKHF1	IL18RAP	RORA	EOMES	XCL2	XCL1	FGFBP2	SAMD3	CTSW	CST7	ZAP70	KLRC1	PRKCH	S1PR5	CLIC3	TRD	GNLY	SH2D2A	FASLG	PRF1	PRKCQ	GIMAP7	GZMA	IL2RB	HOPX	ITK	GZMB	NKG7	CD96	GZMM	GZMH	KLRK1	SLAMF7	TRA
LI.M7.3	T cell activation (II)	CCL5	SP140	TIGIT	CD247	CCR5	NLRC3	PTPRCAP	STAT4	IL12RB1	TRAT1	SLA2	CXCR3	ZAP70	NKG7	SIRPG	ICOS	IFNG	IL18R1	SLAMF7	PTPN7	ITK	CRTAM	GZMA	CD3E	GPR171	TRA	TARP	CD3D	LCK	SLAMF1	CD3G
LI.M7.4	T cell activation (III)	KLF12	RASGRP1	THEMIS	NELL2	CD96	CAMK4	RORA	LCK	ATP8B2	ETS1	ZMYND11	PRKCQ	LEF1	GLYR1	2006-09-01
LI.M8	E2F transcription factor network	BRCA1	CCNA2	E2F2	E2F1	MELK	ORC1	ZWINT	CDC25A	ERCC6L	ORC6	PARPBP	KIAA1524	RAD54L	CDCA5	UBE2C	KIAA0101	MTFR2	CDC6
LI.M9	B cell development	TNFSF13	LIF	HHEX	CEBPE	CBFA2T3	LTA	SPI1	TLR4	CCR7	LYN	TNF
LI.M10.0	E2F1 targets (Q3)	MAP4K1	STMN1	ERBB2IP	RFC1	TLE4	EZH2	FBXO5	GMNN	ARID4A	ARHGAP6	KIAA0101	CDC6	DCK	MEIS2	SRSF1	WEE1	RANBP1	PCNA	NR3C2	ZNF367	HMGA1	MCM6	MCM4	MCM2	UNG	OSBPL7	HIST1H2BK	E2F7	ATAD2	MELK	POLE2	RAD51	HOXA9
LI.M10.1	E2F1 targets (Q4)	E2F7	PCNA	NASP	POLE2	SKP2	ERBB2IP	SLBP	POLA2	KNTC1	PKMYT1	MELK	MCM4	PRIM1	FBXO5	RAD51	CIT	STMN1	WEE1	RANBP1	CDC6	DCLRE1A
LI.M11.0	enriched in monocytes (II)	FXYD6	KCNE3	FAM198B	HSPA6	LAT2	CD33	TIMP2	CD36	TNFSF12-TNFSF13	C5AR1	2001-03-01	FCGR1B	FCGR1A	SLC15A3	S100A11	MS4A7	MAFB	S100A12	CPPED1	TYROBP	FGR	PLA2G7	IRAK3	LYN	PYGL	SIRPA	FCAR	CRISPLD2	RNASE2	TBXAS1	PLBD1	HK3	FPR2	NOD2	IFI30	AQP9	IMPA2	LRP1	TMEM176A	CSF3R	RBP7	CACNA2D3	MS4A4A	HPSE	KCTD12	SMPDL3A	LST1	RBM47
LI.M11.1	blood coagulation	SLC7A7	AMICA1	CD36	TREM1	P2RX1	F13A1	PECAM1	FCER1G	DOK2	PLAUR	LYN	SIRPA	SERPINA1	GNB4	SERPINB2	ITGAX	F5	SYK	SLC16A3	PSAP	ITGAM	CFD
LI.M11.2	formyl peptide receptor mediated neutrophil response	NCF2	SLC11A1	CAMK1	FPR1	IGSF6	SECTM1	FCGR2A	PILRA	NCF1C	PAK1
LI.M12	CD28 costimulation	CD28	CHST15	LIME1	SH2D1A	TRAT1	CD24	GRAP2	THEM4	LAT	SPNS1	LCK
LI.M13	innate activation by cytosolic DNA sensing	DDX58	IRF7	CCL4	CCL5	ZBP1	NFKBIA	AIM2	IL6	PYCARD	CXCL10	IL1B
LI.M14	T cell differentiation	UBASH3A	TCF7	CD28	TXK	ITK	NOG	LRRN3	BCL11B	RASGRP1	SPOCK2	SH2D1A	MAL
LI.M15	Ran mediated mitosis	TPX2	BUB1B	PLK1	H2AFX	KIF15	RAN	ESPL1	AURKA	AURKB	UBE2S	RANBP1	KIF2C	KPNA2
LI.M16	TLR and inflammatory signaling	FCGR1A	FCGR1C	HSPA6	NCF4	TLR6	C5AR1	FCGR1B	APOBR	LILRB3	KCNJ15	LILRB1	PILRA	TYROBP	MGAM	FGR	P2RY13	CXCR2	NFE2	IRAK3	MYD88	FPR2	SIGLEC9	FCAR	DYSF	NPL	FPR1	ALOX5	FCGR2C	AQP9	FES	CSF3R	TLR7	LY96	LILRB2	ITGAX	KCNJ2	WDFY3	TLR2	TLR1	BST1	ANPEP	TLR4	TLR5	LILRA6	TLR8	PADI4
LI.M17.0	Hox cluster I	CPNE8	HOXB9	LOC404266	HOXB2	HOXB6	HOXB4	HOXA10	HOXA7	HOXA5	HOXA4	HOXA3	MEIS1	NKX2-3	ZNF503	ITGA7	SKIDA1
LI.M17.1	Hox cluster II	PRDM16	PDGFD	HOXB3	HOXB6	HOXB7	HOXA11	HOXB5	HOXA5	HOXA4	HOXA3	TTR	LOC404266
LI.M17.2	Hox cluster III	HOXB3	HOXB6	HOXB7	HOXA11	HOXA10	HOXA7	MEIS1	HOXA5	HOXA4	HOXB4	MEIS2	HOXA9
LI.M17.3	Hox cluster IV	HOXB9	HOXB2	HOXB6	HOXB7	HOXB4	HOXB5	HOXA5	HOXA4	HOXA11	HOXA9
LI.M18	T cell differentiation via ITK and PKC	SIRPG	PRKCH	ITK	SH2D1A	ITM2A	ETS1	FASLG	SPOCK2	PRKCQ	ABLIM1	BCL2
LI.M19	T cell differentiation (Th2)	UBASH3A	CD28	LCK	TRAT1	PKIA	HNRNPLL	GZMK	LAT	ITM2A	GRAP2	IL32	GPR171	SIT1	DPP4	GATA3	MAL	CD3G
LI.M20	AP-1 transcription factor network	CCL2	MMP9	JUNB	FOS	IFNG	FOSB	EGR1	JUN	PLAU	IL6	FOSL1	IL8	FOSL2	ATF3	MMP1
LI.M21	cell adhesion (lymphocyte homing)	SELL	SDK2	PTK2	CD72	MLLT4	CD24	VAV1	IL32	CCR7	CXCL13
LI.M22.0	mismatch repair (I)	SMC1A	POLA1	NCAPG2	RFC5	RFC4	MSH2	TMPO	MSH6	RFC2	GMNN	BUB1	RMI1	RACGAP1	EXO1	POLD3	PRIM1	ZWINT	CHEK1	PCNA	CENPK	FIGNL1	MCM6	RFC3	SSBP1	TOPBP1	RPA3	SMC2
LI.M22.1	mismatch repair (II)	PCNA	RFC3	RFC5	RFC4	MSH2	EXO1	RPA1	MSH6	RFC2	POLD1	POLD3	MLH1	RPA3
LI.M23	RA, WNT, CSF receptors network (monocyte)	RARA	FZD1	CEBPA	CSF2RA	FOS	CSF1R	FZD2	RXRA	SPI1	PTGS2	CSF3R	IL8
LI.M24	cell activation (IL15, IL23, TNF)	SBNO2	MAP3K8	IL23A	FN1	CD83	PDGFRA	IL15	TNFAIP3	SERPING1	TNF	TF	COL3A1	NFKB2	A2M	BCL3
LI.M25	TLR8-BAFF network	SLC40A1	TNFSF13B	ASGR1	ASGR2	PCTP	AP1S2	TLR8	BCL6	IL1R2	TBXAS1
LI.M26.0	TBA	TRIM15	CDH17	CDX1	CDX2	MYO1A	FABP1	MUC3B	CRABP2	SLC39A5	VIL1	USH1C	IL22RA1	CLRN3	HMGCS2	GUCY2C	TINAG	DDC	GIPC2	EPS8L3	PPP1R14D	LGALS4	LRRC19	HNF4G	HNF4A	CDHR5	A1CF	NR1I2	RNF128	GPA33	CCL14-CCL15	CCL15
LI.M26.1	TBA	TRIM15	UGT2A3	CYP3A4	TM4SF5	VIL1	USH1C	CLRN3	TINAG	DDC	CYP3A7	GIPC2	CYP3A5	LGALS4	ARSE	LRRC19	HNF4G	RNF186	HNF4A	CDHR5	RNF128	A1CF	CCL14-CCL15	CCL15
LI.M26.2	TBA	TRIM15	LRRC19	HNF4G	HNF4A	VIL1	CLRN3	FOXA3	RNF128	DDC	USH1C	CLDN2	A1CF	CCL14-CCL15	CCL15	LGALS4
LI.M27.0	chemokine cluster (I)	CCL2	CCL1	CCL7	CCL4	CCL5	CCL8	PF4	XCL1	PPBP	CCL20	CCL23	IFNG	CXCL2	CXCL11	CXCL10	CXCL13	CXCL12	CXCL1	CXCL3	CCL13	CXCL5	CXCL6	CCL18	CCL19	CXCL9	IL8
LI.M27.1	chemokine cluster (II)	ANXA1	CCL2	CXCL5	CCL7	CCL4	CCL5	CXCL9	CXCL6	CCR1	XCL1	CCR5	CXCL10	CXCL11	CCL20	CXCL13
LI.M28	antigen presentation (lipids and proteins)	CD1D	CD1E	CD1B	CD1C	CD1A	HLA-DRB1	HLA-DRA	CD36	HLA-DRB4	CCR7	CD8A
LI.M29	proinflammatory cytokines and chemokines	PTX3	CCRL2	IL6	CCL3	CCL3L1	CCL3L3	TNF	IL1A	C3	CCL20	IL1B	IL8
LI.M30	cell movement, Adhesion & Platelet activation	PDGFA	ITGB3	PTK2	TNS1	SELP	MPP1	PROS1	KIF26A	TPM1	GAB1	NAV1	HBEGF	CTGF	COL5A1	ALOX12	ESAM	GP6	CALD1	CD9	SEMA6A
LI.M31	cell cycle and growth arrest	RARA	SIK1	GADD45B	JUNB	TNFAIP3	THBS1	PPP1R15A	OSM	IL1A	IL1B	DUSP1	IL8
LI.M32.0	platelet activation (I)	TGFB1	PPP2R1A	CCDC22	AKT1	CORO1A	GNAI2	ZYX	H1FX	POR	TLN1	APEH	ABHD17A	NR1H2	ACAP1	GNB2	HGS	NUCB1	UBE2M	PPP1CA	ACTN4	PFN1	FLNA	NRBP1
LI.M32.1	platelet activation (II)	TGFB1	EHMT2	TLN1	ACTN4	PKN1	SIPA1	ACAP1	GNB2	AP2M1	AKT1	MAP7D1	MLF2	ZYX	NBEAL2	DNM2	FLNA	HGS	PFN1	GNAI2	MAP2K2	PNPLA6
LI.M32.2	CORO1A-DEF6 network (I)	TGFB1	AES	ABHD17A	UBE2M	DEF6	H1FX	CCDC22	ACAP1	TECR	HGS	SIPA1	CORO1A	CLPTM1	TSC2	SH2B1	APEH	CBX4	STXBP2	BRD2	ATP5D
LI.M32.3	KLF12 targets network	DGKZ	NRBP1	LTBP3	NR1H2	PPP2R1A	RHOG	POR	ACAP1	GNB2	CORO1A	CLPTM1	CNOT3	UBE2M	HGS	ABHD17A	GNAI2	NBEAL2
LI.M32.4	CORO1A-DEF6 network (II)	DGKZ	NRBP1	MAZ	UBE2M	DEF6	H1FX	ACAP1	GNB2	CORO1A	NR1H2	SH2B1	CNOT3	HGS	ABHD17A	BRD2
LI.M32.5	TBA	PPP2R1A	AES	MAZ	UBE2M	ASNA1	RALY	PKN1	ACIN1	AP2M1	MLF2	NRBP1	DNM2	PPP1R9B	NUCB1	HMG20B
LI.M32.6	TBA	PPP2R1A	MLF2	TGFB1	PKN1	CPNE1	HGS	PSMD3	CDC37	AP2M1	AKT1	DNM2	NUCB1	HMG20B
LI.M32.7	TBA	AES	STK11	UBE2M	EIF4G1	H1FX	HGS	MAP2K2	MAP7D1	DCAF15	TSC2	BRD2
LI.M32.8	cytoskeletal remodeling	TGFB1	ATP2A3	SPTAN1	ACIN1	TLN1	AP2M1	AKT1	MAP7D1	FLNA	ZYX
LI.M33	inflammatory response	TBC1D8	TNFSF13	FCER1G	STAB1	TYROBP	GPX1	CARD9	ARRB2	TLR4	APOBR	AIF1
LI.M34	cytoskeletal remodeling (enriched for SRF targets)	ACTN1	PPAP2B	VCL	MYLK	TPM1	NR2F2	CTGF	THBS1	CALD1	TPM2
LI.M35.0	signaling in T cells (I)	IL2RA	JUNB	GZMB	FOS	IFNG	FOSB	EGR1	JUN	TNF	FASLG	PRF1	TNFRSF4	ATF3	TNFRSF9
LI.M35.1	signaling in T cells (II)	IL2RA	IL2RB	GZMB	IFNG	TNF	FOSL1	PRF1	TNFRSF4	FASLG	TNFRSF18	TNFRSF9
LI.M36	T cell surface, activation	CXADR	LILRB4	CD40LG	LILRB2	LILRB1	TYROBP	ITGA4	VCAM1	CD8A	LILRB3	CD3D	CD3E
LI.M37.0	immune activation - generic cluster	ELANE	SAMD13	CAMK4	HCAR3	BANK1	DYSF	MACROD2	MS4A4A	PRRG4	ORM1	C19orf59	ERI2	LAT	PPIL4	CSRP2	MAL	CD1B	RASGRP4	MGST1	PRG2	VPREB1	VPREB3	ENG	GRAP2	NCAPD2	NCAPD3	BLM	TCN1	SLC22A4	ANPEP	SIRPB1	CD19	RETN	MBOAT2	CLEC5A	PLA2G7	CIITA	PTX3	SMC4	P2RY13	S100A8	RNF150	KIAA0513	C10orf10	MANSC1	LTF	PRAM1	SLC27A2
LI.M37.1	enriched in neutrophils (I)	LIN7A	NCF4	EMR3	FCGR3A	S100P	FCGR3B	TNFRSF10C	C5AR1	MGC31957	CHI3L1	NLRP12	CYP4F3	MXD1	MSRB1	MGAM	DGAT2	RGL4	REPS2	VNN2	CXCR1	NFE2	KRT23	HCAR3	PYGL	FPR2	G0S2	KCNJ15	LRRC4	FPR1	CREB5	FCGR2A	CMTM2	MANSC1	CSF3R	FFAR2	RNF24	LRG1	ST6GALNAC2	ORM1	MME	CDA	PROK2	PFKFB4	VNN3	SLC22A4	BASP1	TREM1	GLT1D1
LI.M37.2	endoplasmic reticulum	TMED6	WFS1	TBXAS1	SGK1	SCD	UNC93B1	ACSL1	CD4	FAM69B	ELOVL4	MGST1	LPCAT2	TLR7	SORT1	2001-03-01	CYP4F2	CYP4F3	TLR8	DHCR24
LI.M37.3	cell division	SAC3D1	RBBP8	RUVBL1	CCNE1	NUP37	NCAPD3	BLM	NCAPD2	CKAP2	VRK1
LI.M38	chemokines and receptors	CCL2	CCL4	CCL5	DOCK2	TNF	CXCR6	ICAM1	CXCR4	HCK	IL8	CCR5
LI.M39	integrin mediated leukocyte migration	ITGB2	TXK	ITK	VAV1	PIK3CD	PRKCB	ITGA4	PLCG1	ITGAL	VCAM1
LI.M40	complement and other receptors in DCs	ITGAX	SIRPA	OLR1	TYROBP	CD58	C1QC	C1QB	C1QA	CD86	HLA-DQB1	LY96	TLR8	HLA-DQA1
LI.M41.0	TBA	MAGEA12	SLC7A11	OBSL1	BPIFA1	TUBB3	CA14	SPRY4	AFF2	SLC17A1	HOXC11	HOXC10	DEFA5	CEACAM7	HIST1H3E	REEP1	PEG3	IFNA14
LI.M41.1	TBA	MAGEA12	DMD	PRO2012	ERBB4	EPPIN	DAAM2	SLC17A1	HOXC10	DEFA5	PEG3	ADCYAP1	MTMR8	CYP11B1	IFNA14	ATP7B
LI.M41.2	TBA	MAGEA12	OBSL1	ADCYAP1	ERBB4	GRID2	TUBB3	SLC7A11	POU4F2	SLC17A1	DEFA5	GFRA3	MTMR8	PEG3	IFNA14
LI.M41.3	TBA	EPHB1	DMD	PRO2012	ERBB4	TFAP2A	HOXC10	DEFA5	NPR3	CYP11B1	PEG3
LI.M41.4	ATF targets network	SULT4A1	HOXC10	DAAM2	EPPIN	FABP7	ADCYAP1	HIST1H3E	REEP1	PEG3	ATP7B
LI.M42	platelet activation (III)	FCER1G	GNAQ	SYK	VAV1	PLCG2	PIK3R5	GNA15	COL1A1	LCP2	LYN
LI.M43.0	myeloid, dendritic cell activation via NFkB (I)	MAP3K8	IL23A	CCL5	CD83	NFKBID	FUT7	CTGF	TNF	VCAM1	ICAM1	SAMSN1	RELB	NFKB2	EBI3	BCL3
LI.M43.1	myeloid, dendritic cell activation via NFkB (II)	IL1RN	IL23A	CCL5	NFKBIA	BIRC3	PRKCD	FUT7	LTB	TNIP3	ICAM1	RELB	NFKB2	EBI3	BCL3
LI.M44	T cell signaling and costimulation	IL7R	TCF7	IL23A	FYN	IFI30	CD37	MAPK14	ARHGDIB	LCP1	LCK
LI.M45	leukocyte activation and migration	SIRPG	FCER1G	INPP5D	CD48	FYN	ITGA4	SELPLG	PTPN6	ITGAL	CD2	LCK
LI.M46	cell division stimulated CD4+ T cells	DHCR24	DTL	ZWINT	RRM2	KIAA0101	TST	TYMS	CDT1	KIF4A	CDCA3	CDCA7	MYB	GGH	TOP2A	CDK6	GNB4	LOC81691	UHRF1	SLC27A2	ACTN1	GINS1	ZNRF1	SHCBP1	APOBEC3B	CDK1	RAD51	CDC45	KIF20A
LI.M47.0	enriched in B cells (I)	STAP1	BLK	CD72	TSPAN13	BCL11A	KIAA0226L	KIAA0125	CD200	CD79B	VPREB3	CD79A	P2RX5	BTLA	AFF3	PPAPDC1B	IGHM	LOC90925	FCRLA	SPIB	FAM129C	ABCB4	LOC100130458	FCRL1	BANK1	MS4A1	FCRL5	TCF4	KLHL14	CXCR5	PCDH9	RALGPS2	CD22	TCL1A	CD24	IGH	IGKV3-20	IGHD	MACROD2	EBF1	PNOC	ADAM28	LOC283663	CR2	PAX5	E2F5	PLEKHG1	FCER2	PKIG
LI.M47.1	enriched in B cells (II)	LOC90925	IGHA1	BCL11A	LOC642838	KIAA0125	LOC642424	IGK	CD79B	CD79A	TPD52	CDK14	CXCR5	BANK1	MS4A1	FCRL5	BLNK	TCF4	SP140	KLHL14	RALGPS2	FCRLA	FCGR2B	TCL1A	CELSR1	CD24	IGH	DENND5B	EBF1	PNOC	PAWR	CD180	IGHM	CR2	PAX5	LOC100130100	PLEKHG1	POU2AF1	PKIG	HLA-DOB	KLF8	PTPRK	CD19
LI.M47.2	enriched in B cells (III)	LOC90925	LOC652493	IGHA1	LOC642838	KIAA0125	LOC642424	IGK	IGKC	VPREB3	MEF2C	TPD52	LOC284749	CDK14	FCRL3	FCRL5	HHEX	TBC1D9	FCRLA	ALOX5	FCGR2B	CELSR1	CD24	IGH	IGHD	CD69	PNOC	PAWR	CD180	FAIM3	LOC100130100	IGLV1-44	IGL	HLA-DOA	HLA-DQA1	BTK	DENND5B
LI.M47.3	enriched in B cells (IV)	FAIM3	LOC284749	CPNE5	TPD52	CIITA	IGHA1	TLR10	IGHG1	CELSR1	KIAA0125	CDK14	PAWR	CD180	MEF2C	BTK	HLA-DOA
LI.M47.4	enriched in B cells (V)	GPR18	FAIM3	FCRL3	FCGR2B	LY9	CELSR1	CD37	TLR10	CD69	CD180	FCRL5
LI.M48	TBA	TNFSF13	PLCB2	HHEX	STAB1	TYROBP	SH3TC1	KCNQ1	DOK2	SPI1	PTAFR	TLR4	APOBR	LYN
LI.M49	transcription regulation in cell development	MYH10	STMN1	TIMP2	HMGB2	MSH2	SPTB	EPB42	SPTA1	PLCG1	FBXO5	HBZ	SEMA4A	GSN	PLXNB2	CEBPA	TYMS	ECT2	ANK1	TAL1	ASPM	KIF4A	FHL2	KLF4	KLF1	CDH1	LYN	BRCA1	ARHGEF12	SOD2	VCAN	RXRA	FES	CASC5	ACHE	TRIP13	C11orf82	GATA1	CCNB1	LILRB1	LST1	SDC2	TMOD1	CDC20	CDK1	BASP1	TYROBP	PAK1
LI.M50	CD1 and other DC receptors	CD1E	CD1B	CD1C	CD1A	CSF1R	IL1R2	CSF2RA	ANPEP	CD9	IL1R1
LI.M51	cell adhesion	CDH11	THBS2	LAMB1	ALOX12	COL3A1	CHL1	LAMA4	ARHGAP6	IL1B	ITGA2B	MMRN1	JAM3	GP1BA	TPM1	THBS1	NID2	GP9	PARVB	ITGB3	ITGB5	ENG	POSTN	COL5A1	VCAM1	TNC	SNAI2	CXCL12	SLAMF7	FN1	CCDC80	SRPX	MGP	ESAM	COL1A1	COL6A1	VWF	SELP	IL8
LI.M52	T cell activation (IV)	SELL	SPI1	GFI1	LPXN	XCL1	GATA3	LAG3	CD5	PTPN6	PTPRC	UNC93B1	LCK	CD3E
LI.M53	inflammasome receptors and signaling	NLRP3	NFKBIA	BIRC3	BIRC2	TNFAIP3	RXRA	CARD9	RIPK2	TLR4	NOD2	NLRC4	PAK1
LI.M54	BCR signaling	INPP5D	SYK	PIK3CD	VAV1	PLCG2	PIK3R5	PIK3R3	RAC2	LYN	PTPN6	BTK	BLNK
LI.M55	TBA	RARA	LRP1	RASGRP4	SPI1	GRINA	PRKCD	DOK3	PDLIM7	MBOAT7	CSF3R	RHOG	ZYX
LI.M56	suppression of MAPK signaling	HSPA6	RASGRP4	FOS	CD14	ARRB2	ARRB1	CACNA2D3	IL1B	DUSP6	DUSP1	IL1R2	DUSP3
LI.M57	immuregulation - monocytes, T and B cells	CTLA4	IL23A	CCL4	FCER2	CAMK2D	CSF3	OSM	IGHD	BLK	CD200	IL1A	KIT	CD79A
LI.M58	B cell development/activation	TCF4	JAM3	NEDD4	GAB2	PIK3CD	SPIB	BCL2	LYN	DUSP6	BTK	BLNK
LI.M59	CCR1, 7 and cell signaling	DUSP6	ZNF423	TIMP2	SOCS2	MAPK14	CCR1	CISH	CCR7	BCL6	TRIB1
LI.M60	lymphocyte generic cluster	MEF2C	CD28	DTX3	GAB1	SH2D2A	ADARB1	LARGE	FAM69B	CTGF	PRKCZ	CHI3L2	CD2	CLIP4	BANK1	DHCR24	NAV1	CD19
LI.M61.0	enriched in NK cells (II)	KLRB1	CD7	GPR56	NKG7	KIR2DL2	KIR2DS4	KIR2DS5	KIR2DS2	KIR2DS3	S1PR5	KIR2DS1	KLRF1	TGFBR3	KIR3DL1	KIR2DL5A	KIR3DL3	IL2RB	KLRK1	KIR2DL3	CD96	KIR2DL1	CD247	PVRIG	TARP
LI.M61.1	enriched in NK cells (KIR cluster)	KIR2DS4	KIR2DS5	KIR2DS2	KIR2DS3	KIR2DS1	KIR2DL3	KIR2DL2	KIR2DL1	KIR2DL4	KIR3DS1	KIR3DL1	KIR2DL5A	KIR3DL3
LI.M61.2	enriched in NK cells (receptor activation)	KIR2DL3	ITK	CD96	CARD11	KIR2DS2	KIR2DS1	CD244	KIR2DL2	KIR2DL1	CD247	KLRK1	ZAP70	KIR2DL4	PRKCQ	KIR3DL1	KLRD1
LI.M62.0	T & B cell development, activation	FKBP14	PTK2	CD1B	EBF1	CD3G	GAB1	CD7	GPM6B	ICOSLG	VPREB1	CD9	VPREB3	LOC100132741	PSD3	TRAT1	SAMD13	RGL1	SCD	NDST3	ELOVL4	NTRK2	NAV1	LOC100130458	RNF150	UBASH3A	LRP12	ACPL2	CAMK2D	TCL1A	GXYLT2	STK32B	ASIC1	GH1	LOC284757	ADCY9	MAL	VSIG10	CTGF	OGN	FAM150B	SH2D1A	CSRP2	CD3E	HHIP
LI.M62.1	enriched for unknown TF motif CTCNANGTGNY	TMPRSS3	ASIC1	PTK2	EBF1	ENG	VSIG10	DTX3	MGC5566	ELOVL4	GXYLT2	SMPD3	HHIP
LI.M63	regulation of localization (GO)	SNX17	TGFB1	ARAP1	AKT1	PKN1	MAP2K2	STXBP2	NAPA	ARHGDIA	FLNA	TSC2	NR1H2
LI.M64	enriched in activated dendritic cells/monocytes	CXCL1	DRAM1	G0S2	SOD2	SIRPA	IL1RN	NINJ1	IL13RA1	TNFAIP2	SLC31A2	BASP1	MARCKS	FAM129A	ANPEP	SLC15A3	IL1B	IL8
LI.M65	IL2, IL7, TCR network	IL7R	PTPRCAP	ITK	TRAC	IL2RG	LTB	TRA	TRAJ17	TRAV20	TRBC1	JAK3	CCR7	LCK	BCL2
LI.M66	TBA	FCER1G	IDO1	CYP1B1	KMO	SLC7A7	KIAA1598	HMOX1	KYNU	ALDH2	CYBB	SLC31A2	ADAP2	IFI30	CST3	MAFB	BTK	CPVL
LI.M67	activated dendritic cells	CD38	DDX58	IRF7	PLSCR1	BIRC3	C1QC	IFIH1	SERPING1	DDX60	C2	IGKC	RSAD2
LI.M68	RIG-1 like receptor signaling	DDX58	IRF7	DHX58	TRIM25	NFKBIA	IFIH1	TNF	ISG15	CXCL10	IL8
LI.M69	enriched in B cells (VI)	CR2	PCDH9	TSPAN13	HLA-DOB	CD72	PTPRK	CD22	P2RX5	BTLA	MS4A1	PPAPDC1B	CXCR5	ABCB4	CD200	FCRL1	FCRL2	CD79A	CD79B	ADAM28	CD19
LI.M70.0	TBA	CDKN2B	TCF15	PDLIM7	IL4I1	NUP62	SIGLEC11	ELAVL3	LTB4R2	SEC14L2	CFB	SAA1	SAA2	PSD	ADARB1	FUT7	ZNF205	CES1P1	SIX5	COL16A1	GP1BB	MSC	CLDN5	MAPRE3
LI.M70.1	TBA	CDKN2B	PDLIM7	ELAVL3	SIX5	PIK3CD	SOX15	PSD	FUT7	BOK	FOXO4
LI.M71	enriched in antigen presentation (I)	CD74	HLA-DPB1	HLA-DRA	CYP1B1	PLAUR	PTGS2	HMOX1	HLA-DRB1	ASPH	RTN1	HLA-DRB4	HLA-DQB1	FAR2	HLA-DPA1	ITPR3	HLA-DQA1	AGPAT9	SLC27A2
LI.M72.0	TBA	MORC3	AP5M1	ADNP	DEK	ATP11B	FMR1	ARID4B	NEK7	PANK3	ORC4	PLEKHF2	MST4	ITSN2	SACM1L	RNF138	RAP2C	PHTF2	ZBTB11	UBA3	MICU2	PTPN11	ROCK1	RNF6	BZW1
LI.M72.1	TBA	NEK7	ITSN2	AP5M1	ERBB2IP	PLEKHF2	G3BP2	IMPA1	SP3	DEK	PPP1R12A	VPS4B	CCNC	FMR1	MBNL1	ARID4B	BZW1	SACM1L
LI.M72.2	TBA	ZDHHC17	LBR	ERBB2IP	PLEKHF2	STAG2	RNF111	SP3	PPP1R12A	G3BP2	FMR1	ARID4B	SACM1L
LI.M73	enriched in monocytes (III)	CEBPB	DUSP6	MAML3	TFEC	FOS	IER3	CCR1	RIN2	HCAR3	BCL6	PLXDC2	TIMP2
LI.M74	transcriptional targets of glucocorticoid receptor	LOXL1	PPIL4	ZC3H12D	KCTD15	PSD3	SCD	CTGF	MEF2C	JUP	HLA-DOA	LOC100130458	CD3E	BTK
LI.M75	antiviral IFN signature	IFIH1	ELANE	SERPING1	IL1B	RSAD2	IFIT1	RARA	DDX58	FCER1A	DHX58	PTX3	CARD9	OAS1	OAS3	PML	ANXA3	HERC5	DDX60	CXCL10	IRF7	C1QB	BCL3
LI.M76	DNA repair	PCNA	RFC5	RFC4	RFC3	RFC2	FEN1	FANCD2	RPA1	MRE11A	FANCG	POLD1	POLD3	LIG1	FANCI	BRCA1	BRCA2	GTF2H1	H2AFX	RPA3	POLE2	RAD51	RAD50
LI.M77	collagen, TGFB family et al	PDGFRB	PDGFRA	PTK2	BCL11B	VDR	COL3A1	EDNRA	CD9	SEMA6A	CAMK1	JAM3	SULF1	JUP	NPY	THY1	TCF4	ENG	CD24	COL5A2	IGFBP3	COL4A2	COL4A1	TGFB1I1	SNAI2	ADM	SHANK3	GATA3	BMP2	FN1	POU4F1	MEF2C	FZD8	COL1A2	COL6A3	COL6A2
LI.M78	myeloid cell cytokines, metallopeptidases and laminins	IL1RN	IL23A	IL10	MMP19	IL6	LAMC2	MMP9	EDN1	SFN	LAMB3	GSN
LI.M79	TBA	CXCL3	RNASE4	TFEC	DPYD	MGAM	FAM20C	SULF2	AQP9	ANPEP	TBXAS1
LI.M80	TBA	MEF2C	PTK2	FAM43A	ENG	RGL1	PLCB1	NDST3	GNG11	MGC5566	GAB1	LARGE	FAM69B	CTGF	TRAT1	2003-03-01	GPR132	CCR9	CRIM1	HCP5	BLNK
LI.M81	enriched in myeloid cells and monocytes	LIN7A	MYH10	PTGS1	EHD3	PCSK6	CCR2	CHI3L1	EGF	CLEC5A	FCER1G	NLRP3	ITGA2B	MMRN1	CSF1R	THBS1	SPARC	MARCKS	SLC8A1	PDGFA	ITGB3	HHEX	PROS1	TF	CLU	CXCL12	PRAM1	ACTN1	F5	CD14	FKBP1B	TLR7	TLR4	SNCA	BCL6	SELP
LI.M82	signal transduction, plasma membrane	SFRP2	PDGFRB	PDGFRA	FN1	FAP	IGFBP5	DOCK4	NR2F2	COL1A2	COL1A1	SNAI2	LAMC1	DLC1
LI.M83	enriched in naive and memory B cells	NR3C2	PCDH9	NRXN3	PKIG	FCGR2B	CD37	MEF2C	BANK1	MS4A1	LY86
LI.M84	integrins and cell adhesion	SELL	ITGB2	LILRB2	ITGB7	CD96	AMICA1	ITGA4	ICAM3	VCAM1	ITGAL
LI.M85	platelet activation and degranulation	SERPINA1	F3	TIMP1	FN1	THBS2	THBS1	SPARC	COL1A2	COL1A1	CLU	VWF	SERPINE1
LI.M86.0	chemokines and inflammatory molecules in myeloid cells	CXCL1	TRAF1	ADORA2A	SPECC1L	CXCL2	NFKBIA	CCL4	BCL2A1	GCH1	G0S2	TNFAIP3	TNFAIP6	TNF	HS3ST3B1	NFKB1	SLAMF7	CCL20	IL1B	DUSP1	PDE4B
LI.M86.1	proinflammatory dendritic cell, myeloid cell response	ADORA2A	SPECC1L	STAT4	CCL4	TNFAIP6	IFNG	CD80	GCH1	SERPINB9	TNF	HS3ST3B1	CCL20	IL1B	PDE4B
LI.M87	transmembrane transport (I)	VDR	SLC7A7	CD36	SLC31A2	SLC4A1	TLR2	NLRP3	SLC11A1	ABCB6	CDH1	DAPK1	SLC14A1	AQP1	HK3	ATP1B2	AQP9	SLC25A21	SLC15A3	ABCG2	KCNH2	HMOX1	SLC22A4	RHAG	TLR4
LI.M88.0	leukocyte migration	LINC00483	HEPH	CDH17	POF1B	CDX1	CDX2	FAM3D	MYO1A	NOX1	PRSS3	MISP	FABP1	TRABD2A	GPR35	BCL2L14	TMEM45B	MUC3B	PRR15L	TMPRSS2	CEACAM1	VIL1	GMDS	CEACAM5	CLDN3	CLDN4	KRT20	CLDN7	PLS1	XK	GUCY2C	GPX2	EPB41L4B	ATP10B	RNF43	ST14	EPCAM	TSPAN8	EPS8L3	MUC13	LGALS4	PIP5K1B	FA2H	ACSL5	MAPK13	NR1I2	FOXA3	FUT4	FUT3
LI.M88.1	enriched in hepatocyte nuclear factors (I)	FOXA2	GMDS	MUC13	HNF4G	HNF4A	HNF1B	FOXA3	MISP	CEACAM5	PIP5K1B	EPS8L3	MNX1	LGALS4
LI.M88.2	enriched in hepatocyte nuclear factors (II)	FOXA2	CDH17	GUCY2C	HNF4G	HNF4A	CALML4	HNF1B	FOXA3	MISP	CEACAM5	PIP5K1B	EPCAM
LI.M89.0	putative targets of PAX3	PLK2	G0S2	CXCL2	SIK1	EGR2	EGR3	CD83	EGR1	NR4A1	HBEGF	NR4A2	IL8	MAFF	CDKN1A	GEM	DUSP2
LI.M89.1	putative targets of PAX3	EGR2	EGR3	CD83	NR4A1	INHBA	NR4A2	RGS1	DUSP1	ATF3	DUSP2
LI.M90	TBA	HMGCS2	SLC3A1	CRABP2	CDX1	HNF4G	RNF186	MYO1A	SLC39A5	NR1I2	DDC	GIPC2	PPP1R14D
LI.M91	adhesion and migration, chemotaxis	ANXA1	CX3CR1	CCL5	CCL19	PROK2	F2R	CXCR2	ADRB2	CCR5	CCR7	CCL21	CXCL13	PF4
LI.M92	lipid metabolism, endoplasmic reticulum	PTGS2	CYP4F3	CYP1B1	TBXAS1	CYP4F12	MGST1	CYP3A7	CYP3A4	CYP3A5	CYP4F2
LI.M93	TBA	TGFBR3	LIF	IL23A	PRKCA	CRTAM	PLAU	CAMK4	TNF	OSM	PTCH1
LI.M94	growth factor induced, enriched in nuclear receptor subfamily 4	PPP1R15A	PLK2	CYR61	NR4A2	EGR3	CDKN1A	NR4A1	EPHA2	ID1	IL6	NR4A3	DUSP1
LI.M95.0	enriched in antigen presentation (II)	CD53	IL10RA	ITGA4	FYB	HLA-DRA	HLA-DRB1	HLA-DRB4	HLA-DRB5	HLA-DRB3	HCLS1	PTPRC	HLA-DPB1	ITGB2	GIMAP6	EVI2B	PLEK	SLA	SELL	IRF8	FGL2	ITGAL	ITGAM	AIF1	HLA-DMA
LI.M95.1	enriched in antigen presentation (III)	FYB	CD53	HLA-DRA	ITGB2	ICAM1	PLEK	HLA-DRB1	LAPTM5	HLA-DRB4	HLA-DRB5	PTPRC	HLA-DRB3	EVI2B	HLA-DMB	AIF1	HLA-DMA
LI.M96	Hox cluster V	PRDM16	CPNE8	HOXB2	HOXB3	HOXB7	HOXA11	HOXA4	HOXA2	NKX2-3	HOXA9
LI.M97	enriched for SMAD2/3 signaling	P4HA2	TCL1A	RGL1	RUNX2	MEF2C	MME	BIVM	LAMC1	VPREB1	GATA3
LI.M98.0	TBA	BPIFA1	DMD	VSNL1	ERBB4	EPPIN	OR10H3	TAS2R16	OPRM1	GRIN2B	HOXC10	DEFA5	HTR3B	GFRA3	NDNF	ADH7	CYP11B1	NOS1AP	RBFOX1
LI.M98.1	TBA	BPIFA1	DMD	TUBB3	SLC7A11	BRINP1	GRIN2B	DEFA5	CYP11B1	RBFOX1	IFNA14
LI.M99	TBA	PDGFRA	GREM1	CYR61	EPHA2	MRGPRF	FSTL1	INHBA	CTGF	DACT1	CAV1
LI.M100	MAPK, RAS signaling	MAP4K1	RASGRP2	RAC2	RASGRP4	AKT1	TGFB1	MAP2K2	MAP3K11	ARRB2	FLNA
LI.M101	phosphatidylinositol signaling system	PHTF2	AGL	C6orf211	PIKFYVE	SP3	IMPA1	PIK3C2A	DEK	SYNJ1	PPP1R12A	CLK1	PIK3C3	MICU2	SLC35A1
LI.M102	TBA	AMOTL2	GHR	P2RX5	BTLA	CHRDL1	ELTD1	GNG12	SMAD1	STAP1	PNOC	CAV2	CD79A
LI.M103	cell cycle (III)	SMC1A	HDAC2	BUB1B	PLK1	CDKN1B	CDKN1A	PKMYT1	MAD2L1	ATR	CDC6	CDC7	CCNA2	CCNE2	SMC3	CCNE1	ANAPC10	TTK	ESPL1	DBF4	WEE1	CHEK2	CHEK1	PCNA	CDKN2C	CDKN2A	BUB1	RBL1	RBL2	RAD21	CDC25C	CDC25A	E2F5	MCM7	MCM6	MCM5	MCM4	MCM3	MCM2	PTTG1	SKP2	CCNB2	CCNB1	E2F2	E2F1	CDC23	CDC20	CDK1	CDK2
LI.M104	TBA	PDGFRA	ZNF423	MGLL	GNAZ	FSTL1	MEF2C	JUP	MLLT3	CRIM1	PF4
LI.M105	TBA	CDKN2C	H1F0	BEX1	PROK2	BPI	CA2	PTX3	RETN	CLEC11A	SLC22A4	MGST1	LPCAT2	IGFBP7	CPNE2	IRAK3	JAG1	VSTM1	BTBD3
LI.M106.0	nuclear pore complex	NUP88	XPO1	NUP62	NUPL2	NUP133	NUP107	RAN	NUP160	NUP54	NUP35	NUP85	NUP37	NUP43	NUP155	SEH1L	RANBP1	NUP205
LI.M106.1	nuclear pore complex (mitosis)	SMC1A	SLBP	SEH1L	NUP133	NUP107	GTF2H1	NUP85	NUP37	NUP43	CCNH	NUP160
LI.M107	Hox cluster VI	HOXB9	HOXB2	HOXB3	HOXB6	HOXA10	HOXA6	HOXA4	HOXA3	HOXA2	SKIDA1	HOXA9
LI.M108	TBA	EPHB2	MUC3B	AXIN2	GPX2	ASCL2	RNF43	EHF	MISP	CEACAM5	CDCA7	TSPAN8
LI.M109	receptors, cell migration	TGFBR3	NCKAP1L	LRRK2	C3AR1	S1PR1	SYNE2	IL6R	CCR1	CCR2	CORO1A	TRIB1	CCR7	LEF1	GATA3	BCL2
LI.M110	axon guidance	MYH10	PTK2	DPYSL3	RRAS	COL5A1	COL1A2	COL1A1	RHOC	NRP1	SEMA6A
LI.M111.0	viral sensing & immunity; IRF2 targets network (I)	TAP1	KYNU	TLR7	ZBP1	IFI35	LY86	THBS1	TNFSF13B	PSMB8	EREG	FES	BST2	USP18	CTSS	RIPK2	AIF1	CXCL16
LI.M111.1	viral sensing & immunity; IRF2 targets network (II)	TAP1	DDX58	PSMB10	ZBP1	CASP1	PSMB8	BST2	CXCL10	USP18	IFIT2	TNFSF13B
LI.M112.0	complement activation (I)	CR1	CFH	CFI	SERPING1	C3AR1	CFD	C1QC	C1QB	C1QA	C3	CFB	C5AR1	C2	C1S	C1R	C7	A2M
LI.M112.1	complement activation (II)	CFH	CFI	PROS1	CFB	C3	IL33	CLU	C1S	C1R	C7
LI.M113	golgi membrane (I)	B3GNT5	FAM198B	WLS	PDGFC	LPCAT2	SGMS2	SORT1	TLR8	STEAP4	CSGALNACT1
LI.M114.0	TBA	ELANE	SVIL	DOCK5	PKP4	OSBPL1A	CLGN	MGST1	VSTM1	MS4A3	AKR1C3	LGALS12	KCNK5	RGL4	FAH	NFE2	ST3GAL6	JAG1	GGH	PDGFC	TAL1	CDK6	ATP8B4	ACTN1	CLEC11A	TSPAN2	CPNE2	IGFBP7	NREP	ASIC1	ZNRF1	SLC40A1	SYNGR1	MPO	RUNX2	MLC1	BST1	FAM105A	CPA3	BTBD3
LI.M114.1	glycerophospholipid metabolism	SVIL	SLC40A1	OSBPL1A	MBOAT2	FAH	ST3GAL6	LPCAT2	IGFBP7	PLA2G4A	AGPAT9	AKR1C3
LI.M115	cytokines - recepters cluster	IL7R	IL2RA	LIF	IL23A	IFNG	IL15	CSF2	CSF3	IL6	IL10	IL15RA
LI.M116	TBA	ERRFI1	PDGFRA	CYR61	WWTR1	FSTL1	YAP1	OSMR	VCAM1	EPS8	GPR116	COL3A1	CXCL12	CAV1
LI.M117	cell adhesion (GO)	PPP2R1A	CD40LG	NELL2	CD96	NINJ1	PSTPIP1	LY9	ADAM9	CXCR3	CD6	CORO1A	PTPRC	ZAP70	SPOCK2	PRKCQ	SELPLG	CYTIP	CD300A	PLEK	LEF1	BCL2
LI.M118.0	enriched in monocytes (IV)	PTGS2	EMR1	AMICA1	DOCK5	CD4	LY96	ARHGEF10L	TNFSF13B	LTBR	PGD	TNFRSF1B	LRRK2	DPYD	MGAM	PTX3	LYZ	IL1R2	DOK3	CARD9	EVI5	HCAR3	DUSP6	MYO1F	FGD4	HHEX	HAL	ST3GAL6	DYSF	RNASE6	SLC24A4	VNN1	NAIP	RHOU	CD68	CXCR2	NACC2	SMARCD3	PADI4	TMEM176B	LGALS3	SAMHD1	CTSS	EMILIN2	ACPP	F5	STEAP4	C19orf59	ACSL1
LI.M118.1	enriched in monocytes (surface)	LTBR	CD4	TNFRSF1B	MCTP1	S1PR3	EMR1	C19orf59	SLC24A4	STEAP4	C1orf162	SLC16A3	NFAM1	TMEM176B	HLA-DMB	IL1R2	AGPAT9	TNFSF13B
LI.M119	enriched in activated dendritic cells (I)	IL1RN	CXCL2	RGL1	CD83	PRKCD	CD86	RIN2	SLAMF8	IL4I1	ATP1B1	PLXDC2
LI.M120	TBA	DGKZ	MAP4K1	LPXN	VAV1	HCLS1	ARHGAP15	ARRB2	SIGIRR	ARHGAP4	LYN	GATA3
LI.M121	TBA	IGKV4-1	TAP1	IRF4	CCL19	GPR183	CD27	IL15	BIRC3	LY9	PLSCR1	SLAMF7	IGKC
LI.M122	enriched for cell migration	CCL2	PODN	TGFB2	IGF1	LAMA4	NBL1	MYLK	NR2F2	IGFBP5	CXCL12	NRP1
LI.M123	enriched in B cell differentiation	ICOSLG	HBEGF	LOC144481	NR4A1	GAB1	DLL1	LOC100288911	NR4A3	EBF1	FAM150B	BCL11B	VPREB1	VPREB3
LI.M124	enriched in membrane proteins	ABCG2	RHAG	LTF	AQP1	C3AR1	HP	HLA-DRB1	ELANE	CD24	NEDD4L	ALAS2	C5AR1	SLC4A1	ABCB6	SNCA	PROK2	TGM2	SLC40A1	KCNH2
LI.M125	TBA	CDKN2B	GPR144	ZNF205	ELAVL3	TCF15	SOX15	PRKCG	GP1BB	FUT7	PSD	MAPRE3
LI.M126	double positive thymocytes	MGC16121	TCF4	UBASH3A	SLC40A1	SH2D1A	APBB1	BCL11B	CD4	CHI3L2	ASRGL1	PCSK5	LAT	SPNS1	CD3E
LI.M127	type I interferon response	TAP1	IFIH1	IRF7	PARP9	STAT1	PLSCR1	IFITM1	HERC5	DDX60	USP18	RSAD2	IFIT1
LI.M128	TBA	SP3	NDUFA5	USP1	CCNC	PIK3C2A	SREK1	CLK1	RNF6	ARID4A	CCNT2	PSMC6	RNF139
LI.M129	inositol phosphate metabolism	PANK3	AVL9	PIKFYVE	MED23	PLEKHF2	SRP9	IMPA1	PIK3C2A	SYNJ1	CASC4	FNDC3A	PIK3C3	KIAA1109
LI.M130	enriched in G-protein coupled receptors	CCL5	XCL1	PTGER2	GPR18	F2R	ADRB2	S1PR5	PTGDR	ITPR3	PDE4D
LI.M131	TBA	HEMGN	ACTN1	GFI1B	XK	CMPK2	RGL4	S100P	FHL2	INHBA	PRKAR2B	TAL1	TNS1	MS4A3	GMPR
LI.M132	recruitment of neutrophils	PROK2	FPR1	FPR2	GNG10	C5AR1	HCAR3	CXCR1	CCR3	PTAFR	FFAR2	F2RL1
LI.M133.0	cell adhesion, membrane	SFN	SPINT1	BIK	EHF	JUP	LSR	EPS8L1	CDH1	EPCAM	CDH3	CLDN3	CLDN4	KRT19	CLDN7
LI.M133.1	cell cell adhesion	LAMA3	ITGB4	ITGB6	LAMC2	JUP	CDH1	CDH3	CLDN3	CLDN4	LAMB3	CLDN7
LI.M134	Membrane, ER proteins	C10orf10	NAV1	MRVI1	PTK2	CD72	ENG	RGL1	CIITA	SH2D4B	RASAL2	LARGE	STK32B	EMP2	CORO2B	CSRP2	TMED6	DHCR24
LI.M135.0	enriched in plasma membrane proteins (I)	LRP2	ENPEP	GALNT14	ALPK2	SEMA5B	BBOX1	CUBN	PAX2	DGCR5	AGXT2	SLC6A13	LOC100130232	NHLH2	NAT8	NAT8B	GAL3ST1	SLC17A3
LI.M135.1	enriched in plasma membrane proteins (II)	ENPEP	GALNT14	ALPK2	KCNJ16	CUBN	SLC3A1	DGCR5	SLC17A3	SLC6A13	ESM1	COL23A1	NAT8	NAT8B	GAL3ST1	ACMSD	DSCAML1
LI.M136	TBA	NUCB1	GPS1	ASNA1	COPE	PKN1	GNAI2	CTSD	GNB2	PPP2R1A	MAP2K2	NAPA	CAPN1	DNM2	ABHD17A	GBF1	NR1H2	PNPLA6
LI.M137	TBA	ZMYM2	PHTF2	PANK3	AGL	TLK1	TSNAX	PIKFYVE	USP1	PLEKHF2	TCERG1	ROCK1	ACBD3	SREK1	RNF6	SMARCA5	ATF2
LI.M138	enriched for ubiquitination	PHTF2	UBE2Q2	RPS6KB1	NRAS	SRP9	ZBTB41	PIK3C2A	USP1	RNF6	MBNL2	UBR1
LI.M139	lysosomal/endosomal proteins	CTSH	SLC11A1	PSAP	CTSB	CTSD	CD68	NPC2	AP1S2	SORT1	CTSS	GAA
LI.M140	extracellular matrix, complement	SLPI	CRISPLD2	FCN1	LTBP2	PRTN3	LAMA2	TFF3	FLRT2	IGFBP7	CRISP3	MMP9	MMP8	CFP	TIMP2
LI.M141	TBA	TRIM31	FABP1	FUT4	NOX1	MISP	EPCAM	PRR15L	B3GNT5	B3GNT3	CEACAM1	KLF5	GMDS	CEACAM6	TMEM45B	ST3GAL6	TMPRSS2	CKMT1A	CKMT1B	FERMT1	HEPH	LGALS4	PIP5K1B	FA2H	NR1I2	FOXA3	GPX2	FUT3	MEP1A
LI.M142	transmembrane and ion transporters (I)	ASPA	NLGN1	CUBN	SLC13A1	SLC28A1	SLC17A1	LOC100422737	SLC17A3	LOC100130232	PAX2	SLC6A13	KCNIP4	SEMA5B
LI.M143	nuclear pore, transport; mRNA splicing, processing	SLBP	NCBP2	NUP133	NUP107	NUP160	NUP54	UPF3B	NUP155	SEH1L	NUPL2	NUP205
LI.M144	cell cycle, ATP binding	RBM7	NEK7	UBA3	HDAC2	TLK1	MCTS1	RAD21	COPS5	PCNP	PSMA6	PPP1R12A	VPS4B	CCNC	CUL5	PSMC6	ERBB2IP
LI.M145.0	cytoskeleton/actin (SRF transcription targets)	ACTA2	MYH11	MRVI1	SDPR	SVIL	ACTG2	CALD1	MYLK	MRGPRF	TPM2	PALLD	TPM1	EPS8	PLN	CAV2	TAGLN
LI.M145.1	cytoskeleton/actin (SRF transcription targets)	ACTA2	MYH11	ACTG2	LMOD1	CALD1	MYLK	TPM1	TPM2	SYNPO2	SORBS1	TNS1	CAV2	VCL	MYL9
LI.M146	MHC-TLR7-TLR8 cluster	CD74	HLA-DPB1	HLA-DRA	HLA-C	HLA-B	HLA-A	HLA-DRB1	HLA-G	HLA-F	HLA-DRB4	CD4	HLA-DQB1	HLA-E	HLA-DPA1	TLR8	HLA-DQA1	TLR7
LI.M147	intracellular transport	SIRT1	EXOC1	VPS4B	NUP133	NUP107	CEP120	CLINT1	ZFYVE16	PIKFYVE	SEC63	ZFAND6	PIK3C2A	TMX1	PPP1R12A	RAD21	G3BP2	SRP9
LI.M148	TBA	MORC3	SEC23A	SPAST	EEA1	NUP160	RB1	ADAM9	STXBP3	SYNJ1	SEC24B	TMEM30A
LI.M149	TBA	GREB1	SLC3A1	SIX4	HNF4G	RNF186	CLRN3	USH1C	CLDN2	GIPC2	TFAP2C
LI.M150	innate antiviral response	TAP1	IRF7	PLSCR1	EIF2AK2	APOBEC3A	OASL	RXRA	OAS1	OAS3	RSAD2	IFIT1	SP100
LI.M151	TBA	PRKCH	ZNF521	GREM1	TIAM1	SMAD1	RORA	BCL11B	INHBA	ADAM12	HHIP
LI.M152.0	TBA (source: B cells)	HTN1	CCR9	ST18	TAT	GAGE1	LOC100287445	IFNA10	IFNA16	TRDN	AMER2	HERC2P7	PPEF2	POU4F2	TRIM49	GABRB1	ZPBP	LOC100271840	SYCP1	IMPG2	KCTD16	TMEFF2	LOC51152	MEFV	BAGE	LOC100131298
LI.M152.1	TBA (source: naive B cells)	POU4F2	TAT	AMER2	OR7E24	IMPG2	KCTD16	HERC2P7	LRRC37BP1	TMEFF2	ANKRD20A1	LOC100286993	LOC100271840	LOC100132247	GTF2A1L	MEFV	TRIM49	ADAMTS20	LOC100286895	TPTE	IFNA10	LOC100131298
LI.M152.2	TBA (source: memory B cells)	TAT	AMER2	C14orf91	HERC2P7	TMEFF2	HTN1	PPEF2	MEFV	LOC51152	LOC100286993	GYPA	BAGE	ADAMTS20	GABRB1	CYP4A22	IFNA10	ZPBP	LOC100271840
LI.M153	TBA	PHTF2	SP3	SEC23A	RAP2C	SGTB	AEBP2	NRAS	SRP9	C1D	PIK3C2A	CCNC	RNF6	TVP23B	C2orf69	RANBP6	TCF12
LI.M154.0	amino acid metabolism and transport	FXYD2	BBOX1	NAT8	NAT8B	AGXT2	BHMT2	DMGDH	GAL3ST1	BHMT	SLC7A9	ACSM5	ACSM2A	ACSM2B	LOC100291873	DPYS	LOC100130232	NR1H4	SLC6A12	GBA3	PDZK1	SLCO4C1	SLC6A13	RBP5	AGMAT	ACMSD	SLC3A1	TMEM27	SLC17A1	LOC100422737	SLC17A3	C14orf105	GLYAT	SLC22A2
LI.M154.1	transmembrane transport (SLC cluster)	SLC22A11	FXYD2	NLGN1	SLC13A1	SLC2A2	SLC28A1	SLC7A9	SLC16A4	SLC17A1	SLC5A10	SLC22A2	SLC3A1	SLC6A13	SLC6A12	SLC17A3	SLCO4C1	PDZK1
LI.M155	G protein coupled receptors cluster	S1PR3	C3AR1	FPR2	PTH2R	PTGER2	LTB4R	PTAFR	FPR1	P2RY2	PTGDR
LI.M156.0	plasma cells & B cells, immunoglobulins	CD52	IGKV4-1	LOC652493	IGHG1	KIAA0226L	LOC100287723	LOC100289053	IGKC	IGKV1D-13	VPREB3	ITM2C	LOC96610	IGLV4-60	IGLV3-19	P2RX5	CPNE5	ADAM28	STAP1	ABCB4	FCRL1	FCRL2	PCDH9	CD22	IGL	LOC91316	SPIB	IGKV3-20	IGHD	BLK	LOC100290557	IGLV2-23	IGJ	OSBPL10	CYAT1	E2F5	LOC100293440	TNFRSF17	IGLV1-44	IGLJ3	GNG7	IGLL3P	MGC29506	IGLL5
LI.M156.1	plasma cells, immunoglobulins	IGKV4-1	LOC652493	IGHA1	IGHG1	TNFRSF17	LOC100287723	LOC100289053	IGK	IGKC	IGKV1D-13	LOC96610	IGLV3-19	TXNDC5	DERL3	LOC100290557	BLOC1S5	CD27	IGL	LOC91316	IGH	IGKV3-20	IGHD	IGHV3-48	PNOC	IGLV2-23	IGHM	CYAT1	LOC100130100	IGKV1-5	LOC100293440	POU2AF1	IGLV1-44	IGLJ3	IGLV4-60	MGC29506	IGLL5
LI.M157	enriched in NK cells (III)	KLRC3	PPP1R16B	RASGRP1	CCL4	CX3CR1	GPR18	TIGIT	CD7	C1orf21	PVRIG	GIMAP6	TRGC2	MATK	PTPN4
LI.M158.0	interferon alpha response (I)	LHCGR	COL8A1	IMPG2	ITGB4	MMP12	TNR	IFNA7	IFNA4	SFN	LAMC2	ST14	ADAMTS20	FGF5	IFNA10	IFNA16	IFNA14
LI.M158.1	interferon alpha response (II)	LHCGR	AMER2	IFNA8	IFNA2	IFNA7	IFNA5	IFNA4	IFNA21	PRL	ADAMTS20	IFNA10	IFNA16	IFNA14
LI.M159	G protein mediated calcium signaling	PLCB1	GNAQ	CAMK4	GNAZ	ADCY9	GNA15	GNG11	PRKAR2B	CALM3	GNAI1
LI.M160	leukocyte differentiation	KLF13	RARA	LIF	NAA15	BTG2	EGR2	CD83	JUNB	ADAM8	ID1	KLF6	MED1	NR4A2	IL1A	NFKB2	BCL3
LI.M161	TBA	BCL2L1	SP3	TSNAX	SPAST	SLC7A5	RB1	RBM38	HERC4	RNF6	FNDC3A	MBNL3	ATF1	KIAA1109	BNIP2
LI.M162.0	plasma membrane, cell junction	TMC4	TJP3	SPINT1	LLGL2	GRHL2	PRR15L	MYH14	MAL2	ST14	EHF	ESRP1	PKP3	CDH1	EPCAM	ELF3	CLDN3	CLDN4	CLDN7
LI.M162.1	cell junction	BSPRY	EPB41L5	TJP3	DSP	PKP3	CDH1	EPCAM	CLDN3	CLDN4	S100A14	CLDN7
LI.M163	enriched in neutrophils (II)	NPL	ARAP3	HSPA6	TYROBP	CFD	IMPA2	DENND3	BTNL8	FRAT2	MBOAT7	TSPAN2	BEST1	FLJ10357	SLC40A1
LI.M164	xenobiotic metabolism	LRRC19	HHLA2	SLC3A1	UGT2A3	DPYS	UPB1	CYP3A7	GIPC2	CYP3A5	SMIM24
LI.M165	enriched in activated dendritic cells (II)	CSF2RB	IFIH1	CSF2RA	TNFAIP6	HESX1	CCL8	MX2	DOCK4	PDGFRL	MGST1	IFNGR2	IFIT3	IFIT2	IFIT1	HLX	SERPING1	RSAD2	CCL20	ST3GAL6	RBM47	IFI27	DAPK1	PRRG4	PDGFC	PARP9	LAMP3	CXCL11	DSE	IL18	BCL2A1	FAM20C	PRKAR2B	HERC5	SIGLEC1	ATF3
LI.M166	TBA	FMO3	PDGFRA	AMOTL2	GHR	PDGFRB	OLFML3	CHRDL1	ECM2	CHL1	NNMT	GFRA1	TNC	C1S	IGF2	INS-IGF2	C7	OSMR	ABCA8
LI.M167	enriched in cell cycle	BCL2L1	PPP2R1A	GSPT1	EHMT2	SESN3	MAD1L1	CDC34	TGFB1	PSMD3	AKT1	DNM2	FLNA	TSC2	RBM38	STRADB
LI.M168	enriched in dendritic cells	CLEC10A	B3GNT5	PGD	JAG1	FCER1A	EMILIN2	CLEC5A	CA2	CTSB	FAM20C	ADAM9	RRAGD	TACSTD2	CTSL	IL1R1	GGTA1P	DAB2	CAPG	AGPAT9
LI.M169	mitosis (TF motif CCAATNNSNNNGCG)	PCNA	SMC1A	TMPO	ORC4	NOC3L	CASP8AP2	XPO1	CETN3	NUP37	UPF3B	ORC3	NIF3L1	PMS1	ACTR6	ARMC1	ACTL6A
LI.M170	TBA	LPHN2	GHR	EFEMP1	ECM2	GNG12	ELTD1	IL33	VGLL3	CHL1	GPR116	MPDZ	ABCA8
LI.M171	heme biosynthesis (I)	HMBS	HEMGN	AHSP	ALAD	E2F2	CPOX	ALAS2	TMOD1	PLEK2	FECH	GATA1
LI.M172	enriched for TF motif TTCNRGNNNNTTC	CXCL3	EGR3	FOSB	GJB2	PLAU	NRIP3	NR4A3	EDN1	AGR2	PHLDA2
LI.M173	erythrocyte differentiation	ETV1	FHL2	NTF3	DMD	KLF1	BPGM	TRIM10	EPB42	MYH10	HMBS	FEV	GFRA3	LYL1	GATA1
LI.M174	TBA	TSN	AP5M1	SRP9	SEC63	ANP32E	MATR3	EED	SMARCA5	PANK3	SACM1L	RNF138	CUL5	MORF4L2	ZBED5	MDFIC	BMI1	PCNP	TMX1	ZBTB11	TNFAIP8	2015-09-01	CCNC	RNF6	BZW1
LI.M175	cell development	EPHB2	SFRP2	GREM1	AXIN2	ASCL2	CDX2	IHH	COL5A1	SATB2	GAS1	CTHRC1	IRX3	COL11A1
LI.M176	TBA	GJA1	IGF1	AQP1	FRZB	DNASE1L3	IGFBP3	SNAI2	CXCL12	C7	ALDH1A3
LI.M177.0	TBA	STX1A	ZNF234	CCR2	ZNF780A	ZFP3	TNFRSF12A	SLX4IP	RNF170	HIC1	ZKSCAN7	PPARGC1B	VKORC1L1	ZNF573	DUSP4	PPP1R16B	LOC100131067	ZNF559	FAM135A	ZMYM1	ATG4C	CTR9	NR4A3	ATP10D	GIMAP8	IL1RAP	GIMAP4	GLCE	GIMAP6	GIMAP1	ZNF623	CX3CR1	NRIP3	BBS10	C15orf48	CSRP2BP
LI.M177.1	TBA	ZNF623	JPX	SLX4IP	CX3CR1	TMOD2	NR4A3	ZNF485	VKORC1L1	CCR2	ZNF573	FOSL1	KIAA1919	GIMAP6	ZFP3	LOC100131067
LI.M178	enriched for promoter motif NATCACGTGAY (putative SREBF1 targets)	ARHGEF12	NGFRAP1	SOCS2	CAMK2D	PRKCE	KIT	AKAP12	PNOC	GEM	BLNK
LI.M179	enriched for TF motif PAX3	TRMT11	TNFAIP8	NUP54	USP1	CASP8AP2	BMI1	FAM35A	PURA	PMS1	RANBP6
LI.M180	TBA	OSTM1	SIRT1	NPTN	CHUK	HIF1A	ROCK1	SYNJ1	ACSL4	TCF12	ATF2	IREB2
LI.M181	nucleotide metabolism	CTPS1	ATIC	PAICS	RRM2	RRM1	GART	CAD	ADSL	PFAS	GMPS
LI.M182	enriched in DNA interacting proteins	STIL	DNAJC9	STMN1	SPDL1	SUV39H1	TAF5	BLM	ACAT1	YWHAH	POLD3	EFCAB14	RRM1	TMEM237	LRR1	TFDP1	DONSON
LI.M183	TBA	FXYD3	CDX1	EHF	KLF5	GMDS	LAD1	PKP3	TMEM45B	TRIM29	GALNT3
LI.M184.0	TBA	CDKN2B	GPR144	BMP4	DLG4	ACVR1C	ARHGEF4	FOXO4	CSF3	MAP3K10	MAP2K7	MYOCD	FOXL1	TRPM4	APLP1	COL16A1	GP1BB	WNT11	RGMA
LI.M184.1	TBA	ADAMTSL2	CDKN2B	DLG4	CARD10	PSD	INS	MAP3K10	WNT11	FOXL1	TRPM4	MAPK8IP2
LI.M185	TBA	HDAC2	NPTN	DLD	HPRT1	TCF12	PRNP	RB1	CTR9	SYNJ1	ATG5	RNF6	FNDC3A	PTPN11	BNIP2
LI.M186	TBA	PDLIM7	ELAVL3	EVX1	SOX15	CPEB3	GP1BB	TCF15	YBX1	YBX1P2	PSD	ARMC9	GRIN1
LI.M187	metabolism in mitochondria, peroxisome	SLC10A2	SLC28A1	CYP4A11	PRODH2	SLC2A2	LOC100422737	AGXT2	LOC100130232	GLYAT	CYP4A22	EHHADH	ACMSD
LI.M188	TBA	LCN2	BPI	CARD11	OLFM4	SYTL2	PLCXD2	RNF144A	ATP8B4	CEACAM8	KIF21A
LI.M189	extracellular region cluster (GO)	CCL2	SEPP1	BMP2	ENG	CCL18	MMP28	HSPG2	CD34	MMP19	ECM1	CMTM8	NPY	CHI3L2	CCL23	CD5L	GH1
LI.M190	TBA	PPP1CC	BUB3	HAUS3	BMI1	CCNG1	OSM	EREG	IL1A	IL1B	CD2AP	USP16
LI.M191	transmembrane transport (II)	SLC19A2	SIRT1	AXIN2	NUP54	KCNK5	MDFIC	ATP8A1	SLC35A3	ACSL5	SPNS3	SLC26A3	ATP11C	HEPH	ATP2C2	CUL5	KCNQ1	SLC12A2	CFTR
LI.M192	TBA	TGFB1	OGDH	PRMT1	G6PD	DEAF1	ILK	TLN1	MAP1S	NR1H2	NAPA	ARHGDIA	NBEAL2
LI.M193	TBA	XK	NFIA	CTTN	SLC18B1	ANKH	ATP1B2	SPTB	MGLL	PLEK2	GMPR	PBX1
LI.M194	TBA	SMC1A	XPO1	ADNP	NOC3L	CETN3	NUP37	TXNDC9	EMC2	MTO1	PPP2R5C	ATF1	CRNKL1	CTCF	ARMC1
LI.M195	muscle contraction, SRF targets	LOC728264	MYH11	CNN1	ACTG2	PGM5	DES	MRGPRF	SUPT20H	MYOCD	COL1A1	PLN	LMOD1
LI.M196	platelet activation - actin binding	ITGB3	ITGB5	WASF3	ITGA2B	MPL	TPM4	PROS1	TGFB2	TPM1	THBS1	ACSBG1	ABLIM3	MFAP3L	ARHGAP6	HSPC159	ASAP2	PDE5A
LI.M197	TBA	LPHN2	PLSCR4	WWTR1	NOVA1	TANC1	ELTD1	NR2F2	LDB2	GUCY1A3	FLRT2	ARHGAP29	NRP1	MPDZ	YAP1
LI.M198	TBA	CEBPB	MRVI1	PDLIM7	LST1	CCNJL	PISD	TECPR2	XPO6	TSEN34	PHC2	LYN	CPPED1
LI.M199	platelet activation & blood coagulation	PROS1	LY6G6D	LY6G6F	GP1BB	2005-09-01	SH3BGRL2	PCSK6	VWF	GP1BA	PRKAR2B	GP9	GP5	GP6	EGF	TTC7B
LI.M200	antigen processing and presentation	HLA-DPB1	CD1D	LOC100294224	WDFY4	LOC100294318	HLA-DPA1	LOC100294317	HLA-DMB	METTL7A	HLA-DQA2	HLA-DMA
LI.M201	TBA	MYH10	NFIA	ABCG2	C17orf99	SLC14A1	PDGFA	ANKH	TSPAN5	PAQR9	ARHGEF12	TMOD1	HEPACAM2	TGM2	TNXA	TNXB	CDH1	C2orf88	ABCC13	PBX1
LI.M202	enriched in extracellular matrix & associated proteins	PDGFRA	SFRP4	TWIST1	CCDC80	PCDH7	PCOLCE	GLT8D2	GAS1	PRRX1	FBLN1	CALD1	LUM
LI.M203	TBA	PHTF2	AGL	RCN2	EEA1	ATF1	MAP3K7	ZBTB41	ATP11C	C12orf29	IKZF5	MBNL2	C12orf23	ATF2
LI.M204.0	chaperonin mediated protein folding (I)	CCT8	ATIC	CCT2	CCT3	NOP56	CCT7	CCT4	CCT5	HSPD1	SUCLG1	HSPE1	SSBP1	FBXW2	CCT6A
LI.M204.1	chaperonin mediated protein folding (II)	CCT8	PFDN5	PFDN4	CCT2	CCT3	CCT7	CCT4	CCT5	CCT6A	VBP1
LI.M205	TBA	SIRT1	BAG4	RNF111	RPS6KB1	CHUK	RB1	ZFAND6	RAPGEF6	BMPR2	ARFGEF2	AKAP11
LI.M206	Wnt signaling pathway	LOXL2	LAMC1	ANTXR1	SFRP4	FRZB	MAP1B	YAP1	CHL1	PMP22	KITLG	CXCL12	NRP1	SOX4	PDZRN3
LI.M207	TBA	LRP2	SMG6	RAB26	NPY5R	SLC2A2	SLC22A2	SERPINF2	SLC6A13	ATP7B	RIMS3
LI.M208	TBA	SCAI	HACE1	APP	HOXA7	HOXB9	JMY	ARHGAP5	CCL23	NKX2-1	TUBE1
LI.M209	lysosome	GNS	CTSB	GM2A	PSAP	CD68	CTSZ	CTSL	CTSV	SORT1	FUCA1
LI.M210	extracellular matrix, collagen	COL10A1	TIMP3	COL11A1	TIMP1	SPARCL1	MFAP5	MFAP4	MFAP2	LAMB1	DCN	PODN	ADAMTS1	MGP	TGFB1I1	COL8A2	SERPINA1	EFEMP1	COMP	EFEMP2	COL4A1	TNC	SFRP2	EMILIN1	OMD	COL14A1	C1QA	CTGF	ADAMTS12	PXDN	COL6A3	CTHRC1	COL12A1
LI.M211	TBA	NEK7	ADD3	RNF11	SLC25A46	PLEKHF2	CMPK1	MDFIC	BMI1	RAP1B	CCNG1	PRKRIR
LI.M212	purine nucleotide biosynthesis	CHCHD3	ATIC	MTHFD1	RUVBL2	CCT3	CCT7	IMPDH2	PAICS	FKBP3	ADSL	PFAS	GMPS
LI.M213	regulation of transcription, transcription factors	CREBZF	KIAA1109	VCPKMT	PTBP2	KIAA1468	STAG2	MED23	ZNF700	ZDHHC17	DUSP10	NEMF	HNRNPU-AS1	PPP1R12A	BDP1	FMR1	CLK1	ARID4B	CCNT2	CLK4	BTAF1	SREK1
LI.M214	TBA	TGFBR1	RP2	SOS2	C6orf211	CHUK	PIK3CG	ZFAND6	STXBP3	ATP11B	TMEM30A	SPAST	LPGAT1
LI.M215	small GTPase mediated signal transduction	TAGAP	RAC2	FGD3	ARAP1	RHOH	GMIP	VAV1	ARHGAP30	HMHA1	ARHGAP15	ARHGDIB	ARHGAP9	ARHGAP25	ARHGDIA	ARHGAP4	RHOG
LI.M216	respiratory electron transport chain (mitochondrion)	NDUFA7	NDUFB7	COX6A1	UQCRB	NDUFB10	ATP5J	UQCR10	ATP5H	NDUFS6	COX7B	COX7C	COX6C
LI.M217	TBA (source: B cells)	FMO3	PLSCR4	PROS1	FLRT2	MXRA5	ABI3BP	TMEM47	CDH5	LUM	MEOX2
LI.M218	TBA	PREPL	ATG4C	CTR9	TIMMDC1	GTF2H1	ALG6	SLC35B3	POT1	HPS5	SLC35A5	C11orf73	RPE	PMS1	ELP3	ACADM	CSRP2BP
LI.M219	respiratory electron transport chain (mitochondrion)	UQCRC2	COX5A	COX5B	UQCR10	COX7B	CYC1	UQCRB	UQCRQ	UQCRH	COX8A	ATP5L	COX6B1	UQCRFS1	UQCRC1	COX6A1	COX7C	COX6C	COX7A2L
LI.M220	TBA	SFN	SPDEF	KIAA1324	KCNC3	TFAP2A	SOX9	GRIN2B	AR	REEP1	NOS1AP
LI.M221	TBA	LOC145845	RNF17	ASIC5	ESCO2	LOC100290132	LBX1	IFNA7	POU4F2	IFNA4	FLJ37543	CCDC144CP	LOC100134159	LOC100287227	LOC100292133	NPHP3-AS1	TRIM49	CCDC26	MST1	MST1P2	MST1L
LI.M222	heme biosynthesis (II)	HMBS	SPTA1	ALAD	RFESD	TRIM10	RHCE	RHD	CPOX	PPOX	KLF1	UROD	BLVRB	YPEL4
LI.M223	enriched in T cells (II)	SLC38A1	HOPX	CD40LG	DENND2D	TC2N	PLEKHF1	LRRN3	CLEC2D	FGFBP2	LBH	TRGC2	DPP4	LOC439949
LI.M224	transmembrane and ion transporters (II)	NTF3	DMD	GRIK3	SLC24A2	CACNA1F	JPH2	SLC4A3	CALCA	SLC1A6	KCNA5	ATP7B
LI.M225	metabolism of steroids	GALNT14	ALPK2	UGT2A3	LOC100422737	UGT2B15	MIOX	UGT2B17	PKHD1	HAVCR1	UGT2B28
LI.M226	proteasome	TAF9	RAN	PSMD14	NUP37	PSMA2	PSMA3	PSMA6	PSMC6	PSMA4	PSMA5	PSMC2	POLR2K
LI.M227	translation initiation	ETFA	EIF3J	PSMD14	METTL5	NDUFA8	COPS5	EIF4H	NUP37	EIF2S1	EIF2S2
LI.M228	olfactory receptors	OR7C2	OR7E24	LOC100132247	LOC348162	LOC613037	LOC728888	LOC729602	LOC729978	NPIPB15	NPIPB3	OR2C3	LOC100290132	IFNA7	CCDC144CP	LOC100134159	LOC100286993	OR7D2	OR2H1	MST1	MST1P2	MST1L	LOC284861	GUCA1C
LI.M229	TBA	MIER3	CAND1	CDKN2AIP	AEBP2	CRY1	DYNLT3	BMI1	RAB18	MAPK6	CCNC	PTBP2
LI.M230	cell cycle, mitotic phase	HACE1	AHCTF1	SMC3	TP53BP2	CENPC	CD28	JMY	NAE1	MIS12	TTC19	TUBE1	RANBP2
LI.M231	respiratory electron transport chain (mitochondrion)	ATP5C1	NDUFAB1	COX5A	NDUFB4	NDUFB3	NDUFB1	NDUFS3	NDUFA8	ATP5L	UQCRFS1	NDUFB11
LI.M232	enriched for TF motif TNCATNTCCYR	TBCK	VPS41	RAD51C	GTF2H1	TCHP	MEN1	HDDC3	SMARCAL1	PDE6D	RAD50	TTC1	ELP4	HSD17B4
LI.M233	TBA	MAP3K10	BMP4	ELAVL3	PRDM8	HOXD10	JPH2	CRYBB3	PCDHB11	BOK	PLA2G2D	GFRA4	RBM12B-AS1	ASMTL-AS1	FOXN1	HOXB13
LI.M234	transcription elongation, RNA polymerase II	MEA1	NDUFA3	AURKAIP1	TCEB2	NDUFB11	NDUFB10	POLR2E	UQCR10	POLR2L	BOLA2	BOLA2B	UQCRQ	MIF	POLR2I	POLR2J
LI.M235	mitochondrial cluster	DNAJA3	ALG8	EIF2B3	PUS7	TIMMDC1	WDR92	TCHP	C11orf73	NDUFA8	DTD2	SMARCAL1	MCCC2	ALDH6A1	POP5	HIBCH	HIBADH	ALDH18A1	TMEM218	ACADM
LI.M236	TBA	GTF2E1	BET1	PAQR8	CMTR2	ZNF189	CRNKL1	POLR1B	UTP14C	ZKSCAN4	GIMAP4	EXOSC3	GIMAP6	C17orf80	VPRBP
LI.M237	golgi membrane (II)	ARFIP1	ZDHHC17	GALNT7	C3orf58	GOLPH3L	PAQR3	RAB33B	C1GALT1C1	GOLT1B	SLC35B3	RAB21	PNPLA8	SGMS1	SLC35A3	SLC35A5	COPB2	GOPC
LI.M238	respiratory electron transport chain (mitochondrion)	NDUFA6	NDUFA4	NDUFA2	NDUFA3	ATP5J2	NDUFB6	NDUFB2	UQCRQ	NDUFC2	ATP5I	ATP5O	NDUFA11	UQCRH	NDUFS7	NDUFS8	NDUFS4	ATP5D
LI.M239	enriched in calcium signaling proteins	SLITRK6	FLJ35409	FAM196A	EPHB1	DMD	CCDC181	SPOCK3	GRIA4	TRPC3	LOC441666	CAPS2	LOC642426	MYOZ2	F11	LOC338739
LI.M240	chromosome Y linked	XIST	DPF3	UTY	NCRNA00185	TXLNG2P	MAP7D2	TTTY15	TSIX	KAL1	USP9Y	MYOCD	KDM5D	BCORP1	RGMA	PRKY	DDX3Y
LI.M241	TBA	PAN2	CCNL2	TBC1D3F	TBC1D3H	LOC440354	AHSA2	LOC641298	TBC1D3C	LOC595101	CALCA
LI.M242	TBA	SNX14	SNX13	STRN3	MAP3K2	ACAP2	MED1	RASA2	REL	DYRK1A	CREBBP	FBXW7
LI.M243	TBA	BCAP31	NDUFB9	TMEM160	NDUFB7	TBCB	DDT	SCAND1	APRT	PRELID1	SRM	PSMB3	TUFM
LI.M244	TBA	ADCY1	NMRK2	TTLL9	LINC00334	DKFZp779M0652	ADCY8	TLE6	TRIM17	HTR6	CES1P1	CAMK2N1	AVPR2	GNG8
LI.M245	translation initiation factor 3 complex	EIF3H	UXT	EIF3K	PHB2	EEF1G	EIF3D	EIF3E	EIF3F	TUT1	LOC100294182	RPL3	EIF3G	EEF1B2	FBL
LI.M246	TBA	SNX29P2	SNX29P1	FRMD6-AS1	SNAPC1	RPA4	LINC00597	LOC100128439	PMEPA1	RASSF6	SLC5A8	LOC145474	LOC644852	POLR2J4	KIAA0754	PLIN5	KIAA1659
LI.M247	enriched in nuclear pore complex interacting proteins	IL17A	LOC613037	FAM153A	LOC729978	ANKRD34C	LIN28A	LOC728888	HRH4	LOC348162	CNTNAP3B	EFCAB5	NPIPB3	NPIPB15	LOC729602
LI.M248	TBA	VPS51	C17orf70	SSNA1	C1orf86	RASSF7	E4F1	C12orf10	FBXL15	TBL3	ALDH16A1	CCDC85B
LI.M249	TBA	ANKRD44	TIMP4	LOC339524	HS2ST1	CIDEC	CD300LG	LY75	LEP	PLIN4	C11orf63
LI.M250	spliceosome	SNRPE	SNRPD3	SNRPD1	LSM3	LSM5	SNRPG	RBMX	SF3B6	SNRPA	SNRPF	MAGOH	SNRPD2
LI.S0	T cell surface signature	NPDC1	ANKH	LAG3	CD6	CD2	CD320	SLC37A3	CCDC167	NDFIP2	CXCR6	SIT1	SIRPG	ICOS	CD28	SLC38A1	TMEM106C	PTPRCAP	FLT3LG	C12orf23	GIMAP2	LRRN3	CLEC2D	CD3E	ITM2A	GPR171	MAL	CD3G
LI.S1	NK cell surface signature	PDGFRB	TNFSF11	IL12RB2	TNFSF14	SLC7A5	ADRB2	S1PR5	ATP9A	TIE1	PTGDR	NCAM1	KLRF1	ELOVL6	IL18RAP	KIR2DS4	KIR2DS5	KIR2DS2	KIR2DS3	PTGER2	KIR2DS1	SLCO4C1	GPR82	TGFBR3	KLRC3	ENPP5	IL18R1	NCR1	DLL1	FASLG	KIR3DL1	KIR2DL5A	KIR3DL3	IL2RB	TMEM64	CX3CR1	KLRK1	CD97	SYNGR3	RARRES3	KIT	KIR2DL3	KIR2DL2	KIR2DL1	ATP8B4	SLAMF7	PVRIG	GPR114	HAVCR2
LI.S2	B cell surface signature	SSPN	AVPR1A	KCNE4	TSPAN13	CD37	HEPACAM2	GYPA	SEMA4B	EGF	GPR37	MS4A1	C11orf87	USH2A	PPP1R3A	OR12D3	POPDC3	DCC	SLC12A1	GP5	CDH5	SLITRK6	HLA-DPB1	PCDHA3	TRHDE	FAIM3	CD22	GHR	LY9	TAS2R13	FLRT2	TPTE	TMEM100	GYPE	PLD4	ADAM7	KCNMB3	FCRL3	GPR6	CSPG4	SYT2	ROBO2	NRXN3	FREM2	TRPC1	GPR116	TMEM47	SCN3A	NPY1R
LI.S3	Plasma cell surface signature	PPAP2C	KCNG2	SLC5A4	CAV1	TEK	TMEM37	GP1BB	SLC16A14	ICAM2	SLC44A1	CCR10	CHRM1	CLPTM1L	KCNN3	HM13	GPR25	KCNH1	TXNDC15	SDC1	DRD4	KRTCAP2	TRAM2	SCARB2	AMIGO3
LI.S4	Monocyte surface signature	FXYD6	KCNE3	AMICA1	CD33	CD36	C5AR1	FCGR1B	APCDD1	LTBR	PECAM1	CYBRD1	HCAR3	PLXND1	FCAR	DYSF	FPR1	FPR2	HLA-DRB4	CSF3R	CCR1	C19orf59	TLR2	CD163	TLR1	TLR4	TLR5	TREM1	TNFSF12	CLEC12B	CLEC12A	EMR1	EMR2	LPPR2	IL1R2	MARCO	LILRB3	LILRB2	LILRB1	SLC11A1	MGAM	C10orf54	TMEM71	SLC46A2	VNN2	KCNQ1	FCGR2A	TNFRSF1B	MBOAT7
LI.S5	DC surface signature	CSF2RB	TM2D2	CD1E	CD1B	PPAP2B	SLC7A8	CD1A	KMO	CD58	LRFN4	CCRL2	SIGLEC1	CD151	ADAM12	DCSTAMP	SLC36A1	PDCD1LG2	PSEN2	GPR137B	MFSD12	TMEM158	PTGFRN	IL1R1	SLC6A6	SPINT2	LRP11	FZD5	TSPAN33	DIRC2	ALCAM	CD83	GJB2	GPNMB	ABHD12	CD9	EMP1	TFRC	HLA-DQB1	LHFPL2	TACSTD2	COLEC12	JAG1	SUCNR1	TMEM51	TGFA	SLC38A6	ITPRIPL2	CALCRL
LI.S6	CD4 T cell surface signature Th1-stimulated	F2R	TMEM200A	CCDC167	GPR19	LAG3	NDFIP2	TSPAN5	SV2A	GPR114
LI.S7	CD4 T cell surface signature Th2-stimulated	SLC37A3	GPR15	CD28	CLDND1	TMEM200A	SLC4A7	IL17RB	ITM2A	GPR171	SIT1	CCDC167	MAL	CD3G
LI.S8	Naive B cell surface signature	LGR4	KCNE4	TSPAN13	UGT2A3	CD37	TRHR	CNTNAP3	PPAPDC1B	CCR6	CD200	GABBR1	EDNRB	GHSR	CLCA4	CNR1	CD72	P2RY14	BTLA	HRH4	PCDHB4	SLC38A11	SMIM14	PCDHB16	CXCR4	TMEM56	GRM5	PCDH20	CDH5	KCNJ16	JAM2	ITGB6	CHRNB4	PCDHB14	SLC24A1	SLC26A3	HTR1E	MUC15	OR1G1	IL13RA2	KCNMB3	FCRL3	IMPG2	GPR6	HHLA2	TAS2R7	HVCN1	NRXN3	FAM26F
LI.S9	Memory B cell surface signature	SSPN	CD52	CLDN17	SORCS3	EPHA3	OR11A1	TNFRSF17	CSMD1	NOX4	CHL1	CCR9	NCAM2	LINGO1	TACR3	JAM3	NKAIN4	CADM2	PCDHA3	TRHDE	NLGN1	FCGR2B	NLGN4Y	TAS2R10	ASTN1	GRAMD1C	GYPA	TNFRSF13B	CXADR	ADAM2	PTPRR	NPY1R	GJC1	ITM2C	FREM2	ABCA8	SCN1A	GLP2R
LI.S10	Resting dendritic cell surface signature	CLEC10A	CD1E	CD1B	CD1C	SLC7A8	CD1A	SERINC5	IGSF6	TREM2	TSPAN15	CCRL2	CD151	ADAM12	DCSTAMP	SLC36A1	LRFN4	GPR137B	STAB1	CD86	IL1R2	IL1R1	IFNGR1	FZD1	FCER1A	FZD5	DIRC2	PSEN2	CSF1R	GPNMB	ABHD12	PTGFRN	KMO	EMP1	HLA-DQB1	LHFPL2	SLC1A3	MCUR1	LPCAT2	JAG1	PLXDC2	SUCNR1	TMEM51	SFXN3	SPINT2	SLC38A6	ITPRIPL2	ENG	MFSD1
LI.S11	Activated (LPS) dendritic cell surface signature	CSF2RB	ANTXR2	IFI27	SLC31A2	TNFSF13B	TGFA	LY75	CD80	CD58	TMCC3	SLCO5A1	F11R	TTYH2	ITGB8	RNF144B	SGPP2	CALCRL	NINJ1	CD40	IL3RA	LAMP2	TMEM140	PDCD1LG2	KITLG	SLC43A2	NRP2	PRRG4	IL13RA1	SLC41A2	GPR157	IFI6	CD274	LRRC32	ELOVL7	COLEC12	EREG	SIGLEC1
DC.M1.1	Platelets	GP9	VWF	ALOX12	C1orf198	MPL	PTGS1	SELP	ITGA2B	CXCR2P1	ABCC3	ACRBP	CTTN	CTDSPL	ACSBG1	ITGB5	SPARC	FHL1	TREML1	CXCL5	NRGN	LY6G6F	2005-09-01	TSPAN9	PPBP	TNNC2	DNM3	MMD	MYLK	SEC14L5	RBPMS2	SCGB1C1	PROS1	SPOCD1	SDPR	HOMER2	NGFRAP1	MYL9	CLEC1B	SYTL4	ENDOD1	LOC644952	DKFZp686I15217	TSC22D1	BEND2	TMEM40	SLC8A3	NDUFAF3	PARVB
DC.M1.2	Interferon	LY6E	IFIT1	OAS1	IFIT3	OAS3	OASL	LOC129607	ISG15	HERC5	MX1	BATF2	LAMP3	IFI44L	XAF1	IFI44	OAS2	TRIM6	HES4	OTOF	FLJ20035	IFITM3	CXCL10	EPSTI1	SERPING1	LOC26010	RSAD2	RTP4
DC.M2.1	Undetermined	SLC5A8	ZNF14	RAX2	EIF2AK4	SLC25A20	LOC653158	RNF213	FLJ12078	SLC25A51	DKFZp564K142	DNM1P46	PTP4A2	PIP4K2B	LOC644852	LOC653829	ALPP	LOC440704	PBLD	SDHAP1	AHR	ANKRD30B	ERGIC1	PTPLAD2	HAUS2	USP49	ZNF786	LOC653489	CSF2RA	POM121L8P	FLJ38717	LINC00476	LOC196752	MCM8	FLJ40722	HSD17B7P2	LOC648852	LOC400721	ANKRD13D	PHF20L1	LOC132241	DNAJC28	TDRD1	LOC646897	HECTD2	HSD17B7	ZNF785	CAPN15	LOC728653
DC.M2.2	Cell Cycle	MARVELD1	TAAR2	LOC349196	SLC19A2	HAUS1	SSTR2	LOC646329	JAGN1	CFI	MSI2	LOC647363	NBPF1	AMFR	GNAS	LOC649292	ASIC4	LOC650116	SFTPA2	LOC440509	ZNF583	JPH2	PLP1	LOC643246	CAPN6	FRMD4B	SHISA4	KALRN	WDR26	HACE1	MLLT3	DMRTC1	ZNF226	ZBTB7A	LOC139516	TMCC1	ARAP1	STRN	PDE4DIP	JADE1	TRIM73	FOXD4L2	LOC146177	DLG5	SPG21	ING1	MCL1	LOC339240	FLVCR1
DC.M2.3	Erythrocytes	SLC4A1	FECH	SELENBP1	NFIX	BPGM	TMOD1	CA1	GYPB	TRIM10	SNCA	KANK2	SLC14A1	OSBP2	KRT1	ALAS2	HBD	GYPE	ABCC13	YOD1	RNF182	BNIP3L	DNAJA4	HMBS	TMEM56	MICALCL	SLC2A1	GPR146	SLC6A8	SLC6A10P	SIAH2	MXI1	TGM2	PLEK2	XK	LOC389293	GMPR	2008-03-01	DYRK3	PITHD1	CHPT1	TNS1	KLF1	SLC7A5	SLC1A5	CTNNAL1	CISD2	ISCA1P1	FAM210B
DC.M3.1	Erythrocytes	FAXDC2	BCL2L1	LOC389599	LOC440359	FBXO7	TSPAN5	ST6GALNAC4	TGM2	DMTN	HPS1	STRADB	DPM2	SESN3	PDZK1IP1	MXI1	TTC25	LOC402055	CDC34	HBG1	UBXN6	TMEM63B	GSPT1	PSMF1	KEL	HAGH	GYPC	LOC646756	SLC25A37	SPTA1	LOC284422	ASCC2	SLC25A39	LOC650832	UBALD1	MAP2K3	TCP11L2	ADIPOR1	RANBP10	TMEM86B	RAB3IL1	LOC643008	RAB2B	ESPN	R3HDM4	PBX1	HBQ1	GUK1	GLUL
DC.M3.2	Inflammation	BCL6	BASP1	NAMPT	KLHL2	SLC2A3	SULT1B1	PROK2	LIN7A	ROPN1L	PYGL	SLC11A1	LOC728417	LOC641710	TGFA	GPR97	KCNJ15	LOC399744	TLR6	ITGAM	FCGR2A	ABHD2	DYSF	FAR2	HCK	LOC642780	QPCT	CEACAM4	PPP1R3D	CST7	LOC641996	LILRA3	STEAP4	LOC728054	SLC37A3	LOC642816	REPS2	F5	SLA	LOC255809	ETS2	MEGF9	PHTF1	MME	BST1	TLR8	GNG10	FPR2	SIGLEC5
DC.M3.3	Cell Cycle	TYMS	CDC20	KIAA0101	BUB1	CCNB2	CDK1	UHRF1	TOP2A	CDCA5	GINS2	DTL	CCNA2	ASPM	AURKB	AURKA	PRC1	ELL2	TPX2	UBE2C	MELK	CKS2	CDT1	SPAG5	NCAPG	STIL	TTK	CHEK1	CENPM	ORC1	RRM2	CEP55	CDKN3	TK1	MCM4	APOBEC3B	GGH	NUSAP1	HMMR	SLC2A5	CENPA	TIMD4	KIF11	PTTG1	PARPBP	PLK4	CENPN	ANLN	TRIP13
DC.M3.4	Interferon	IFIH1	IRF7	PARP14	IFIT2	IFI35	SAMD9L	STAT1	OAS2	IFIT5	ATF3	2004-09-01	HERC6	IFITM1	TRIM78P	EIF2AK2	AIM2	MT1A	MOV10	CCL8	HELZ2	ZBP1	WARS	LAP3	GBP5	TNFSF10	GBP1	FBXO6	PARP10	TRIM22	GBP3	ZNF684	CARD17	GALM	DHX58	CEACAM1	UBE2L6	PML	APOL6	SOCS1	LGALS3BP	SCO2	DDX58	TNFAIP6	IDO1	MT2A	GBP6	STAT2	TIMM10
DC.M3.5	Cell Cycle	MRPL9	CUTA	UFSP2	GTPBP4	MRPS30	ALG8	ENOPH1	ORC5	PWP1	ACTL6A	RANBP1	KIAA0020	ZMYND19	PDCD7	ECI2	EXOSC6	ZNF664	PAK1IP1	PRKRA	PRMT1	KRT10	LSM7	GRWD1	CIRH1A	ATIC	TTC4	ARL1	GOT1	MRPL38	LTV1	BZW2	MRPL46	HADH	YARS2	ATP5G1	GEMIN6	TEX10	PAICS	PPIH	NME1-NME2	TOMM5	NIF3L1	NHP2L1	RTN4IP1	BCCIP	WDR4	EIF2B3	NHP2
DC.M3.6	Cytotoxic/NK Cell	KLRD1	PPP2R2B	TGFBR3	TARP	PYHIN1	PLEKHF1	GPR56	KLRK1	PRF1	ZNF683	ST13	CD8A	GNLY	LOC642083	IL2RB	CD160	PRSS23	IFNG	KIR3DL2	KLRF1	GPR114	KLRC3	KIAA1671	GZMH	KLRG1	FGFBP2	NCALD	CLIC3	FLJ14213	MCOLN2	SBK1	AUTS2	GPR68	NCR3	SAMD3	NKG7	EOMES	FASLG	CTSW	TSEN54	ABCB1	FCRL6	LDOC1L	SYTL2	GZMA	SH2D2A	GZMM
DC.M4.1	T cell	KLHL3	HPCAL4	LEF1	NELL2	CCR7	TCEA3	MAN1C1	FAM102A	PASK	TCF7	DHRS3	TBC1D4	LRRN3	AXIN2	CD40LG	BACH2	CD3E	GPR183	CCDC64	ARMCX2	TRAT1	DKFZp761P0423	FAM134B	BCL11B	LOC202134	TNFRSF25	EPHA4	ID3	SH3YL1	THNSL1	STMN3	EPHX2	LTBP3	FAM84B	MAL	ABLIM1	ADTRP	FAIM3	TXK	SLC16A10	TMEM204	DOCK9	ATP8B2	HOOK1	EDAR	IL7R	NSG1	CD28
DC.M4.2	Inflammation	LOC728519	ANXA3	TLR5	KREMEN1	CR1	BMX	LRG1	OPLAH	ALPL	C19orf59	LOC642112	PGLYRP1	CA4	LOC642684	MGAM	SOCS3	FKBP5	IRAK3	CLEC4D	LMNB1	SAMSN1	LOC648984	LOC391045	MCTP2	VNN2	IL1R2	GRB10	FCAR	IL18R1	SLPI	OSM	NSUN7	GPR141	WDFY3	CASP5	SIPA1L2	S100P	LIMK2	S100A12	MMP9	IL18RAP	VNN1	PLIN4	PSG3	MAPK14	CYSTM1	SERPINA1	SLC2A14
DC.M4.3	Protein Synthesis	RPL26	RPS27A	RPS4X	LOC127295	LOC440737	RPL17	RPS5	LOC441246	LOC646766	LOC285900	RPL6	LOC648622	ZFAND1	RPL36	LOC646483	LOC648249	RPS17	LOC653314	RPS18	LOC652624	RPS3	MRPL45	LOC284821	RPS14	LOC645683	LOC158345	LOC731096	LOC347292	HSF2	LOC441876	EEF1B2	LOC642250	TMEM42	RPL4	C19orf70	RPL7A	LRRC75A-AS1	LOC642755	LOC644029	SNRPD2	LOC390354	ELP2	LOC387867	TOMM7	LOC285053	APRT	RPS13	RPL14
DC.M4.4	Undetermined	FKBP8	LYL1	TANGO2	DNAJB2	EMC3	2002-03-01	ELOF1	YPEL3	WDR45	CENPV	GPX1	ATP6V0C	FBXO9	AP2M1	ATXN1L	GFOD2	ERMAP	UBB	FAXDC2	PIM1	LRRC75A	GYPC	PPM1A	FOXO4	RILP	MBNL3	FOXO3	GCAT	ECSIT	FIS1	PNPLA2	TPRA1	BABAM1	PRR5	PTMS	UBL7	MED25	FAM65C	ZER1	RSC1A1	NSUN3	FAM134A	GNA12	FLCN	LOC731777	YIPF6	MUC6	ST13
DC.M4.5	Protein Synthesis	LOC651202	LOC641750	RPLP1	RPL23	LOC728973	LOC388344	LOC648294	LOC388076	LOC647100	LOC641848	LOC220433	RPL27A	LOC644790	LOC648659	EEF1B2	RPL14	TAF9	LOC643949	LOC732053	LOC645968	LOC389672	METTL7A	NLK	HSPA4	ZNF181	LOC653773	FAM122B	LOC644029	LOC641849	FAM162A	LOC346950	ZBTB11	SRSF11	LOC643287	LOC388654	LOC402677	CYP51A1	LOC389787	LOC653232	LOC642934	LOC400304	CEP57	LOC651453	LOC647436	IER3IP1	PTMA	LOC402251	SBDS
DC.M4.6	Inflammation	ZFP36	LOC440093	SLC25A44	YIPF1	IFITM2	AKIRIN2	STAT3	RNF13	PHF21A	PRKCD	LOC651143	MTX1	C9orf66	PCNX	SNX27	PLOD1	FTH1	NT5C2	GMPR2	APBB1IP	SNX10	ZCCHC6	CSRNP1	LITAF	MYD88	BRI3	TCIRG1	ZYX	MAPK3	S100A6	ERO1L	MLKL	FAM160B1	GRN	THOC5	ATF6	MGC4093	DNTTIP1	MSRB2	HTATIP2	PIM3	NCSTN	LAMP2	NFKBIZ	CHSY1	SELL	CTNNA1	STX10
DC.M4.7	Cell Cycle	WDR75	LANCL1	ZZZ3	ARL14EP	ZMYND11	MAP3K4	ZNF84	NUP210	XPO4	FBXO21	ABCE1	AKAP11	CASD1	COQ10A	SMARCAD1	BMI1	LOC654191	EHBP1	HIBADH	BUB3	CEP290	NIFK	NKRF	ZXDB	LPIN1	TMEM116	TRAF5	IFT74	ZBTB9	SHQ1	CBLB	LOC492311	MPRIP	TMEM109	LOC203547	TTC27	GGA2	URI1	NOC3L	ANKRD46	KMT2A	LOC93622	SLAIN1	SUPV3L1	CLEC2D	POGLUT1	SLC7A6	DOCK10
DC.M4.8	Undetermined	LOC728499	SND1-IT1	LOC442582	PDE7A	DKFZP434A0131	GUSBP2	LOC728565	LOC158301	LOC728452	DDB1	LOC644591	FOXP1	SNORD4A	ZNF451	ANKRD36	SNORA70	CRYZL1	ZNF160	LOC285359	LOC728411	C8orf16	LOC441066	LOC400986	LOC650128	CDC14A	CCDC84	GSDMB	SNX29P2	WDR33	LOC286208	POGZ	LOC652726	BCOR	SMA4	LOC153561	LOC23117	RBM14	SMA5	ANKRD36B	LOC653352	FLJ39653
DC.M4.9	Undetermined	SPG21	DYRK1A	CLK1	PGAM1	LOC51136	RPS6KA3	ST8SIA4	LOC732007	GIT2	WDR1	USP4	SNAP23	PAK2	HM13	SPAG9	PHKB	MAT2B	B3GNT2	MBD2	TWF1	ERGIC1	SPTLC1	ARID4B	HAT1	ROCK1	TIA1	HIATL1	PICALM	MDM4	CNPY3	SF3B1	ACTG1	PSEN1	RASSF5	LOC653994	NPEPPS	MAEA	ERBB2IP	FBXO11	PGAM4	UEVLD	TVP23C	C9orf72	C1orf56	ARHGAP25	BACH1	CASP8	CASC4
DC.M4.10	B cell	MIR600HG	CD79A	AFF3	CCR6	VPREB3	CXCR5	FCRLA	CD79B	CD19	FCRL2	BANK1	CNTNAP2	E2F5	FAM129C	CD72	MS4A1	TCL1A	COBLL1	FCRL5	HLA-DOB	OSBPL10	BLNK	FCRL1	FCER2	LOC90925	KIAA0125	TSPAN13	HLA-DOA	SPIB	STAP1	BLK	EBF1
DC.M4.11	Plasma Cells	TXNDC5	TNFRSF17	LOC652694	LOC647450	LOC651751	LOC652493	LOC642113	GLDC	LOC652102	LOC649210	LOC649923	CD38	IGJ	LOC652113	LOC647460	LOC652775	LOC401845	CAMK1G
DC.M4.12	Undetermined	EPRS	RP9	RNMTL1	DIMT1	DNMT1	PHF10	REXO4	AEN	UBQLN4	MRPL35	DDX47	ADSL	TECR	PSMC5	CCDC25	RIOK1	KANSL2	BTBD11	SF3B3	WDR54	LOC649049	SLC41A3	DEXI	DIS3L	SAE1	SF3A3	ITPA	LARS	AARS	CD81	NSMCE1	C16orf58	DGCR6	NOL11	PCID2	MRPS33	TSEN15	COX16	RAN	RPUSD2	SRPRB	RPA2	TRA2B	RIOK2	CHCHD4	TMED3	MORC2	NHP2L1
DC.M4.13	Inflammation	MBOAT7	FRAT1	SIRPB1	DOCK5	XPO6	ACOX1	CHST15	ST6GALNAC2	TREML2	TSEN34	CXCR1	ACTN1	SSH2	SDCBP	LRP10	FOS	TMEM71	HLX	P2RY13	CEP19	TLR6	PANX2	TBC1D14	NUMB	PACSIN2	TNFRSF10B	FRAT2	FAM53C	NINJ1	TLE3	SPI1	CTBS	VNN3	CXCL1	FAM129A	MTMR3	SKAP2	EMR2	NLRP12	DENND3	SLC19A1	SLC6A6	ZDHHC18	PELI1	CD58	ASAP1	ELF2	LPPR2
DC.M4.14	Monocytes	MTMR11	HNMT	KIAA1598	MS4A7	GPBAR1	FBP1	PLXNB2	CSF1R	MS4A14	SLC46A2	KYNU	SCIMP	AP1S2	HMOX1	ABI3	UBE2E2	CYBB	CPNE8	CD36	TGFBI	NRROS	LY86	KLF11	CYFIP1	CST3	ALDH2	CD33	VCAN	MPEG1	TNS3	NAGA	DPYSL2	SLC7A7	S1PR3	ENC1	SLC27A1	CD86	VENTX	FAM198B	NAAA	OAF	FZD2	PDK4	ASGR1	DHRS4L2	KLF4	ZFHX3	CALML4
DC.M4.15	T cells	KLF12	LCK	NMT2	GPR18	CD5	CD247	LY9	PLEKHA1	SKAP1	DYRK2	ZNF256	SIGIRR	ZAP70	S1PR1	SIRPG	ITM2A	MORC4	GZMK	TRMT11	CD7	CD27	THEMIS	CHMP7	ITK	LDHB	PLCG1	OCIAD2	LOC152485	ZNF831	PRKCQ	RASGRP1	GRPEL2	PRKCH	SH2D1A	CD6	BIN1	LBH	TC2N	MTX3	CD96	CD2	ARL4C
DC.M4.16	Undetermined	SUPT5H	STIM1	OGDH	DDX39B	DPP9	MUS81	TMUB1	DHX38	LMF2	FBXW5	PCNXL3	PHF1	TMEM80	SFSWAP	GSTM4	RBM10	SPSB2	PITPNM1	DHPS	CPSF3L	TRPV2	ITGAL	INO80E	HDAC6	CTDNEP1	PKN1	SREBF1	GON4L	PSME3	SHC1	PPP2R1A	CHD4	SPRYD3	EXOC7	STK11IP	FASTK	INTS1	DGCR14	APEH	LOC124446	TRIM26	FLNA	TSR3	PREB	C10orf76	USP21	IRAK1	SH3BP1
DC.M5.1	Inflammation	GNAI3	SLK	HIATL1	SNX13	MAP3K8	LBR	SPPL2A	FEM1C	KIAA0040	CHUK	SAP30L	SFT2D1	TOR1AIP1	CAST	ATP6V1D	MAP1LC3B	ATG3	C1GALT1C1	ABHD16A	LAPTM5	ANXA5	CAPZA2	LOC653972	FAM49B	LTA4H	TBXAS1	IGSF6	SNX16	GBE1	DNAJB6	ATP6V0E1	FOXN2	FKBP15	PGK1	LRRFIP2	UBE2J1	PXN	RPS6KA1	HHEX	FLJ10986	EDEM2	GADD45G	OSTM1	LOC645058	TRMT1L	TMEM2	TOLLIP	CTDP1
DC.M5.2	Undetermined	KIAA1033	HECA	AFTPH	SNAP23	STARD3NL	LOC651919	DYNC1LI1	ROCK1	CAPZA1	LOC646900	LOC284988	MCTS1	ACTR3	C1GALT1	KPNA2	CCZ1	SEC24D	LOC644330	NXT2	ZBTB2	SPIN4	EIF3FP2	CCNL1	AMY1C	KATNBL1	GTF2H1	COPS2	LOC641992	LOC732165	PIK3CA	ATP11C	WIPF1	LOC647121	PIK3AP1	CCZ1B	LOC644380	SLC40A1	KIAA1604	IDS	REL	LOC147804	LOC643752	PPM1B	RFWD2	MOB1B	CAST	LOC644655	ERGIC2
DC.M5.3	Undetermined	POLR1D	FEM1A	NCOA4	WNK1	GID4	PNP	GDE1	CCNDBP1	TMEM183A	UBFD1	JAZF1	KAT2B	EIF1B	RNF14	STAU1	RNF175	RGS10	KIAA0430	DENND1A	CCDC124	PIP5K1B	POC1B	CREG1	MGC13057	METTL22	TCEB2	C12orf10	YY1AP1	UBQLN1	LHPP	HSPB1	AK1	TRIP12	SWT1	FLJ25371	ZMAT2	TERF2IP	IFT52	GCLC	DCUN1D1	CYB5A	ZRANB1	RSRC1	REXO2	EIF1	BAG6	AP2S1	ST13
DC.M5.4	Undetermined	DHX9	FNTA	CCT6A	LOC648210	LOC648695	SFR1	LOC653226	SBDS	FAF1	LOC653479	TMPO	MGC14327	NUP35	GTF2H3	TMEM38B	MRPL45	MAT2B	PSMA1	CNIH1	SRP9	C21orf33	LOC648024	LOC654174	SLC25A26	TMED10	TAF1B	ACADM	ITGA4	FBXO32	SNRPD3	CCT7	PTPN22	CACYBP	PTPRC	LACTB2	LOC653884	TCP1	SLC39A6	NCK1	RBM4	BTN3A2	CYCSP55	RPL26L1	PSMC4	EEF1B2	CYP20A1	DBR1	RPL6
DC.M5.5	Undetermined	NOA1	RPAIN	RSL1D1	FLJ14803	COIL	EMG1	NSMCE4A	LETMD1	RNMT	HACL1	EIF3F	TTC19	GPN1	NUP88	DDX28	COPZ1	ZNF569	MSANTD4	RBM17	MRPS21	EIF2B1	HSPA8	PDCD2	MAPKAPK5-AS1	COMMD6	ZBTB14	CDC23	PLRG1	NUP54	LOC649150	PHYH	LEPROTL1	POLR1C	ZCCHC3	TRIM44	EFTUD1	ZNF614	CRY2	CCAR2	SERGEF	POGLUT1	G3BP1	NABP2	APEX1	VPS36	EXOC2	HINT1	DDX10
DC.M5.6	Mitochondrial Stress / Proteasome	PDHX	NTPCR	UCHL5	SSBP1	C14orf166	NDUFAB1	PSMG2	XRCC6BP1	SYNCRIP	CSTF2	DSTN	MRPL30	NDUFC1	HPRT1	NME7	IGBP1	DNAJC15	PDCD4	SLC25A12	RBMX	ITGB1BP1	RBM34	SPCS1	PTGER2	PSMG1	LIAS	WDR33	LOC653226	DTWD1	DNAJC24	PON2	BFAR	SS18	MAPK6	PSMD14	KLHL7	DHX36	PCGF1	LOC729148	CCNG1	PBDC1	SLIRP	YAE1D1	CCDC91	IMMT	PDCD2	SLC39A8	FOPNL
DC.M5.7	Inflammation	MAP2K4	CHMP1B	HSD17B11	STXBP5	IDS	H3F3B	KIAA0232	FAM49A	CNPY3	ATP6V1A	MBP	HSPA1L	CD46	PGM1	PBX2	KLHL21	STXBP3	2007-03-01	ELF1	C9orf72	HSDL2	NSMAF	SLC15A4	CD93	TMF1	MBOAT1	HMGCR	CHMP3	PIK3CD	APPL2	C7orf25	PRMT5	KIAA0701	FNIP1	NCOA1	TMEM43	CPQ	CARD8	SERINC1	HLA-E	CTSS	STAT6	RGL2	RNASET2	SPATA2L	VCPKMT	INPP5A	RNF130
DC.M5.8	Undetermined	TIMM22	HNRNPDL	CEP192	NOL6	ZDHHC8	SCRIB	ILKAP	SLC37A4	FUK	POLG	SNAPC4	UNK	ORAOV1	TJAP1	RBM14	MMS19	ZDHHC14	LOC400027	HEATR2	MIEF1	SHMT1	LUC7L	E4F1	TULP4	RRP8	CTC1	NSUN6	C1orf86	TTC13	MFSD8	LRP5L	RUSC1	NOL8	NPRL2	ASB1	NUP85	CNOT11	FAM219B	TXLNA	GPN2	USPL1	ZCCHC11	PHIP	ZDHHC16	TAF2	NUP133	BRD9	KDM2B
DC.M5.9	Protein Synthesis	LOC643284	LOC647361	RPL39	LOC391656	LOC402057	LOC439992	RPS10	RPL8	RPS8	RPL30	LOC650276	RPL31	LOC728492	RPL35A	RPS27	RPL11	RPS3A	RABGAP1L	LOC731557	LOC388532	TXNRD2	RPL6	CMPK1	FAM173A	KIAA1191	LOC389435	LOC654194	RPS16	LOC645899	RPS29	RPS11	MGST3	LOC441034	ATP5S	RPS19	SERF1B	LOC651894	LOC440589	OCEL1	UROS	LOC440927	LOC440733	RPS24	LOC649447	RPL38	ZP3	BRWD1	RPS15A
DC.M5.10	Mitochondrial Respiration	NDUFA9	MPV17	COQ5	NUDC	SRP68	DRG1	RTCB	WIBG	SNRNP40	GART	MRPL20	MIF	NUDT2	VDAC1	ATP1B3	C11orf48	PRPF38A	ATP5J	GNPAT	NUP37	NDUFB11	SCO1	SCD	TOMM22	MRPS9	C19orf53	ERH	TACO1	HNRNPM	CHCHD2P9	TRIP11	NASP	TMEM126A	GCDH	UBE2G1	KHSRP	FKBP2	YWHAQ	CSTF3	DNPEP	BCAT2	LOC642033	MRPL23	MRPS15	POGK	SPAG7	PIH1D1	RPUSD3
DC.M5.11	Undetermined	LUC7L3	NKTR	FNBP4	WDR59	NAA16	NPHP3	RBM6	DIDO1	NSUN5	GALK2	ALG13	OGT	AMT	ZNF789	SLC11A2	ZNF83	CSTF3	PAN2	SGSM2	ZMIZ2	LOC338799	ZMYM3	FAM160B2	DNAH1	MRPS25	SNORD31	COX19	NRBP2	CEP95	GVINP1	ACAD11	KIFC2	WDR19	MTMR10	SYNJ2BP	TSPYL2	ACYP1	LOC613037	PRPF4B	LOC728734	LOC728888	DUSP8	CAPRIN2	MGC3207	MC1R	METTL3	LOC653080	PLA2G4B
DC.M5.12	Interferon	RBCK1	TRAFD1	TRIM21	LOC401433	RFWD2	CHMP5	TAP2	SP110	GADD45B	IFI16	TAP1	ZNFX1	PHF11	ACTA2	C1QA	SP140	ABCA1	TCN2	ZC3HAV1	HSH2D	LOC554203	GBP2	TRIM5	RHBDF2	TMEM140	ADAR	BTN3A1	PARP10	LGALS9	NBN	TYMP	SAMD9	SRBD1	NCOA7	DRAP1	UNC93B1	SP100	NTNG2	DHRS9	TDRD7	TRANK1	MDK	NT5C3A	ASPRV1	IRF9	REC8	RNF213	ISG20
DC.M5.13	Undetermined	ATP5J2	LOC644863	MRPL33	PSMA6	SRP19	SCFD1	SLC35B3	STAU2	ATP5H	C18orf21	INTS12	DTNBP1	VBP1	COX7B	SLFN11	ATP6AP2	SF3B6	TBCA	PPP2CB	DYNLRB1	RAB11FIP2	VPS35	UBA6	LOC642502	SC5D	HAT1	UQCRFS1	C17orf58	MUT	PSMC1	ZKSCAN1	SERP1	PLAC8	COX8A	TMED5	LOC654121	LOC728098	DLD	YME1L1	2015-09-01	MAGOH	CUTC	CBX3	WTAP	PSMC6	NDUFA4	CDK7	COMMD2
DC.M5.14	Undetermined	SLC45A4	IKBIP	ARAP3	KIAA0226L	HAL	FLJ20186	AVIL	LOC646064	LOC653157	FBXL13	CEP63	DPEP2	ANPEP	KIF27	TNFSF14	CDC42EP2	NUAK2	KIAA1551	SULF2	ATG16L2	REM2	SIGLEC10	LOC647834	PTGS2	WLS	TREM1	IRS2	OGFRL1	NOV	NLRX1	LOC201175	MAP7	SUMO1P1	ITGA5	CECR6	MAK	HIP1	MPZL1	CYP27A1	PLEKHG3	DAPK2	PECAM1	C3orf62	RAB11FIP1	ST3GAL6	IGF1R	RGS2	NPL
DC.M5.15	Neutrophils	BPI	LTF	MPO	CEACAM8	CEACAM6	MMP8	CTSG	ELANE	DEFA4	RETN	HP	COL17A1	HLA-DRB1	MS4A3	HLA-DRB5	ARG1	LOC728358	LOC653600	TCN1	OLR1	AZU1	CAMP	EIF1AY
DC.M6.1	Undetermined	ERMN	SC5D	FOXG1	LOC286187	LOC645031	HIST1H2AL	LOC645929	OTUD7B	TSPYL6	TPD52L3	C8orf48	ROM1	SOX30	TGM6	TMEM99	SERPINA10	BEST3	HOXC13	KCNK3	SUDS3	LOC400879	KRTAP5-1	EYS	BSPRY	LOC641798	ONECUT2	USP51	TENM1	MYCL	KCNE1L	FLJ20674	OR56B1	ITGB3	SDC1	PFDN2	NUDT15	WBP2	C11orf52	POLA1	IRX1	CECR1	LOC644313	BBC3	APOO	XKR6	RAB8B	TRIM9	TSPAN4
DC.M6.2	Mitochondrial Respiration	KLHL36	AP3M1	EMC6	MED29	TRIM24	DUSP28	KCNK6	AQR	FBXL15	DPM3	PRPSAP1	TMEM141	U2AF2	CLTA	VDAC3	ATP6V1F	SCAP	ATP5O	TMEM258	FAM96B	ANAPC11	PKP4	POLE4	RPL36AL	RSL24D1	EMP3	ARFGAP2	PRDX1	DUSP23	RWDD4	NDUFB7	VGLL4	INTS10	PDXK	TBP	INO80C	RRP36	TMED9	LOC440567	MRPL17	MGC52110	NUP62	VDAC2	EIF4ENIF1	IDH3B	NDUFA11	PTRH2	CYC1
DC.M6.3	Undetermined	KDM6A	RFFL	RNF38	GLTSCR1L	LCOR	CLK4	STAG2	UPF2	C6orf62	EXOC1	ATP7A	PAN3	TRAPPC8	SMNDC1	NIPBL	SP3	PTP4A1	GNG2	KDM3B	FAM172A	YY1	TAF7	VCPIP1	STK38L	PPP1CB	BLOC1S6	PCF11	KMT2E	LRRFIP1	SERINC3	DOCK8	SETX	TOX4	ANKRD12	SNAP29	OSBPL11	DCP2	SNRK	ZNF394	RAB21	DR1	DDX59	C18orf25	CYTIP	DCTN4	SYNJ1	SLU7	ARID4A
DC.M6.4	Undetermined	SLC30A7	VPS33B	CPSF2	ATXN2	C6orf106	LOC146517	PEX16	INTS4	PIGS	DDX41	SUMO3	RABGAP1	AHCYL1	FNBP1	LOC51035	AATF	ZFP91	PTPRA	FAM127A	NFIC	DVL3	KIAA0100	CWF19L1	SYS1	PPP1R7	CHCHD5	SUGP1	WDR48	TUBGCP2	CNOT10	CIB1	KCTD10	GNL3L	DDX42	ZFYVE20	GOLGB1	PARL	DCTN5	WASH3P	VAMP4	ARCN1	CASP2	FKSG44	TPI1	PDCD6IP	DRAM2	LOC650029	ZCCHC17
DC.M6.5	Undetermined	CSNK1G3	LOC285636	TM9SF3	RAB28	HMGN4	SUZ12	MCFD2	ZSCAN32	ASNSD1	LOC642333	LTN1	SLTM	PIK3R4	LOC151579	PROSC	SMARCA5	NRIP1	BRD7	OXR1	PDS5B	MKRN2	ZNF518A	NIPBL	RASA1	FBXW7	ZNF384	TIGD7	SMARCA2	SCAF8	HERPUD1	NCOA3	SMAD4	POLR3GL	RAB9A	PPM1D	EML4	KLHL9	LOC647037	DMTF1	LOC388789	EDRF1	OMA1	ZRANB2	USP1	DDX5	ZMYND8	KLHL28	HECTD1
DC.M6.6	Apoptosis / Survival	EMILIN2	BCKDK	GRAMD1A	PPM1M	SIPA1L1	TBC1D2	CTSD	ST3GAL2	GALK1	FCN1	TNFRSF1B	TRPV4	TP53I3	GABARAP	FBXL20	CIDEB	CALML4	RAB32	SLC26A6	ANG	EPN1	MOB3A	NAPRT1	FADD	NACC2	SMARCD3	EXT1	CD14	MARCO	OSGIN1	DEDD2	TPD52L2	SLC43A2	LOC653382	FLCN	SERPINB2	GAPT	TSPO	CD300C	IFI30	C3AR1	CAPG	DUSP3	DKFZP564J0863	SLC9A1	IL4R	MAP3K6	IKBKG
DC.M6.7	Undetermined	CAND1	AMMECR1	L3MBTL3	CEBPZ	PRRC1	TMEM5	GOLT1B	UBE2N	GTF3C3	CNOT7	CHORDC1	TES	KRIT1	PDE12	CUL5	SLC33A1	NSUN2	CBR4	CDC14A	RNGTT	PIGC	PIGN	TEX30	SRP72	NCBP2	TCEAL8	PPHLN1	DLAT	NMD3	GORAB	NUP160	TGIF1	MTIF2	RAB7L1	HELQ	CHM	RCN2	FAM133B	LPXN	ICK	DHX15	CCT7	LRRC8C	MSH6	ALDH6A1	SEC22C	IARS2	SRSF7
DC.M6.8	Undetermined	DUS2	MGC3731	TSPAN31	MED22	SNRPB	C17orf59	TMEM187	PSMB7	HSPA5	HADHA	HPS6	ZGPAT	PIN1	POLR2F	LOC374395	TMEM205	COPRS	SLC2A8	BRD2	ASMTL	LOC728006	FLJ21438	IFI27L2	PPP1R35	PEX16	ACSL5	ATP5F1	CDC37	LINC00324	YWHAG	RXRB	MPDU1	STAMBP	GMDS	LOC401115	PSMD5	CRIP1	FAM50A	PIAS3
DC.M6.9	Undetermined	C12orf65	FBXO31	ETS1	RPL13A	PPP3CC	FBL	RPL22	GLTSCR2	MAP4K1	RPL13	LOC388564	HNRNPA1P4	PTPRCAP	GNPDA2	FBXO32	LOC647346	GIMAP5	DPH5	B3GNT1	TAMM41	PRMT6	GSPT2	TRIB2	TMEM14A	LOC441775	LOC388275	LAX1	ADARB1	VEGFB	TSEN2	LOC728554	THEM6	GTPBP3	RRAS2	CLEC2D	POLR3H	EVL	WDR74	HNRNPDL
DC.M6.10	Undetermined	ARFGAP1	PNKP	ACIN1	ARHGEF1	TRAPPC12	CORO1A	NELFB	CIC	DDX23	ARRDC2	DHX16	POLDIP3	EXOC3	FLJ14154	AP1G2	ZBTB17	NISCH	CCS	DLGAP4	MAPK8IP3	ATG13	ERCC5	TBC1D20	CD99L2	TBC1D2B	GTF3C1	SETDB1	RHOT2	RNH1	VPS52	NPLOC4	CRIPAK	FAM73B	PPP2R5D	RASGRP2	MGRN1	MGAT4B	STRN4	SLC35C2	CSNK1G2	PYGB	LOC644634	GBA2	ACAP1	CNOT3	ARRDC1	DGKD	GOLGA1
DC.M6.11	Cell Cycle	POLQ	CDC25A	EXO1	CENPW	DKFZp762E1312	KIF20A	ZWINT	MCM10	KIF2C	KIF15	CENPE	BUB1B	CKAP2L	POLE2	SLC27A2	CCNE2	KIF14	NUF2	CDCA3	CCNB1
DC.M6.12	Mitochondrial Stress	RPL23A	BOLA3	HSPE1	RCC1	GEMIN2	C1QBP	SLC5A6	CTPS1	MRPS24	RWDD2A	C19orf48	NDUFAF4	RITA1	AVEN	NUDCD2	PDIK1L	TIMM44	AARSD1	SEH1L	IPO4	GCN1L1	EXD2	TMEM97	ZNF260	TRIM32	MAGEH1	GLS	LOC653505	NFE2L3	PPRC1	ITGB3BP	IMPDH2	NARS2	ZNF544	PCCA	NDUFAF2	MPHOSPH9	RPAP1	CAD	RPL3	LSM5	UQCC2	SETBP1	PXMP2	GLMN	LAS1L	FAM3C	NUBPL
DC.M6.13	Cell Death	FCER1G	STX11	RASGRP4	PLAUR	DRAM1	LILRB3	TBC1D8	RAB20	VPS9D1	SERPINB1	PILRA	NTSR1	STK3	LOC652616	PLIN3	LOC730820	BAZ1A	GNB2	UBN1	CSTA	SIGLEC9	ARFIP1	VASP	FNDC3B	HIST1H2BC	HK3	BCL3	HSPA6	CARD6	LOC440731	CLEC12A	SLC36A1	LILRA2	MARCKS	NCF1	EIF4E3	MNDA	LAMP2	SLC22A17	FES	POLR2J3	NFKBIA	LRRC25	CPEB4	NLRP3	MCTP1	NLRC4	TMEM154
DC.M6.14	Undetermined	LIMS1	ARHGAP21	ZNF185	NCKAP1	OXTR	CDKN1A	GFI1B	C19orf33	LOC642233	THBS1	ANO6	RAB27B	HIST1H2AE	HIST1H2BG	C15orf52	LOC440895	ENKUR	HIST1H2BJ	LMNA	CLIP2	CD151	HIST1H3H	CDK2AP1	HRASLS	TAX1BP3	ZNF385D	CD9	RUFY1	FNBP1L	MAX	PLA2G12A	SYNM	MAP3K7CL	MGLL	HIST1H3F	NFIB	HIST2H3C
DC.M6.15	Undetermined	PDE6B	POLR1E	ZNF30	SIDT1	BCAS4	C12orf57	SPAG16	FAM171A1	MGC57346	ZFP82	PKIA	LOC149448	ATF7IP2	ZNF550	LOC650815	HSD17B8	LOC728014	LOC642178	ZNF548	TMEM261	PVRIG	ZNF549	CLYBL	CRIP2	ZNF525	DCAF4	LRIG1	FBXL16	FBLN5	GCSAM	BAG3	CD8B	USP36
DC.M6.16	Cell Cycle	FANCI	UBE2T	RAD51AP1	LOC731314	LOC653820	MTFR2	ERCC6L	EZH2	CDCA2	OIP5	CDCA8	CCNF	ATAD2	TROAP	NDC80	PRR11	SGOL2	DSCC1	UCK2	FBXO5	MCM2	PSAT1	MAD2L1	SGOL1	GMNN	FEN1	TIMELESS	CENPF	TIPIN	APOBEC3H	SMC2
DC.M6.17	Undetermined	DAGLB	C5orf15	TIMMDC1	RRAS	ETFB	PSMB10	SLC25A20	CMTM7	RPS9	ELK1	TRIM27	GSTK1	PSMA7	BRAT1	TBL2	SCAND1	SNAPIN	CUEDC2	SUCLG1	COASY	NDUFA7	DHRS1	ZDHHC13	TMED1	C14orf93	UBE2L3	NCKAP1L	LOC339344	TCEB1	COX7A2L	NEDD8	C2CD5	CHMP6	DERL2	ERLIN2	CPT2	EML2	PSMD2	SAFB	LOC645317	TTI2	NDUFAF7	SUOX	GUSB	VPS16	SMUG1	GTF2E2	TMEM173
DC.M6.18	Erythrocytes	RFESD	USP12	RPIA	CTSE	SPTB	SLC6A10P	ACSL6	GYPA	TSPAN7	ALDH5A1	HEMGN	RAD23A	TMEM158	TFDP2	LOC253012	RHD	BPGM	FLCN
DC.M6.19	Undetermined	FLT3LG	EPHA1	SIRPG	ZNF69	IL23A	PLEKHB1	SOX8	CLUAP1	CAMK4	ZNF485	DUSP14	AGMAT	LOC387841	VSIG1	RCAN3	CEP41	LBH	RTKN2	TMEM18	GPA33	BCKDHB	OR2A9P	GALNT12	CDR2	IL21R	LOC649821	SCML1	DACT1
DC.M6.20	Undetermined	AHCTF1	FLJ39639	CDK19	CREBBP	WWC3	MAST3	VPS8	KIAA0556	TP53INP1	ARHGAP25	HSPBAP1	MAP3K3	RXRA	ZXDC	RSRP1	FAM160A2	GABARAPL1	KMT2C	ARAP1	TP53INP2	MKLN1	UPF1	UBE2B	SP1	SSH3	WTAP	OSBPL2	ABCC5	ARNTL	ZNF20	MBP	LST1	STARD10	LYST	LOC730744	SUV420H1	RRP12	CASC3	NEDD9	MKNK2	LOC389541	RBM5	NSFL1C	PPFIA1	PARVG	ZNF350	AKIRIN1	KCNJ5
DC.M7.1	Inflammation	MYADM	ALDH3B1	TMEM8A	SUMF1	TNIP1	RASGEF1A	RGS19	SEMA4B	TADA3	KCTD2	METRNL	GAPDH	TALDO1	C9orf72	TLN1	CAPN1	TMEM127	G6PD	GPSM3	KIAA0930	CYB5R1	XRN2	CAPZB	TWF2	GRK6	LOC653888	TK2	PKM	STEAP3	PLD1	TMEM119	CYB5R3	OTUD1	CHP1	TESK2	ACPP	RIPK3	CHKA	GSN	DENND1A	CDC42EP4	DBNL	ARF5	APOBR	ZDHHC17	RAB1B	RHOU	ZDHHC12
DC.M7.2	Undetermined	LOC221442	USP32	APBB3	LRCH4	LPAR2	ADCY4	NEDD9	MGC4677	LOC647135	LOC643011	DHX34	KIAA0319L	TTLL3	ZNF516	VAPA	SLC16A5	SSR2	PAQR6	MGC40489	SEC61A2	EFCAB4A	VPS13B	LOC651881	HTR3B	SIRT7	LOC400713	MGC34761	LRRC37B	FAM209B	GRIPAP1	LOC647384	ANKFY1	CLDN15	CLEC1A	SF1	LOC654335	CDK5RAP3	CSDE1	ACRC	COL7A1	TRIM14	2002-09-01	WNK1	MGEA5	ZNF292	MEF2B	RHOB	LOC652699
DC.M7.3	Undetermined	YTHDC1	ANKHD1	CEP350	PIGA	KANSL1	CHD8	CBX4	PUM2	SH2B3	FAM13B	GGPS1	BMPR2	KCTD20	SFXN3	MBNL1	ADPRM	ASB8	TM7SF3	LOC400657	DNAL4	UBLCP1	EAPP	UBL3	SCAMP1	PDCD6	MTM1	TBC1D23	MAU2	CELF2	DPP8	MYO9B	CHD9	PAPD4	LPAR6	ANKRA2	NUFIP2	GGNBP2	GMCL1	XPR1	SAP18	CHKB	RNF138	VPS29	TMEM66	ITGAV	OAT	USP8	RAB35
DC.M7.4	Undetermined	KIAA0195	ARL2	TAPBPL	MEPCE	PUF60	TOMM34	CECR5	PAXIP1	MPND	PMM2	TMEM138	ZNF511	FDXR	HAUS7	HARS	RABGGTA	SUV39H1	ATP5G2	PLD3	GPS1	EMD	YARS	AK3	TMEM256	ALDOC	RHOC	NIP7	COX15	MRPS16	PTBP1	ARHGAP1	FLAD1	MTFP1	SLC25A19	PIGU	ENKD1	NLRP2	UBE3A	TRAPPC2L	SBF1	MRPL37	KIF3B	FKBP4	YIF1A	KIAA0194	AP1M1	MADD	TCEAL3
DC.M7.5	Undetermined	ANKMY2	WASL	RYK	RBM15	NUP93	POLE3	GIMAP1	ZNF212	SCRN1	PREP	PDPR	ARL5A	POLR3B	LYRM2	ZNF101	YEATS4	BCL7C	EIF2S1	UBR7	IL12RB1	TAF5	CCDC132	MRPL30	TNRC6A	DHX30	NCOR2	C14orf169	ACTR1B	UQCC1	ANKRD13C	RNF214	SMAP1	RNF219	LOC642236	XPC	METAP2	IPO9	SIVA1	NNT	C6orf203	CCDC88A	PRMT3	CNOT7	NARS	PRNP	TOP2B	KRBA1	ZFP90
DC.M7.6	Undetermined	CDK6	PDCL3	CCDC58	NAT10	AGPAT5	ST6GAL1	PPAT	BOP1	2011-09-01	SEPHS1	ECHS1	WRN	R3HDM1	XPO5	GPR180	NOLC1	MIS18A	RFC5	UBA5	FASTKD1	IPO5	FANCE	ADK	EARS2	LOC728554	THOC6	DUT	INTS7	LOC652324	MYC	KLHDC4	ACACA	C12orf23	WDR43	FUT8	B4GALT7	DCLRE1A	LOC646849	UNG	MRPS18B	SFMBT2	HIST1H4C	MNAT1	GPAM	CARD11	BRI3BP	ORC5	RPL7L1
DC.M7.7	Undetermined	RFC4	CKS1B	NME1	HIBCH	SMC4	HYOU1	CD70	ZBTB32	DONSON	SRM	RPS7	HIST1H4K	TXNDC11	MGC15523	RPL29	CEP128	APITD1	CENPU	IFI27L1	NDC1	SKA3	RPS15	ALG14	FABP5	SPATS2	SLC39A14	FAM98A	EAF2	MGC40489	ABCB9	SQLE	DNAJB11	DUSP5	SKA2	STT3A	EEF1B2	ATP5G1	HOXC4	GLCCI1	GPT2	PGM3	KIF23	LOC731049	MYL6B	TRAM2	IRF4	RFC3	DERL3
DC.M7.8	Undetermined	ACLY	LRRC42	EXOSC3	PDE6D	PSMB5	MGC16169	ALKBH6	PMM1	CAPRIN1	NCOR1	MTA2	PIAS2	KIAA0196	MPLKIP	LOC647340	DCTN6	NSRP1	CPSF3	ATP5J	SEC22C	SARNP	POP4	ZNF330	MTDH	DIP2A	CLDND1	HAVCR2	EIF2B4	SPCS2	C8orf76	AMZ2	TUBA1B	EIF4A3	PRELID1	CABLES2	ATP5F1	UNC50	TFPT	BRMS1	LOC390466	ABHD8	CCNH	PRPS2	PTPN22	CRLS1	ARMCX3	HDHD1	PRPF38A
DC.M7.9	Undetermined	RAD21	RALGAPB	ADAT1	TFIP11	MAD2L1BP	PIK3C3	KAT6A	TP53BP2	ELF4	TRPC4AP	PLEKHA2	PRKAB1	ZC3H7A	SMG1	DCP1A	FLJ36874	TNIP2	FLJ20309	RELA	PPP1R11	APBA3	CHMP4B	STK35	PPP6R3	GALC	ADPGK	GCC1	EWSR1	TNFRSF10A	LAPTM4A	PIP4K2C	NFKB1	KIAA0368	PSMD4	LOC441155	TPP1	LCP2	WDR37	MFAP1	HERC4	EIF4G2	LOC728518	HIVEP2	LZIC	UBE2Z	TAPBP	UBR4	PLEKHB2
DC.M7.10	Undetermined	FGR	ARHGAP24	STXBP2	TMEM165	ACVR1B	ATP8B4	F12	GBA	dJ341D10.1	GTDC1	CNIH4	WIPI1	TIPARP	LDHA	AMPD3	MILR1	PECR	C1orf162	PDSS1	CBS	SPTLC2	C11orf82	SIRT5	ERI1	CD82	TMLHE	DHCR7	LOC730953	FAM20A	ST6GALNAC3	P2RX1	GLUL	FGD4	LOC441124	ASPH	RBMS1	FLJ40125	IDNK	CYP19A1	SGMS2	SH3GLB1	STOM	GM2A	MAP2K6	SORT1	EXOC6	ITPKC	FFAR3
DC.M7.11	Undetermined	G3BP2	LOC652481	DDOST	ATP1B3	ARMCX6	ALYREF	CALR	MORF4L2	CSRP2BP	NDUFB5	EIF4A1	ATP5A1	EIF2B2	SLC30A5	RPS27L	RPA3	AP1S1	PDIA5	DLG4	MTMR12	EIF4H	VIMP	TRMT112	SLC9A9	LYPLAL1	NFKBIE	LOC728772	ACAT1	APH1A	POFUT1	NDUFA6	HIGD1A	ACVR1	DNAJB9	PEPD	TIMM23	LIPA	SRD5A1	RCN1	H2AFJ	DNASE2	HRSP12	SRSF2	IKZF5	MAN1A2	RNF5P1	LOC650646	UTP6
DC.M7.12	Undetermined	ILF3	MALT1	DDX24	FAM50B	TOMM20	ZNF17	BPHL	LZTFL1	FLJ20628	TMEM8B	LOC130773	ARMCX5	CYCS	RECK	KAT6B	RFX7	MB21D2	ELOVL4	LOC284023	LOC374443	ZNF91	LOC650795	NEIL2	RORC	KIAA1394	CHD6	TAF9B	NAALADL1	RAD17	NIPA1	SNRPN	ABHD14B	CNNM3	PPP1R16B	PYGO2	TSHZ2	UBE2Q2	SEMA4F	LOC648099	LIME1	LGR6	LDLRAP1	FLJ39531	PITPNC1	HOXB2	LIMA1	ZNF239	KRT73
DC.M7.13	Undetermined	IL11RA	SFI1	ZNF589	GATA2	PYROXD2	MS4A2	SLC29A1	CYP4F12	GABBR1	MIAT	NSUN5P2	LOC729559	PTGDR2	LOC283874	LOC727762	ROBO3	LOC650919	LOC440993	CRYZL1	ACACB	LINS	OLIG2	RHOBTB3	LOC644670	CCL18	RAB12	ANKRD36B	LOC654000	ARHGAP33	2001-09-01	ANO9	MST1	PRSS33	SLC26A11	GPSM1	CCL23	ANKAR	PNN	INADL	OLIG1	AFG3L1P	SNX29P2	PNMA3	ECHDC2	TPM2	ZADH2	IGSF9B	ALOX15
DC.M7.14	Undetermined	LOC440349	LOC641825	TAGAP	LOC388969	ATP2B4	PSMD12	CTRL	LOC285908	CEP152	POGZ	LOC646100	POLR2J4	C9orf38	FLJ43663	HELB	RALGPS2	RMDN1	GPR155	LOC653604	LOC729602	PMS2P1	TGFBR2	ANKRD44	DTNBP1	MLKL	FLJ30092	LOC644019	IL18	LACTB	LOC642921	LOC653505	LOC606724	NLRP1	LOC440345	LOC644642	LOC441268	NOL10	SWSAP1	LOC643509	LOC650346	LOC728895	TAPBP	BNIPL	SNX29	LOC649864	ZNF763	LINC00869	LOC642995
DC.M7.15	Undetermined	GATS	VMP1	NPEPL1	NADK	LOC88523	SEMA4D	TNFAIP2	BTN2A1	SCLT1	PIGB	KIAA0319L	MYO1F	PRAM1	LOC730994	MAN2A2	SLC22A18	MPPE1	RICTOR	SLC12A9	IQSEC1	ITPK1	ZFYVE16	OSGIN2	ACSL3	TFEB	RHOT1	DMXL2	EPHB1	CD300A	C15orf39	ARHGAP27	RERE	RNF19B	RAB24	TFE3	OXER1	FAS	PLAGL1	SNX6	FLJ42957	PTPRN2	ABHD3	RCBTB2	KLF6	PTP4A3	TNNI2	NOTCH1	CTBP2
DC.M7.16	Undetermined	LPCAT2	HIST2H2AA3	HIST1H3D	MTHFD2	HIST2H2AC	HIST1H2BD	GCH1	H2AFJ	SNX20	HIST1H4H	SOD2	HIST2H2BE	DISC1	SIGLEC5	HIST1H4E	WSB1	CTSC	IGF2BP3	KIF1B	APOL1	LACTB	ADM	ARL5B	AK4	SKIL	LIMK2	CEACAM3	IL1RN	FFAR2	MCTP1	CLEC6A	ZAK	EPG5	CSF2RB	NOD2	CD274	LOC654053	BAMBI	JAK2	HIST1H3E	HINT3	GSDMD	KCNJ15	IRAK2	KCNJ2	HIST1H2BK	MLKL	ASPHD2
DC.M7.17	Undetermined	RABEP1	USP24	IL10RA	ATG16L1	PCM1	CERK	PITRM1	INO80	INPP4B	FLJ10081	ARIH2	ZBTB33	RPS6KB1	SMARCC1	OPA1	CBFB	C20orf196	GOLGA4	SPIRE1	CPSF3L	RALGAPA1	WDR70	ADNP	BLCAP	TDG	RECQL	DHPS	TTPAL	LOC644799	SNAPC2	ALDH9A1	TMEM41B	HCST	LOC493754	CREBZF	N4BP2L2	LEPRE1	FAM134C	ST8SIA1	ARHGEF7	PCMTD2	TATDN2	C10orf32	FAM107B	AKAP8	NHP2L1	PPP2R5E	BTAF1
DC.M7.18	Undetermined	RASSF1	SIGIRR	H1FX	TBCD	SLA2	PFKL	WDR81	DOK2	PWWP2B	GHDC	CAMK1D	SEPN1	CD74	ENG	MAN2C1	LOC220686	ALOX15	LOC642255	YPEL1	CYP2S1	PQLC3	ADCK3	SMARCC2	CORO1B	ARHGAP10	SF3A1	CBX7	MVB12B	TMEM80	SIN3B	DPP7	FCHO1	NAGPA	AGPAT4	WDR5	ATP5D	SPTAN1	NAPSA	CAPN12	ADRB2	GALNT6	JOSD2	SH3GLB2	TAB1	EPHB6	ZNF266	TNFSF12	ACD
DC.M7.19	Undetermined	LLPH	FRG1	CITED2	PAPD5	CCAR1	ZBED5	ALG6	CCDC59	FLJ25778	POLR2C	S100PBP	DPY30	PSMA3	LOC653147	CCDC112	MGAT2	BRF2	TMEM199	JAK1	ZNF468	HPS5	SLC7A6OS	CDV3	WHAMM	DUSP11	DSTYK	IWS1	MALSU1	LOC649068	GOLIM4	GNB2L1	AUP1	DHX29	TMEM159	BBS10	LMAN2L	APOBEC3G	USP48	TMEM126B	TRADD	RBM25	ZNF224	HNRNPC	CREB3L2	ANKRD32	STX8	MED26	HMGN5
DC.M7.20	Undetermined	LOC388621	LOC649555	NR2C1	LOC441377	LOC654189	LOC648343	RECQL	RPS26P10	ATF1	C11orf73	MRPL47	LOC644131	HMGB1	SNRPE	UTP11L	LOC143543	LOC440145	C5orf28	SPHAR	PABPC3	DPP4	LOC642250	HDAC9	ZNF679	CLEC2D	ZBTB41	MINA	DNAJC10	TAF4B	HS2ST1	EIF3A	PTPN2	TBC1D9	LOC642432	ZNF75A	ZNF430	EIF1AX	LOC652608	ANP32C	BCAS2	KLHL7	MED21	TCP1	LOC644563	CLTC	C11orf58	FAM73A	SRSF10
DC.M7.21	Undetermined	ADPRH	ADPRHL2	ANKDD1A	ANKFY1	AP3B1	ASCL2	ASH2L	ATOX1	ATP6V1E1	BAK1	BLVRA	AAMDC	SMCO4	ZNF839	C1orf85	C5	NMRK1	CCDC69	CDC40	CDS2	CMTM7	COPG1	CCP110	CTSC	DCUN1D3	DECR1	DERA	DIAPH2	DNAJA1	DNAJC13	DSCR3	DYNC1LI2	EGR1	EIF4G3	FAM111A	FLJ20054	GIMAP4	GLTSCR1	GSR	HCP5	HMGCL	INPPL1	KATNB1	LAMP1	LGALS1	LAMTOR2	MED8	MICA
DC.M7.22	Undetermined	S100Z	MGST1	MAFB	MS4A6A	CD68	SLC24A4	APLP2	AIF1	CEBPA	IGFBP7	C10orf11	SPTSSA	STAB1	TMEM144	SIDT2	PAPSS2	MGST2	UNC119	FBN2	CD302	FLVCR2	ACTN4	CCR2	CCNY	CD36	SLITRK4	MAPKAPK3	ANKRD50	SLC22A16	CRTAP	GLB1	CATSPER1	TTYH3	ZMIZ1	GAA	LST1	GLIPR1	ASGR2	LOC162073	ADAP2	RNASE4	BCAT1	FAM26F	H2AFY	TNFRSF8	AOAH	EVI2A	KCTD12
DC.M7.23	Undetermined	GTF2IP1	NDE1	ARFGEF1	RHOQ	DICER1	CAMK1D	WDFY2	TRIM23	NR3C1	PIAS1	SERINC3	RCSD1	FBXO11	USP4	AGFG1	LOC644033	KLF6	TTC32	DDX59	CWC25	ARL6IP6	PAK2	NOTCH2NL	WWP2	CCNG2	RMI1	NRDE2	CSNK1A1	BMP2K	RUNX2	PCSK5	ZC3H18	MAN1A1	GATAD2B	HIAT1	VHL	LOC728070	PRKCB	PIAS4	LPP	UBA3	IVNS1ABP	ZMAT5	SGK3	CCDC126	TSNAX	HSD17B12	PRPF40A
DC.M7.24	Undetermined	PPIE	IARS	DNAJC9	QDPR	HIRIP3	SARS2	CCDC102A	NDFIP2	PDCD2L	ADA	EEF2K	STRA13	LGMN	MRPS26	NUDT1	SLAMF1	SAYSD1	WDR46	CNPY2	POMGNT1	CLECL1	TYSND1	CHN1	TRIM68	MRPS23	TCEAL4	RUNX3	COMMD7	MGC33212	SLC25A23	PFAS	FAM203A	NICN1	MAF	IL32	VIMP	LSM4	ITPR3	BCDIN3D	ITGB7	PRIM1	KCTD17	MRPL55	SFXN1	RNASEH2A	C19orf12	MEI1	SNRNP25
DC.M7.25	Undetermined	DDX55	KIAA0355	TMC6	POLRMT	LSS	NAT9	DGCR8	LOC93349	FLJ20444	ERP27	PMS2P3	ZNF789	ACAD10	TUBG2	LOC643977	LOC442582	MTA1	ANAPC7	SLC2A4RG	TCEA2	AMMECR1L	ATL2	CLUAP1	LRRC45	PCNT	C2CD2	ZCWPW1	ERCC3	RABL2B	PFKP	CCBL1	MFGE8	RFXAP	P2RY11	TARBP1	LOC642031	RDH13	RABL2A	EID3	RCCD1	DNAJC30	ZNF594	TARBP2	CLCN6	RPAP2	MGC33556	HIP1R	OSBPL7
DC.M7.26	Undetermined	CEPT1	LPCAT1	FCHSD2	ENO1	FDFT1	TNF	GDI2	TRAPPC1	SPINT2	SEC61B	CSNK2B	SYPL1	HSPC171	TTC1	CLTB	PTK2	TINF2	SLX4	FIBP	TOR3A	VPS72	ADAM15	CASZ1	DUSP16	GFOD1	CERS5	VRK3	VCP	STARD8	ATG4A	SDHAF2	CEP135	DGUOK	ATP5B	GHITM	COX7A2	PPP1R14A	CRYL1	NDUFA1	GLYATL2	STYXL1	MTMR14	TIMM17B	PEF1	RSU1	LMNB2	ZSWIM1	GSTP1
DC.M7.27	Undetermined	HDAC4	MTMR3	TLR1	NABP1	SORL1	RTN3	MBOAT2	LOC347376	PDZD8	REPS2	NFE2	SLC31A2	B3GNTL1	HIPK3	RBP7	FCHO2	RNF144B	NFAM1	GLDN	PPP4R1	HSPA1A	TMEM88	DNAJC3	RCVRN	NUDT16P1	BEST1	ANP32A	SHKBP1	SLCO4C1	MSRB3	EMR3	TMEM120A	SLCO3A1	LOC285550
DC.M7.28	Undetermined	CAPN7	UFM1	EIF2A	NAA30	SUCLA2	AEBP2	OTUD6B	PMS2	HSPA4	NAA16	KRR1	FUBP1	FBXO4	UBE2V2	BAG5	IVD	ZNF426	NAA25	ZNRD1	SLC10A7	ZBTB21	UTP18	CTBP1	KIAA1429	CKAP2	CISD1	FLJ13611	CD2AP	RIOK1	LIG3	XPO1	POLR2M	PIGH	PIGW	PIBF1	JADE3	FAM208A	ZNF627	C8orf59	HSPB11	MOCS2	USP53	LOC642398	ECD	C5orf24	ALKBH1	NDUFB9	MRPL36
DC.M7.29	Undetermined	GK	CYP1B1	CD163	DACH1	SMPDL3A	GADD45A	BMX	ANKRD34B	LOC650140	LOC731823	CD59	SERPINA1	PSTPIP2	FAM89A	BCL6	STOM	LAIR1	LILRA5	TCTEX1D1	C4BPA	LRRN1	ENTPD7	MPZ	HGF	SLCO4A1	OPLAH	EMR1	UPB1	LOC728744	COL17A1	UGCG	ADCY3	ICAM1	KL	NEDD4	IDI1	LILRA6	GALNT14	KRTAP19-6	EXOSC4	C1QB	ADORA3	MUC1	PFKFB2	FGF13	ZAK	PNPLA1	MERTK
DC.M7.30	Undetermined	SLC25A20	WBP1L	MAD2L1BP	MSMO1	FBXO7	VRK3	USP22	CAPRIN1	S100PBP	FBXO3	SEC23A	SRP54	LOC644584	PRDX3	WDR47	FLJ13611	NLRC5	SUV420H1	VAMP4	HTRA2	NSF	PLEKHA2	LOC647349	HSD17B11	RPP25L	FLT3	GLE1	PPP2R2D	ARF4	LOC643668	SPCS3	IP6K2	C1orf43	PIK3R5	LOC728505	LOC648643	C17orf80	FAM21C	SCP2	LOC652455	YWHAB	PGAM4	SNX12	ADAM17	MED27	ARFIP1	PRPF40A	ARMC8
DC.M7.31	Undetermined	SH3BGRL3	YY1AP1	WASF2	UBA52	HBA2	IRF3	UNC45A	POLD4	ST3GAL1	RAB5B	ARAF	HPCAL1	POLR2J	BRD4	NUCB1	MED16	MAP2K2	E2F4	CDIPT	ZFAND3	SH3BGRL	GDPD5	CAPNS1	FTL	RGS14	SLC10A3	MFSD12	HECTD3	OAZ2	SEC14L1	TMEM184B	OAZ1	POP7	LOC432369
DC.M7.32	Undetermined	POU2AF1	ITM2C	GAS6	LOC643430	JSRP1	TNFRSF13B	FKBP11	SLC25A4	PHGDH	UCHL1	MGC24039	LOC440871	ADCYAP1	LOC651898
DC.M7.33	Undetermined	LOC643272	ANAPC1	UBE2E3	CA2	LOC285074	LOC641972	LOC400174	LOC401002	FOXO3	ENTPD5	RFX3	PPDPF	LOC652634	TAB3	TPM1	GLRX5	FAH	PPP1R9B	UBE2H	ABCC13	FAM20B	FURIN	RAB11B	LOC644739	WNK1	INS-IGF2	LOC649679	BRD4	TMC5	HBB	GNA12	EPOR	LOC389072	MPP1	LOC92017	LOC400948	PCSK1N	SNX15	PAQR9	SMOX	RALBP1	KLC3	DENND1A	TAL1	CLIC2	POMGNT2	BRAF	MFHAS1
DC.M7.34	Undetermined	SMG7	PHIP	MTMR4	SPATA5L1	POLR2A	LOC642678	UPF2	ELF2	SP2	SUPT20H	LOC387820	H3F3A	JKAMP	RYBP	TXNL4B	STAT5A	UBE3B	ABI1	MYLPF	UBASH3B	EPS15	MGC71993	HLA-B	GPBP1	CANT1	ARHGEF2	HTRA2	SPAG9	PSME1	INHBB	RTFDC1	OGFR	TBPL1	SCYL3	BANP	SDHB	NECAP1	ZFAND5	RAB37	ZNF148	RSBN1L	HS1BP3	ZSWIM8	GTF2B	DAZAP2	DYNLRB1	ITFG1	TACC1
DC.M7.35	Undetermined	ORM1	TDRD9	SLC2A11	ZDHHC19	PFKFB2	LOC400793	OLAH	MYO10	GPR84	CD177	LOC401233	DAAM2	CREB5	CCNA1	KIAA1026	PCOLCE2	METTL7B	ORM2	SLC1A3	IL1R1	SYN2	LOC651612	TLR2	ANKRD22	CLEC5A	ECHDC3	CD163
DC.M8.1	Undetermined	SERINC2	CCNT2	OR2A42	SIPA1L3	LOC643665	KRT31	MGC42630	IDO2	CRISP2	DPYS	TNFRSF9	DPCR1	TBX10	HSPBP1	FGF14	HIST1H2AB	SLC25A31	ADAMTSL2	CDIPT	CLK2	RNF7	GDF11	NEIL1	LINC00272	EME2	TMEM132C	LOC646145	ANO7	SCRT2	FUT5	TIMM13	IGFL3	VCX2	MAPK4	PDE6A	FUNDC2	OR1L8	NLGN2	LTBP1	XCR1	OR4C13	P2RY2	C21orf128	OR5P3	CPT1A	ZSWIM4	SASS6	LRRC48
DC.M8.2	Undetermined	SEPHS2	LOC401152	LOC644330	ZEB2	MR1	PTK2B	COL4A3BP	ACOT9	SLC38A2	TMEM167A	SLC35A5	CMAHP	POMP	CTNNB1	TPST2	FAM126B	STX7	SVIL	SLC25A28	POTEM	STX16	ARHGAP30	SLCO3A1	UBAP1	NDUFAF1	TUBA4A	NPTN	CARS2	MCMBP	TMUB2	MPP7	FYB	DKFZp761E198	LOC649977	ITGAX	STRADA	LASP1	APP	TMEM11	GALNS	LOC727848	LATS2	TMEM255B	SMPD1	EMC2	C11orf71	ASB7	TMOD3
DC.M8.3	Undetermined	PTOV1	B3GALT4	GMPPA	ZFYVE19	PRRC2A	FHOD1	MNT	Magmas	TMEM222	SMPD1	LOC643624	CYTH1	CTDSP1	ABCD1	ABCA2	GYS1	ZC3H12A	NR1H2	NFKB2	RPS6KB2	TSC2	TNFAIP1	SLC25A22	TRIM41	ACADVL	SELO	PEX14	NXF1	SUFU	UAP1L1	LOC348262	SAMD1	SF1	GLYCTK	SCYL1	MUL1	GSTM2	CLEC11A	PHF1	WDR91	PPARD	POLM	DXO	KDM5C	MED22	KMT2D	RPUSD1
DC.M8.4	Undetermined	NAP1L4	PTPN7	MYO1G	DGCR2	IKBKE	IFFO1	GORASP1	SASH3	TBC1D9B	RNF31	MAP3K11	DEAF1	PHF12	LRRK1	DUSP22	DYNC1H1	ESRRA	RNPEPL1	SH2D3C	GSTM1	FLJ10241	MAGED2	PHKG2	NUDT22	MYO18A	ACOX3	TUSC2	RANBP3	MAPK7	TNFAIP8L2	MECP2	DCTN1	C19orf43	TOR2A	PLA2G15	MESDC1	SLC25A29	VPS13D	HTT
DC.M8.5	Undetermined	SMAD7	FYCO1	STAT4	MLLT11	DENND2D	SOCS2	RAB11FIP5	PAQR7	ABHD6	ST6GALNAC6	ZNF383	DUSP2	PTRH1	PITPNC1	SIT1	IMMP2L	SLC25A26	RAD50	ZNF416	LYRM4	PEX7	DNAJC19	METTL16	TAF5L	CD200R1	TFB1M	SLC29A3	C10orf2	NQO1	AGFG2	CHST14	FAM78A	ZNF823	ZNF77	TMTC4	DDX54	CCDC107
DC.M8.6	Undetermined	GABPA	GALK2	LOC652458	VNN2	MCRS1	RAE1	DPAGT1	WRNIP1	DPP7	COG5	Kua-UEV	TAF1L	ZNF345	DIABLO	PLEKHA3	CASP6	SMG9	ZNF589	SMYD2	FASTK	LOC653354	NAPEPLD	OPN3	PIK3C2A	RQCD1	ZNF761	ERCC1	TRIM61	LOC651621	GFM2	VPS13C	COMT	SLC39A3	RAP1GDS1	ASPSCR1	LOC645676	LOC648196
DC.M8.7	Undetermined	CDC42SE1	EIF5A	ZYG11B	MED23	MED16	CTSB	TEX2	AKAP10	ARL6IP1	ACPL2	LOC645236	ZMYM5	PAPOLA	SAMD4B	VWA8	NKAP	MORF4L1	FAR1	CELF1	ZNF701	BAD	UBE2R2	LOC643738	ATP2A3	PPFIA1	XPA	C16orf54	RTF1	ZNF222	R3HDM2	ZNF230	LOC645489
DC.M8.8	Undetermined	BIRC3	SIRT1	WDR82	PDE3B	KHDRBS1	TXNDC9	PRKCI	LOC90120	ZBTB3	YAF2	UPRT	LOC654096	ZNF136	DNAJC21	ZNF226	RHNO1	IFT57	ZNF3	CREBL2	MAP7D3	TSGA10	CHRAC1	QRICH1	TOB2	C11orf63	ZFP1	PSMD11	ANK3	G2E3	ZNF543	KDM4C	ULK2	PRKCA
DC.M8.9	Undetermined	SRGAP2	AGRN	OR2B2	MAGED2	ANKS6	CCT8L2	ID2B	MECOM	LOC650254	LINC00521	C14orf1	KCNV2	SLC25A3	AGL	SDC2	VAMP1	LOC727751	ZNF655	GPR182	SHOX2
DC.M8.10	Undetermined	PCTP	SCYL3	LOC153222	SPSB3	ago-02	OTUD5	AKAP17A	IP6K1	FAM8A1	CXorf21	VPS37C	F11R	ZNF641	UHMK1	LOC130355	AKTIP	ABR	PSAP	LOC730740	LOC644677	TRIM39	PKNOX1	HGS	ANKRD13A	TXNIP	HSDL1	PHF13	RBM23	PAIP2	KLF2	MAT2B	PTPRE	PRDM10
DC.M8.11	Undetermined	ZNF773	LOC338758	ZNF398	ANKRD20A11P	PRPF4B	SNORA25	MAF	EXOSC1	NFX1	NEK8	BCOR	LOC644891	LOC642787	PLGLB1	ZFP14	SLC4A8	BACH2	PDE7A	LOC642701	MGC3207	ZMAT1	AKAP11	LOC644845	SCAND2P	CLN8	NFATC2IP	USP48	KCTD7
DC.M8.12	Undetermined	PQLC1	CFH	ACTRT1	STBD1	PURG	PCDH10	LOC649679	SAMD15	LOC654206	FAM153A	FGF18
DC.M8.13	Undetermined	ARHGEF3	AKAP7	ERMP1	CMC2	MAP2K5	LCMT1	PHACTR4	EXO5	SPDL1	CHRNB1	RNF26	C2orf43	ITGB1BP1	INTS5	WDYHV1	LIN9	EID2	MRPL2	MED9	ATRIP	HAUS8	GSS	VWA9	MED27	TRAF2	TARS2	CBR1	LUZP1	LOC643438	TIGD2
DC.M8.14	Undetermined	NELFCD	GTPBP6	PEA15	GPR171	ABCF2	LOC205251	TIMM9	OXCT1	GNGT2	NUP188	ZNF792	EXOSC2	RAD51C	LOC57228	RUVBL1	PAFAH1B3	SURF6	HNRNPA1	COX10	COA4	ACBD6	MRPS2	OXSM	CCT4	SNRPD1	GAR1	CDCA4	LARS2	GEMIN5	DHX35	MGC19604	ZNF816	ACY1
DC.M8.15	Undetermined	LMBR1L	PRKAB2	TRPT1	USP47	PI4KA	SPIDR	SRSF6	ZNF558	SNRNP200	KCTD15	DUS1L	TRAF1	SLC1A7	ZNF80	RAPH1	IFT88	TRPC1	PCBD2	ZNF707	ZNF446	ZNF75D	GTF2IRD2P1	ZNF248	CBFA2T2	LTC4S	SOX13	AMER1	WDR35	HAGHL	PCNXL2
DC.M8.16	Undetermined	ZNF585B	REV1	ZMYM1	KIAA0907	CENPT	SS18L1	DKFZp586I1420	PPFIBP2	HERC2	IL16	ZSCAN18	DMWD	NOD1	CAPS	NR2C1	BTN2A2	FLJ20920	DGKE	RBBP6	RBFA	RALGPS1	ZHX3	KIAA1024	MSANTD2	PHC1	LOC646491	QSOX2
DC.M8.17	Undetermined	TGIF2	CD52	TWISTNB	CROT	USP11	TMEM200A	TUBE1	MIPEP	ZNF431	FASTKD2	ZIK1	BIVM	CELSR3	NR1D2	DUS4L	DPY19L4	EMC1	PVRL3	EID2B	ASB13	NDNL2	DOCK7	PTCH1	DOPEY1	HNRNPU	NFYB	PTPRM
DC.M8.18	Undetermined	RSU1	ABCC4	NEXN	Gcom1	LOC653635	IRX3	ELOVL7	LOC387882	ARG2	PTGS1	WASF3	ST3GAL3	MFAP3L	COL6A3	INF2	SLC35D3	RAB6B	BEX1	PTCRA	GAS2L1	LOC650098	SLC6A4	PRTFDC1	EHD3
DC.M8.19	Undetermined	GPR65	KLF9	SNF8	CDK12	TES	PRPF18	SLC44A1	ARRDC4	MAD2L2	KLHL5	YWHAE	SEC22B	ATG12	B4GALT1	TROVE2	C21orf91	MARK3	PANK3	TMEM70	LOC54103	GLYR1	NDUFS2	TRPS1	EXOC5	SENP5	ORMDL2
DC.M8.20	Undetermined	CD84	COLQ	KLHL22	EIF5A2	TCTN1	LOC648868	DGKQ	PNPLA7	NHS	PARP16	SPNS3	LOC650799	GPR34	CACNA2D2	FLJ16686	ENPP5	AMOT	C16orf52	PLCB1	FRY	RAI1	CTNNBIP1	EVA1C	ADCY9
DC.M8.21	Undetermined	CBX1	R3HCC1L	TUG1	HMHA1	DEF6	C6orf1	SWI5	TMSB10	TRIM11	UBE2Q1	CCT5	LIX1L	XRCC1	TIRAP	ZBTB45	EMC9	KEAP1	NAGLU	SMEK1	FBXL12	ZNF576	FAM189B	DHX9	ZNF436
DC.M8.22	Undetermined	IQCB1	RALA	RANGAP1	KIAA0586	APTX	RBM45	TMX3	SEC63	RPN2	LRRC58	DAZAP1	CDCA4	METTL15	GNB1L	PFDN6	CENPQ	C7orf55	HNRNPUL2	POLR3A	GCNT2	ZNF609	PWP2	CCDC137	ZNF616	ELP5
DC.M8.23	Undetermined	TRA2A	USP42	ETV3	SLC15A2	LOC648226	FLJ10246	EED	LOC643453	FBXO9	GGA1	LOC641705
DC.M8.24	Undetermined	TSPAN14	SLC16A3	FKBP1A	CAMKK2	SOS2	B4GALT4	SLC22A15	PEX11G	PAG1	ELMO2	ZC3H3	PADI2	LOC643313	KIAA1026	CYP1B1-AS1	AQP12A	PLK3	RAB27A	ALOX5
DC.M8.25	Undetermined	GOLGA3	MTSS1	ACSS1	C6orf48	ANXA2R	AASDH	IRF8	RAD54L2	NUCKS1	TRIM13	KMO	PCYOX1L	TSPAN3	NOB1	SPTBN1	APOBEC3F	PRADC1	KIAA0286	KCNN4	PBXIP1	ARHGAP32	NOG	PAQR8
DC.M8.26	Undetermined	EIF3B	LOC652672	2003-03-01	RBX1	BCL2L13	HYAL3	LOC730455	ANP32B	CCS	HES6	PAGE2	ACP5	CETN2	BRINP2	TRIM10	LRRC8A	SDSL	LOC648494	TSC1	GYPE	SLC43A1	MAP2K7	ORMDL3	AP2B1	LOC161247	CUL4A
DC.M8.27	Undetermined	PAK2	SUV420H1	RAB37	CLPX	KMT2C	RSRP1	PIPSL	RFXANK	TLK2	INPP5D	RNF167	ZNF586	DNAJB12	SETD2	STK10	CDKN1B	KIAA0999	DDX17	CCDC28A	TAF10	OSBPL1A	TSG101
DC.M8.28	Undetermined	SNAI3	TMEM55B	YTHDF1	ZC3H10	FAM193A	SGSM3	SLC35A4	CCDC22	RELL2	MLST8	SMARCD1	CRNKL1	SLC12A7	LYPLA2	ABCF3	PIGG	WDR24	REEP4	ASMTL	SGTA	DAPK3	ULK3	ANKS3
DC.M8.29	Undetermined	BNIP3	SKIV2L2	COPS8	ATP1B1	VWA9	METTL1	LOC124512	FBXO22	NAA35	ZCRB1	BBS9	LOC728944	MRPL42	RBM28	GLRX2	ATL1	RPP25	NOC2L	LOC643790	LRRC15	MRPL52	POLR2L	TMCO4
DC.M8.30	Undetermined	LOC197135	KRT72	FGFRL1	ZDHHC11	FLJ11783	OVGP1	LOC653234	LOC389791	MRPL43	TTC21A	CRYGS	GNRH1	ZMYND10	MYH3	AGPAT4-IT1	SCNN1D	LOC650155	BRICD5	ZNF767	SEC31B	PAXBP1
DC.M8.31	Undetermined	AAK1	HCFC1R1	DKFZP434B0335	KAT8	VAT1	MGAT4A	ZBTB16	PPP1R12C	CTSZ	FAM63B	NDST1	PCIF1	ANAPC15	NUDT16	SNTB2	TBC1D10B	CHKA	LOC654126	SPRY2	TCAIM
DC.M8.32	Undetermined	HVCN1	ADCK2	MEF2C	ELF2	LOC728635	MYB	LOC648470	ST3GAL5	FCRL3	RNASE6	NAPSB	TMEM243	LCMT2	MGC3020	SNRPN	SLC4A7	NSUN4	NR1D2	RPL10A	DUS3L	SETD6	CASK
DC.M8.33	Undetermined	ZMAT3	TTF1	CIRBP	TMEM39B	RNF126	CENPC	HOMEZ	REPIN1	VEGFB	PDRG1	ZNF706	IFT43	CBY1	FAM213B	MPP5	SNAP47	NAP1L5	SUPT3H	DNAJC18	MGC3196	LOC650803	PRRT3
DC.M8.34	Undetermined	ODC1	ATP5S	YBEY	BTF3	LOC653971	LOC440055	PPOX	POLR3G	TCEA1	NGRN	CRAT	LOC645138	ERCC1	TNRC6A	MZT2A	LARP1B	GTF3A	CCDC15	DYNLL1	LOC651894	LOC401019	TADA2A
DC.M8.35	Undetermined	EPB41L3	DENND6A	2001-03-01	DBNDD2	WDSUB1	COMMD10	PRKAG2	RAB34	FUCA2	SOX4	PCK2	MRPL15	CHCHD3	ANXA2	ISOC2	DUSP10	EMC8	TBC1D10A	FGD2	CMKLR1	RNLS
DC.M8.36	Undetermined	WRB	STX12	TCF4	NUDT18	ATP2C1	TUBGCP3	GOLPH3	DYNLRB1	ZDHHC2	NIPA2	ENTPD4	MTIF3	ACTR10	PHKB	FBXO33	TRIP4	GOLGA5	SLC35A1	RSRC2	UBXN4	NDUFS1
DC.M8.37	Undetermined	IL6R	LOC730996	TMEM170A	PXK	ANXA2	ZNF429	DDX17	IFRD1	RNF13	AFF1	BZW1	PPP2R5C	SCAMP1	CCDC125	HIST1H2BF	GPR27	ACBD5	CES1	CEPT1	LOC441511	ASAH1
DC.M8.38	Undetermined	ZNF451	TCHP	FLJ11286	SPG7	PHF19	METTL17	RAD9A	MAT2A	C1orf54	C14orf80	BBS4	ZKSCAN4	NR1H3	C9orf37	SCMH1	ASRGL1	DDB2	CSE1L	FLJ23584	LOC728037	DEPDC5
DC.M8.39	Undetermined	ADORA2B	FRMD3	LIMS1	GP1BA	VCL	TFPI	HIST1H2AD	REEP1	CAV2	IGFBP2	MAP1A	E2F1	PKHD1L1	ESAM	LOC113230	MAOB	SMIM3	PCSK6	GUCY1B3
DC.M8.40	Undetermined	PI16	PIN4	CBR3	PHOSPHO2	SLC41A1	TJP3	HABP4	PPAP2A	TMEM177	L2HGDH	RAB40B	NR2F6	SARM1	ZFP37	ZNF343	ZBTB5	MSX2P1	TASP1
DC.M8.41	Undetermined	PVRL2	TMTC1	KIF1B	CMTM4	FOXC1	VSIG4	DPY19L3	VWA5A	MGC16121	NECAB1	TNFAIP8L3	TMEM169	MS4A4A	ITIH4	LOC731823	AP3B2	FAM110B	LOC649094	CHMP4C	SCN9A
DC.M8.42	Undetermined	MBTPS1	MED24	TESK1	NUDCD3	RABL6	POLD1	FLJ20254	IL12RB2	ANKRD54	DSN1	MOGS	FAM127B	VAC14	NEK3	IPO13	SLC4A2	OCRL	ARMC6	ATP13A2
DC.M8.43	Undetermined	BANP	TNRC6B	EIF5	POU2F1	SLC35E1	IRF2BP2	TRAPPC10	TMEM185A	SULT1A3	WDR44	KLHL18	LOC401238	SCAMP2	ALMS1	DFFA	C6orf106	SMAD2	NME6	INSIG1	BUD13
DC.M8.44	Undetermined	RPGR	JMJD1C	ABCA7	MID1IP1	RAB11FIP1	LRMP	DKFZp434K1815	LXN	CHST7	AMY2A	SULT1A3	ATHL1	TAGLN	PPTC7	RBM33	ABAT	TAGLN2	GSTT1
DC.M8.45	Undetermined	FAM65A	MED16	RNPEP	FAM212A	TRAF3IP2	INPP1	PLEKHO1	ATF4	ICA1	LRSAM1	PRR14	FIG4	SZRD1	ACP6	SIPA1	SCCPDH	HIST1H2BN
DC.M8.46	Cytotoxic/NK	KLRB1	PTGDR	AKR1C3	SH2D1B	KLRC1	PDGFD	KIR2DL1	GZMB	CCL4L2	KIR2DL4	MYOM2	CXCR6	KIR2DL3	BTNL3	KIR2DS5	KIR3DL1
DC.M8.47	Undetermined	SPATA13	ARAP2	SCARNA9	SRPK2	CEP85L	CAST	DNAJB14	FLJ32255	MOB1A	LOC649260	AKAP9	LOC100008589	ATRX	BCLAF1	LOC654069	LOC647691	LOC644162
DC.M8.48	Undetermined	HIF1A	MB21D1	CD44	BATF	MTF1	CLEC4E	WDFY3	LOC729732	LILRB2	UGP2	VASP	PIM3	MAFG	TMEM260	ATP6V1C1	KLF5
DC.M8.49	Undetermined	KIAA1505	TMEM181	URGCP	OLFM1	GSTM3	ZNF540	ZSCAN9	AHI1	ZBTB25	LTBP4	TTC16	CAMTA1	MGC27345	PHLPP2	KRBOX4	SHPRH	RIMS3	B3GALTL	SMC1A
DC.M8.50	Undetermined	TUBB	PDE4B	HMGN2	TNFSF8	CCM2	LOC653450	GTF2I	TM9SF1	SDHAP1	PDE7A	ZNF274	SNX20	RBM3	LRRC37A	RASSF1	LOC731999	AMY2B
DC.M8.51	Undetermined	MSANTD3	EFHC2	F2R	MCUR1	MYOM1	MYL9	SERPINE2	HIST1H2BH	TSPAN18	TEX9	PLA2G4C	SRC	AFAP1L2	AFAP1	PLOD2	CDC14B	TSC22D3
DC.M8.52	Undetermined	DUSP22	SBNO1	LSM12	RAP1A	LOC643319	HNRNPK	C6orf211	HPCAL1	NFKBIB	VAPA	SON	MGAT4B	C6orf25	AKIRIN1	METRNL	SGMS1	LEPR
DC.M8.53	Undetermined	SNX15	CARHSP1	PRDX5	ALAD	DAP	MRPL53	FOXJ2	PPP3R1	UROD	CLDN14	COX6B1	LRRC28	MPC2	NDUFA2	ADD1
DC.M8.54	Undetermined	PCYOX1	SPN	ZNF562	ADD3	SNORD13	RBM12B	ZBTB40	UTP23	TRIM52	ZBTB43	SF1	DNAJB14	LOC400566	ZNF644	RSPRY1
DC.M8.55	Undetermined	ZHX2	KIAA0141	EIF4EBP3	FPR3	CCDC94	RAB11FIP4	KIAA0753	BRF1	BRD1	KHDRBS3	AK2	ZCCHC24	SYNGR1	PLCD1	CHERP
DC.M8.56	Undetermined	ACKR3	TKTL1	FEZ1	TDP1	NRG1	WLS	VIPR1	KIAA1324	GATA3	PID1	PTGDS	LOC731682	SYNE2	S1PR5	IGFBP3
DC.M8.57	Undetermined	FTH1P12	SULF2	LOC554223	AMY1B	TMCC1	TTC9C	CGI-09	TAPT1	LOC387934	CLIC4	TRIM4	GTF2H2	LOC653115	RANBP2	PIAS2	PPP1R15B
DC.M8.58	Undetermined	DGKA	LMTK3	NAT6	MTUS1	LPHN1	HKDC1	FLJ37440	RLTPR	LDOC1	GAMT	SLC25A26	LOC649169	SLC25A17	LOC388681	NAP1L3
DC.M8.59	Undetermined	LYSMD2	TOR1B	BLZF1	RIPK2	FUCA1	IL15	NRAS	HLA-DRB4	UBE2G1	FBXO8	LOC644762	CNBP	SLC6A12	TIPRL	LARP7
DC.M8.60	Undetermined	ZNF200	SMCHD1	PTPN12	UBALD2	PAK1	LMO2	TMEM55A	EVI2B	PANK2	TTC26	LOC732371	CMIP	EPS15L1	CSGlcA-T
DC.M8.61	Undetermined	HLA-DRA	RPL37A	NFATC3	PARP3	ZNF134	POLR3F	DAG1	ANGEL1	AVPI1	TIGD5	DET1	FCGR2B	ALKBH2	MLYCD	SNAPC5	RPL28
DC.M8.62	Undetermined	DAPK1	SPRED1	KBTBD11	CACNA2D4	VASH1	SH3TC1	ARRB1	GPR162	PLA2G7	LOC650557	CLDN23	FZD1	CHN2	LRP1	KCNMB1
DC.M8.63	Undetermined	ZNF318	ASNS	NFATC1	ADCY7	WASH3P	LOC648245	CLK2	RARS2	CCDC130	UTRN	PEX6	ING4	LOC85389	RNF165	TMEM79
DC.M8.64	Undetermined	ILF3	ATP1A1	IL12RB1	PRIM2	GAR1	MRPL35	TOP1MT	IL2RA	LRRC40	FIGNL1	SPTBN1	ZNF3	SEH1L	LOC96610
DC.M8.65	Undetermined	TRERF1	LOC649754	LOC642946	CLEC7A	GHRL	KCNH3	WLS	GRAMD1C	OR52K2	KIAA1706	LOC440900	MPZL1
DC.M8.66	Undetermined	RAP1A	LOC284757	TALDO1	NSD1	DHRSX	LOC196549	RASSF2	PSEN1	GAB2	OR2AG1	LOC440456
DC.M8.67	Undetermined	TNFAIP3	FGL2	KIAA2013	FSCN1	MGC14376	SNN	LAMTOR1	CRIPT	PLCG2	ZNF354A	S100A8	SH3KBP1	TMBIM4	LPL	SPATA6
DC.M8.68	Undetermined	UBE3C	TMEM123	LOC650369	SYNRG	FAM175B	KATNA1	ZNF140	ZKSCAN3	CSTF2T	SMG8	ALDH3A2	RBAK	AGGF1	RCL1
DC.M8.69	Undetermined	UIMC1	PIM2	WASH1	TYK2	THOC7	CHST13	PLCL2	TST	PRKCB	ZFYVE1	RFXANK	LSM10	FOSB	GATAD2A
DC.M8.70	Undetermined	PLEKHF2	ALCAM	MDM1	SMIM14	PAG1	TLK1	TIAL1	NR4A2	KIR2DL5B	ZNF24	FBXW11	VPS26A	WHSC1L1	ITGAD
DC.M8.71	Undetermined	ADAM28	LOC400464	LOC91431	NPCDR1	MGC26718	LOC643831	LOC646043
DC.M8.72	Undetermined	POLR2J3	KDM3A	ARRDC3	SUCO	AMN1	PNRC2	SEMA3C	SUMO1P3	UBE4A	LOC390414	CDC5L	ZNF638	LOC652771	OSER1
DC.M8.73	Undetermined	SOD1	POLR2I	LOC731985	TMEM14C	LOC285053	COX7C	LOC145853	ACSM3	BCL9	PRICKLE4	LOC389641	IBA57	MPP6	MDS032
DC.M8.74	Undetermined	UPF3A	CAPN2	CD99	RIC8B	AKIP1	PPAPDC2	C17orf70	PEMT	SPATA20	CIAPIN1	AAMP	E2F6	FARSA
DC.M8.75	Undetermined	HLA-H	TRIM27	ATP2B4	P2RY8	SSBP3	DNAJB1	POMC	AGAP3	CEBPE	UCK1	SLC25A1	TBC1D17	DBNDD1
DC.M8.76	Undetermined	CXXC5	RASGRP3	PPAPDC1B	LAMC1	LAMA5	CDCA7L	LOC728014	CD83	CD22	KLHL14	PRICKLE1	FCRL2	CR2
DC.M8.77	Undetermined	RMND5A	2003-03-01	MT1P3	RGCC	ZNF23	TFF3	YPEL4	C1orf116	IFRD2	SFRP2	PIP5K1B	CRISP3	SOX6
DC.M8.78	Undetermined	SP4	SLFN5	BIRC3	PTPLAD1	ZNF234	SERPINB9	METTL2A	RNF170	PAXBP1	POLH	C17orf75	OPA3
DC.M8.79	Undetermined	TNFSF14	HCAR2	TGM3	HCAR3	NECAB2	THBD	KRT23	FCGR3B	TRPM6	LOC645513	LOC144383	LOC642342
DC.M8.80	Undetermined	UBL4A	DENND6B	RASSF4	TJP2	BTBD6	CALU	ZNF250	LOC391356	LRFN4	EFNA4	SLC38A6	LOC128977
DC.M8.81	Undetermined	ALDH3A2	P2RX4	MRFAP1	ZNF296	RPN1	RHBDD1	BLOC1S4	ZFYVE21	C9orf156	DUSP22	LOC647859	FAM122A
DC.M8.82	Undetermined	2003-03-01	DESI1	SH3GL1	CDKN2C	CCDC23	CIDECP	PPME1	AP2S1	GJC2	RAB13	TMEM98	RP11-49G10.8
DC.M8.83	Immune Responses	FAM117B	ZNF395	PGAP3	PIK3IP1	HLA-DMB	HLA-DPA1	HLA-DRB3	HLA-DQA1	LOC731247	HLA-DPB1	CCL5
DC.M8.84	Undetermined	LOC642035	ZNF264	KLF12	NSUN5P1	MGC29891	MGC52498	LRIG2	TRMT2B	NUP43	LOC649841
DC.M8.85	Undetermined	SCARF1	NKIRAS1	XRN1	PDCD1LG2	KCND1	SLC25A34	MAFF	FAP	BID	DTX3L
DC.M8.86	Undetermined	TFRC	CLCN3	C12orf4	FLJ46082	PCDHGB6	IL21R	KLHL25
DC.M8.87	Undetermined	HIVEP1	IER5	RRBP1	BTG2	SUPT6H	MFSD2A	SIRT2	TIAL1	MAML1	ZNF276	ZNF282	PLEKHJ1
DC.M8.88	Undetermined	SLC16A6	TSPAN2	GNAQ	ALDOA	CLK3	USP32	DTX2	GTDC1	TAPBP	LOC729196	SERTAD3	RAB43
DC.M8.89	Undetermined	APOBEC3F	SLAMF7	GFI1	RRM1	IDH2	LOC442535	MTHFD1L	PDCD1	MTHFD1	HOXB4	TMEM237	CHAF1A
DC.M8.90	Undetermined	DPRXP4	NLRP12	NOTCH2NL	PPP6R2	LOC440345	RFX4	FLJ14107	SIGLEC6
DC.M8.91	Undetermined	LOC642393	PSMA1	IL4R	MFSD11	RHOT1	ADNP	LOC653471
DC.M8.92	Undetermined	C11orf80	ACOT4	PARM1	MGC52282	ZNF532	GFRA2	SNX25	ST13	EXTL2	JAKMIP2	NMUR1	LRRC1
DC.M8.93	Undetermined	SEMA6B	RPS6KA2	CRHR1	LOC642399	GMPPB	LOC654155	LOC653720	RAB3B	LOC644001
DC.M8.94	Undetermined	CCDC65	CD244	CACNA2D3	OLFM1	CDKN1C	LGALS2	CAMK1	CD4	ADORA3	IL5RA	HRK
DC.M8.95	Undetermined	VAMP5	PSME2	RMI2	TM4SF1	TRIM69	SUCNR1	TFEC	PTX3	C10orf10
DC.M8.96	Undetermined	HLA-DMA	MAN1B1	FAM214A	C9orf142	BBS2	CIITA	SLC23A2	C1orf35	SFT2D3	GATAD1	COG1
DC.M8.97	Undetermined	ARNT	LNPEP	KIAA0226	NRM	ZNF688	C19orf54	CYB5D2	ACP2	LOC727726	ZDHHC24	LRRC29
DC.M8.98	Undetermined	C4orf33	LOC653496	KIAA1109	POLB	FAM170B	IFNAR2	UNC13D	HEBP1	RHBDF2	TIFA	BUD31
DC.M8.99	Undetermined	ITCH	C7orf49	POLR3C	FXYD5	NUAK1	IFT122	VPS11	GRHL1	LOC654101
DC.M8.100	Undetermined	H2AFY2	2006-09-01	LOC642196	LOC401431	CD3D	SNORD68	AEBP1	CYP2U1	ZNF285	C2orf15	HSF5	NUP35
DC.M8.101	Undetermined	CYSLTR1	DLST	SPRTN	TM2D3	C12orf49	COA6	LOC650034	IL4I1	KCTD5	LOC134145	MED8
DC.M8.102	Undetermined	CLEC2B	FAM53B	PMF1	COMTD1	MIB2	MBD3	NELFA	SYNGR1	DVL2	PANK4	GIT1
DC.M8.103	Undetermined	CES2	LINC00341	RNF216	PALLD	MGC61571	ZNF668	DCAF7	ZNF34	CEP85	CDYL
DC.M8.104	Undetermined	LBH	LOC652615	MATK	ACOT1	FAM135A	FBXL17	CLSTN1	LOC644096	ZAP70	EBAG9
DC.M8.105	Undetermined	MT1X	PSMD6	SLC44A1	HNRNPLL	PGAM4	TADA3	PAIP2	YIF1B	TMEM248	LOC389833
DC.M8.106	Undetermined	DNAJC27	GK5	YWHAH	XIAP	RASA2	AZIN1	COL4A3BP	ETNK1	TNFRSF10D	PTGR1
DC.M8.107	Undetermined	CD37	SP110	USF1	DNAJB12	FRS3	COX15	CPT1A	VIPAS39	LOC648509	C9orf64
DC.M8.108	Undetermined	LOC642161	CMTM8	PPIA	CD3G	TIAM1	RPS23	KIAA1147	CLYBL	LOC653316	ABLIM1
DC.M8.109	Undetermined	ARHGAP4	TLE1	ADD3	FLNB	PGM2L1	SRF	PRKAR2A	SPTLC1	RHOA	BTBD7
DC.M8.110	Undetermined	ABCB10	FAHD1	NGRN	LOC646531	SLC7A1	HMBS	TFIP11	MOSPD1	BACE2	WHSC1L1
DC.M8.111	Undetermined	LOC649362	CSHL1	STK32B	ZNF776	ADRA1D	SLC22A18AS	ELMOD3	GABRG2	CRAT
DC.M9.1	Undetermined	ADM2	TMSB4Y	SEMA6A	FOXP1	LOC653127	CASP3	LOC147645	XYLT1	TTN	RNASE1	LOC729264	IQGAP3	PHLDA1	A3GALT2	ZNF799	RC3H1	CDC27	UTY	HILPDA	MSC	PAIP1	LOC644979	NNT	LOC648399	MUSTN1	SLC1A2	OR8U9	CHRNE	MFI2	NIPAL2	LOC644640	TFG	RWDD2B	MYO1C	TXLNG	GSTM1	MKI67	PPP2R5C	GPR20	LOC645351	LOC284964	BARD1	FLJ33790	DACH1	LOC728226	TUBB8	NHLH1	INSL3
DC.M9.2	Undetermined	ZBTB48	EPM2AIP1	HEXDC	PIEZO1	CCDC101	KPNA6	BATF3	CLCN7	TTL	LINS	MFSD3	RRAGB	LTB	UBQLNL	GSE1	CYB561	CCDC24	POU2F2	PLCL1	FZD3	BBS1	L3MBTL2	ENPP2	ZNF513	LOC143666	ELL3	LOC284837	NSMF	ENOSF1	TSPY26P	EPT1	CHD3	FBXL6	ARHGEF19	IL3RA	VILL	KIZ	PDDC1	TBX19	DNAJC4	CERKL	FAM122C	SOX12	NR2C1	ZNF137P	SNORA10	PPP1R13B	TMEM143
DC.M9.3	Undetermined	ZNF397	LOC650909	APOBEC3C	LOC729973	PSME1	TMEM63A	ZNF33B	PRKCZ	ABCB6	RCE1	CYB5D1	OSBPL5	MTCH1	THADA	LOC643031	COL9A2	NRBP1	GTPBP2	TCTA	ABCC10	SMPD2	HUWE1	ZNF687	CD300LB	B3GAT1	LOC648176	PSMD3	NDST2	SESN2	FSTL3	UBE2E3	FBRS	GTPBP1	TICAM1	RPL41	TAF6	BCR	NUBP2	GRK5	TAOK2	PTDSS2	STOML1	MICALL1	BRMS1	LOC255620	SNX18	NFKBID	C1orf186
DC.M9.4	Undetermined	ATF5	FLJ40142	NCK2	GCLM	COL8A2	KPNA1	MAX	PCGF5	TPM4	HIST1H1C	KIF2A	PRG2	PKM	DBN1	LINC00239	IPO11	RGS16	LAPTM4B	YIF1B	CFD	LOC642361	NEAT1	CD151	C5orf30	EPDR1	RSPH9	LIG4	CLSTN3	ATP7B	CTH	RAB4A	ST7	ACSS2	SIGLEC7	AGPAT1	PHF2	FLJ20489	TOM1L2	GRB10	HIPK1	MAMLD1	RFNG	PLTP	CLIC4	NCMAP	MED16	KIAA1571	GCSAM
DC.M9.5	Undetermined	LOC158830	IRF5	CDH23	SRRM2	MYBPH	FAM118A	ANKZF1	CLEC4C	CDK5RAP3	MRPS21	DTX3	LOC643389	EMR4P	LOC730092	C21orf2	SDHAP1	CLDND2	LIG1	HDC	LOC644297	IL8	SLC6A16	ELMO3	SLC23A3	LYG1	TMEM50B	TPPP3	TNFRSF21	TRIM51	LEPREL1	LOC730273	SLC17A9	CCL23	CXorf57	SPINK2	CPA3	CPA5	ACKR2	FCER1A	CHTF18	SLC25A35	MIR17HG	ZNF177	LOC641518	LRRC26	LENG8	NOXA1	VPREB1
DC.M9.6	Undetermined	PI4K2B	CCDC34	KIAA0746	GIMAP2	AGL	SYNJ2	PPM1K	SH3RF1	C9orf91	NUDT14	TNIK	SAV1	SATB1	FLJ27354	LOC646197	ANK3	ATP2B1	PLAG1	CXCR3	RPS3A	FAM114A2	SCAPER	ARHGAP31	PMS2L2	MSH2	LOC729860	ZFP30	C6orf57	LOC647009	ZNF236	ZNF565	PIP4K2B	ATXN10	TADA2A	RHPN2	SDK2	LOC654244	WRAP53	ZNF138	HDAC8	LOC644338	BBS7	FAM207A	URB2	FLJ46020	EIF2S2	RPL8	ZNF132
DC.M9.7	Undetermined	UVSSA	TTC14	SEC24B	LRCH3	LOC643713	CCDC18	2006-09-01	RN7SK	LOC650114	LOC645052	SF3B1	LOC641978	ABCG1	LOC647606	CLEC2D	LOC653853	NFATC2IP	UBE2J2	LOC648749	TCEANC2	BDP1	LOC283932	KIAA2026	ARL4A	EPB41	SNORD33	AKIRIN1	MRE11A	EDN1	CTAGE6	LOC730995	ING4	KIAA1683	DDX12P	NFATC3	WWOX	LOC728127	TRMT10B	RBBP6	ZNF346	LOC644043	FANCG	SLC7A5P1	NGFRAP1	LOC644424	CATSPER2P1	ZNF563	LCAT
DC.M9.8	Undetermined	SSNA1	PDCD10	SYF2	ARF1	DENND1C	CDC42	USP33	WRAP73	CLPTM1	FAM89B	CGRRF1	NFAT5	S100A4	CITED4	TPT1	DNAJB12	DGAT1	LOC647958	FAM103A1	MED13L	CTDSP1	LOC441763	HECW2	YPEL2	YPEL5	NR2C2	POLDIP2	YBX3	PHF23	LOC643720	MIEN1	RPS6KA3	FKBPL	CCBL2	MBD4	KXD1	FAM131A	FUZ	DHX40	ELMO1	CUL4B	CTNS	PPFIA1	ABHD4	ERF	NLRX1	SULT1A2	SEL1L
DC.M9.9	Undetermined	RAB33A	FASTKD3	CLN5	RARRES3	CSNK2A2	HSCB	ARHGAP17	LOC730256	BLM	LOC727820	CELA1	C2orf42	TRMT12	PEX11B	CCDC101	U2AF1L4	LPAR5	PSMD10	SERPINI1	IL27RA	ZNF444	STARD5	FTSJ3	MARCKSL1	DYNC2LI1	PSMG3	METTL21B	PPAN	SIK1	PTPN4	SSSCA1	RAB30	RASD1	TP53	TTYH2	SNORA7B	NCAPH2	LOC201229	PPP1R8	ANKRD39	BNIP1	ANKRD16	XKR6	ELP6	ERGIC3	DDX31	LOC730051	LOC645904
DC.M9.10	Undetermined	ANXA11	SH2D3C	LOC648366	SLX4IP	SETD8	NBPF14	TRAPPC10	H19	THRA	LOC727935	VTI1A	NUP43	PTRF	CHIT1	LOC441864	LOC730704	FABP4	GDF15	PIR	ARL17A	FANCB	HIST1H1T	MAX	LOC197322	MAB21L3	MBNL2	LOC440776	LOC389517	LOC652226	LOC642559	LOC653800	LOC647295	PDPR	STX16	UCMA	TMEM54	RTN4	LOC729227	SESTD1	FOXD4L1	LOC283345	MGC35440	BAZ2A	CTRC	LOC646920	ZCCHC2	TIMP2	HIST1H1D
DC.M9.11	Undetermined	HAPLN3	TXLNG2P	LOC648526	RHOH	USP9Y	CYP2J2	TTTY15	APOL3	LOC201164	SH2D3A	CMSS1	LOC646723	JADE2	SDR39U1	AP3M2	WDR74	ATP6V0E2	ZNF415	NUMA1	SUPT3H	CNN3	CHI3L2	ANKEF1	NR2C2AP	SUSD4	P2RY10	GAMT	MGC39900	MAP3K9	HN1L	MDN1	BEX5	LOC652837	NT5E	CLIP3	MYH10	FLJ38969	MTA3	RLN2	FHIT	STMN1	C10orf35	EFHD1	RAB15	PLEKHG4	PFN2	LOC346887	DSC1
DC.M9.12	Undetermined	FHL3	PACS1	LGALS12	SLC25A13	ZP3	LMNA	LOC729764	SEC62	YTHDC1	CYP4F22	EPC1	SDC4	ITSN1	TMEM241	YAF2	NCR3LG1	CDH2	XPNPEP2	SYT15	LOC650751	ZNF254	PDCL	AAED1	LOC731051	PRKD3	CSDE1	DKFZp667M2411	TNRC6C	ME1	LOC649095	SGCE	WNT10A	CCR9	CEP68	FAM86A	FAM167A	RBBP4	INSIG1	DNTTIP2	LOC649214	DCUN1D4	PITPNA	LOC646195	TNFRSF13C	CLCF1	SGSM1	PDE7B	ZNF699
DC.M9.13	Undetermined	C14orf2	LOC729776	RRNAD1	LOC651630	L1TD1	SLC25A38	RALGDS	STX1A	TSPAN4	FDPS	CHFR	FBXW4	CINP	B2M	ATP5D	NELFE	LY6G5C	C18orf8	PHACTR1	PARD6A	UTS2	ZNF358	SF3B4	NCAM1	C1orf216	SLC20A2	ACSM3	DTD1	TAF5L	FLYWCH2	HGD	HEXIM2	VMO1	LOC650406	LRRC23	AP5S1	TXN2	CRTAP	LOC729774	DNAJC17	TRIOBP	PDK2	IGFL2	CD1A	TTLL5	PROCA1	PTCD1	LOC389517
DC.M9.14	Undetermined	TPCN2	F8A1	TBC1D7	FBXW7	IFI6	GTF2IRD2B	PRDM1	WBP5	EGR2	AKR1C4	TRAF6	NHLRC2	TNIP3	ANXA7	DPP3	LMAN2	C17orf85	LRIF1	MKKS	GDAP2	PSMD1	CPNE5	WAPAL	GOSR2	LOC653204	ANKHD1-EIF4EBP3	RNF19A	LOC649009	HIST1H3G	DNAJB14	LACC1	ERLIN2	LOC643424	ITPKA	GTF2A1	PPP3CB	ZFR	LOC642904	UBR1	FCN3	KIAA0256	DDX6	BZW1	NLRP7	CHST2	FLJ20309	LIN37	EHHADH
DC.M9.15	Undetermined	THEMIS2	LOC653930	STX5	GDI1	MRPL28	LOC644113	MCU	LOC652755	FAM101B	LOC646144	DSC2	LOC727848	DYNAP	STX17	RAB36	NR3C1	MAST4	LOC643550	TBKBP1	SFXN5	STK40	HMGB3	ARRB2	C5AR2	LOC642816	FAM21C	CCDC103	AATK	SPINK8	PER1	SLCO3A1	KIAA2018	LOC648189	NUPL1	ZBTB16	LOC440836	SYCP2	LOC653276	C6orf89	CEP170	TMED8	ARG99	LOC284701	PCYT1A	CMIP	ATP11C	SFT2D2	FLJ31222
DC.M9.16	Undetermined	ZC3HAV1	LOC644422	VSTM1	ABHD17C	ZNF271	PRUNE	IKZF3	SFPQ	CDKN2B	NT5DC3	BIK	SPTY2D1	CBX6	CCRN4L	HP1BP3	CCNI	H6PD	ARPC4	ATF2	HNRNPL	PARP8	C9orf16	POLDIP3	LOC645304	TMPO	BCL2L15	PSMD13	CCNYL1	B3GALNT2	ARMC8	ACOT8	GLCE	SENP7	PACRG	GOLM1	LOC441087	FLJ90757	HERC4	CYB5R2	NCEH1	C6orf120	GAPVD1	GRM2	KISS1R	MFAP4	ATF7IP	ERO1LB	AKT2
DC.M9.17	Undetermined	SP110	MGC40489	HCG4	LOC730259	IDH1	PRMT2	KIAA0319L	SEC22C	GET4	NKX3-1	BPNT1	ADAM10	GNB4	LOC654346	LOC153684	LOC642502	MACF1	AP1S1	TRPM4	LOC400566	ACAD8	DNAJC1	COCH	AMACR	SIGLEC7	LOC650274	SH3BP2	IKZF4	HDGFRP3	ADAM15	FLJ20186	RPS6KC1	ARHGEF6	LOC137107	DHCR24	PLK1	DHFR	XKR8	GALE	FRMD6-AS1	ADAMTSL4	LGR4	ATXN3	KIAA1715	TFCP2L1	PDE6G	ZNF341	MED18
DC.M9.18	Undetermined	GAB3	HNRNPA1	NFYA	PRKD2	RALGPS2	PLCB2	FLJ12716	BOLA2	HM13	PSRC1	CBWD5	TMEM259	PRPF6	HSBP1	TTLL4	CCNY	GMEB1	UTY	RAB8A	SMEK1	LOC728556	CNOT1	LOC148137	AKAP1	DDX3Y	SEC31A	APOOL	CCNT1	MFSD10	PTS	KLHDC3	LILRA1	CDK13	SATB2	DHDH	RPS27	PTPRA	RNF34	LOC645600	DHX8	GLB1L	CTBP1	VPS41	WDHD1	TMEM161B	PAPOLG	ZSCAN29	SETD4
DC.M9.19	Undetermined	CLK3	NAPA	FTH1P2	HCAR3	FTH1P11	ROGDI	LOC653604	CLTCL1	RAPGEFL1	FAM120AOS	LOC654103	STAG3	HOOK2	REPS2	CHRNA10	HIST3H2BB	MSX1	STAU1	LOC338799	TGFB1I1	DMRTB1	LOC646309	FAM107A	FZD5	BCAM	CTSL	LOC729446	HDLBP	KRTAP21-2	PRDM15	LOC642452	PPIL2	RBM11	FAM131C	TNFSF12-TNFSF13	MAGEL2	ALX3	LOC644593	DEFB123	TP63	PLA2G6	KIFC3	LOC642740	EGFR	ZACN	LCE1F	LNPEP	LOC653382
DC.M9.20	Undetermined	PRKCDBP	USMG5	LYZ	LOC650298	MGC20983	SAMD4A	HRASLS2	IFNLR1	SPON2	LDLRAD3	EOGT	MAPRE2	GATC	KLF10	C11orf24	LOC644086	DNAJB4	CD86	NCBP1	AXL	TUBB6	ALG11	KCTD3	ITGA1	LOC654189	MCM7	LIN52	PPP2CB	PCNP	BTBD2	MATR3	LOC728772	NAT1	PPP2R1B	TMEM44	PCNA	GPR174	SLC25A3	CDK2	MRE11A	THUMPD3	NFATC2IP	DCBLD1	AIFM1	ANXA2P3	SLC16A7	ERCC8	CCDC132
DC.M9.21	Undetermined	QKI	LINC00482	TAF12	PNKD	TM6SF1	LOC648164	BRWD3	BOLA2	CAV2	PSPH	HIST2H2BF	NDUFB6	RAB13	TMPRSS3	DLEU2	LOC648863	STK24	FBXO38	UBXN7	SETD3	NIPA2	TUBA8	PLAG1	GNB5	ARPC2	ARSD	CSNK1G1	LGALS8	GOLGA7	RP13-360B22.2	MITF	LOC646675	P2RY1	ACOX1	MYCBP	VEPH1	PUS10	TMEM87B	LOC644295	KCMF1	SF3A1	SHC1	RBMX2	MTRF1L	TMSB15A	ACSL5	UBE2Z	SRGAP1
DC.M9.22	Undetermined	B3GNT8	TMEM110	PHC2	LOC153561	CCL3L1	NAIP	CDKN2D	LOC728441	MARK2	CR1	IVNS1ABP	PIM3	TLN2	CCM2L	LAMB3	WFDC1	DLC1	RAB43	JAK3	LOC440928	ARHGAP6	LOC646424	LOC643935	LOC440503	ADAMTS3	PCSK9	LOC441081	MGAM	LOC284701	TLR8	TRO	CACFD1	LOC645232	BMP2	NEDD4	PTGES	LILRA6	LOC391475	ACSL3	LOC441124	SHOX2	MYO1B	SLC25A24	MKNK1	LOC646310	PRDM5	LOC653651	ARL11
DC.M9.23	Undetermined	UBE2E3	HNRNPA3P1	CD74	KLF10	MKS1	BCCIP	TAF15	SOWAHC	FANCL	GUF1	KNSTRN	KIAA1143	CCL3L1	PSEN2	LAMP5	PPP1CA	IL15RA	CCL3	PCBD1	AP5M1	SASH1	CCL2	SETD9	IPO7	PRR7	LOC727877	STX5	PRCC	BANF1	AHNAK	LOC221710	C1orf43	NDUFV3	WDR20	ZNF385A	LOC728825	LOC389833	CACYBP	ATRN	AGPAT3	RNF121	PEX26	ERAP1	RANBP3	ATP5G2	ZKSCAN8	FOLR2	THRAP3
DC.M9.24	Undetermined	HBE1	PIWIL4	AGTRAP	CDH23	TCF7L2	CEL	SLC26A8	2001-03-01	PLAU	CD97	GNG8	KIAA1958	LOC388588	LOC648710	CXCL11	SNX20	APOL2	MFSD7	CETP	LONRF3	APOL4	HIST1H4D	CAPNS2	SECTM1	KCNE3	CSAD	LOC642120	GRIN3A	ARSB	HORMAD1	PDLIM5	UBE2D3	CFB	CXCL9	CASP10	GALNT10	PRKCD	ADAMTSL4-AS1	LBR	NFKBIZ	DISC1	GSTO2	TOR1AIP2	LOC652671	LOC202134	FLJ36644	LOC284672	LOC650968
DC.M9.25	Undetermined	SAMHD1	C10orf128	ST3GAL1	MBTPS1	NOMO1	ERAP2	LOC653631	HERC2P2	MANEA	GPR89C	P2RX5	DHRS4	RFC2	RFC3	BRWD1	CDK8	LOC652388	PCK2	LOC650020	MRFAP1L1	DOK2	ACOT2	KIAA0251	CHI3L2	TMEM168	ABCC1	SCML4	ZNF286A	CLUAP1	LOC652773	LOC644096	JADE1	CXCR5	FAM195A	ASB3	ADK	NOC4L	BCR	STK16	LOC391157	GET4	DIS3	ARMCX1	LOC648581	MCAT	VPS16	NBPF3	ASPSCR1
DC.M9.26	Undetermined	MTRF1	ANKRD9	LOC653562	EXOC4	CAPN11	TMSB4X	FCGR3A	LOC645634	WDTC1	LOC387686	TIAM2	GPC6	GDF1	CBX3	TNRC6B	BDNF	LINC00479	LOC646447	TNS4	LOC440313	LOC730417	PTPN6	ADRA2C	LOC645284	HOXC10	LOC647742	PHLDB1	LOC389830	ISLR	PAIP2B	LOC644580	CHRNB3	PVALB
DC.M9.27	Undetermined	LOC651528	TTC17	PLGLA	LOC645466	FYTTD1	N4BP2	PNPT1	BRWD1	FAM13A	ZNF585A	FKBP14	GPRIN3	SPIN1	SH3KBP1	SUMF2	PTPLAD1	BICD1	PRKCE	RNF157	TMEM19	ZNF280B	CAMK2D	USP13	COG5	PXMP4	NOL9	POLR1B	IL7R	ANKRD17	PTPRE	AHDC1	GP5	DBT	FBXO41	ZNF813	PTCD2	LOC729137	TRIM65	NAA40	LOC390876	PPARGC1B	MEGF8	LOC650739	MKL2	LOC649150	CC2D1B	LOC642852
DC.M9.28	Undetermined	SMC6	EFHB	ZSCAN26	GDAP1	POMZP3	LOC651149	EED	FAM179B	LOC644482	FLJ39822	SSR3	FLJ38973	NADK2	HMGN3	LRBA	PDE8A	SUCO	ZNRF2	LOC389901	FZD6	RBBP8	KRTAP10-11	ATG2B	MGC11102	PRIM2	LOC201725	MGC61598	ZNF302	FLJ11184	POT1	LOC642443	LY75	ABHD17A	PPHLN1	LOC388122	SACS	TSN	LOC644094	GKAP1	ZNF561	LOC647074	LOC654074	RPSA	HMGN2P46	POLR2K
DC.M9.29	Undetermined	TNNT1	TLR10	PRRG4	MYLIP	XKR3	LOC642946	LOC642373	PKN2	DHRS9	CLEC12A	VNN3	FLJ37307	ZNF652	FLJ11151	ZNF33A	LOC731003	TMEM45B	LOC400499	LOC652578	TBC1D3	CASP8	ANKRD20A1	LOC647135	PGM5	FAM212B	MME	LOC643761	LOC653043	THRA	UCP3	LOC648814	HCG9
DC.M9.30	Undetermined	TUBB6	CD24	CD40	LOC728715	HBZ	LOC730525	SPRY1	FADS3	JUP	FCRLB	SCGB3A1	CD200	PMEPA1	ZNF702P	VAV2	SSPN	FCRL3	LDB2	HLA-DQB1	BCL11A	FBLN2	C1orf21	FRMPD3	MMP23A	DPYSL4	PNOC	KCNG1	PTPRK	MOB3B	LOC648405	CNFN	RTKN	ADAM28	TEAD2	KATNAL1	ABCB4	BEND5	SNX22	DNASE1L3
DC.M9.31	Undetermined	CLCC1	ARSG	ASF1B	ANGPT1	RPS6KA5	TEK	CLEC7A	FGFR1OP	CXCL6	CC2D2B	FLJ10404	SERINC3	SH3RF3	RAB40C	CASC1	GPX3	CLDN9	AGER	EPHB4	PPIF	MAPRE3	FLJ10213	AOC3	DNAJB5	BAIAP3	KIT	MPZL3	SULT1A1	C7orf43
DC.M9.32	Undetermined	TREML4	MYEOV	DEPDC1	LOC646817	KDM5D	GPRC5D	UGGT2	NOMO3	GNL3	DIAPH3	PYCR1	SLC35D1	MIXL1	OXCT2	LOC644311	NLRP7	CAV1	COL4A4	LOC730272	KCNN3	TM9SF1	LOC651961	LOC390712	LARP1B	ALG2	SHCBP1	MMACHC	CCR10	LOC541471	MET	SLC16A14	ALDH1L2	LOC647134	NETO2
DC.M9.33	Undetermined	TFDP1	XIST	APOBEC3A	AQP1	AKAP7	LOC648057	LOC653778	ATP1B2	SYT15	NFIA	MYL4	SUZ12P1	HBBP1	SOX6	ITLN1	LOC643339	KIAA0565	NMNAT3	FEM1B	MSI2	BPTF	ANKH	TSPO2	TAB3	FRMD4A	RFFL	ALS2CR12	FLJ30092	BAG1	KLHDC8A	FZR1
DC.M9.34	Undetermined	TMEM52B	PAQR4	RGL1	C15orf48	UBL5	IER3	DARC	IL27	RPH3A	ZNF143	YWHAB	RBMS2	HOMER3	CYTL1	NEBL	MYO7A	SLC35A2	ITGB4	LOC644950	CLEC3B	TRIM7	FLJ45032	HPD	IGF1R	KDM1B	CPNE2
DC.M9.35	Undetermined	PDGFRB	LAIR2	CDC7	ACOT7	LOC728216	CDCA7	LAG3	MT1G	CTLA4	SGPP2	GSG2	CHAF1B	ELOVL6	EBI3	MOXD1	GPR55	FLJ33590	RAD51	C18orf56	SPSB1	DERL3	UGT2B17	PKMYT1	UGT2B7	RPL22L1	SLC25A10	DOHH
DC.M9.36	Undetermined	RNF213	HESX1	APOL1	RGPD1	USP41	HSP90AA2	LAD1	CEMIP	TWSG1	UBD	AK4	LOC653879	HBEGF	IL6	TANK	C3	CCL19	CD80	C9orf152	SGPP2
DC.M9.37	Undetermined	LOC402560	ARPC1A	KCTD14	HEATR3	SRSF9	STX5	SEC11A	ZNHIT1	FAM89A	ZNF622	PPP6C	ARHGDIB	SNX14	CFH	IL22RA2	STON1	STARD13	CDC26	LOC399939	DTWD2	EYA2	C9orf9	LOC727752
DC.M9.38	Undetermined	CRYBB2	LOC400986	LOC23117	PFN1P2	ANKRD20A11P	NARG2	LOC648885	LOC642109	CKAP5	SCAND2P	POLR2J4	RUFY3	VAC14	TRAPPC2	ZNF441	FAM35A	HBS1L	LOC730952	ZMAT1	LOC642011
DC.M9.39	Undetermined	RASIP1	A2M	CCL20	ALDH7A1	PEG3	AMBP	IGFBP5	MGC24103	ERRFI1	EPCAM	FGA	PMEL	FGG	RAI14	COLEC12	COL1A2	GAGE12I	LOC389834	ITIH2	SERPINA3	SFRP1	COL5A1	TFAP2A
DC.M9.40	Undetermined	AMD1	DOCK11	TMEM45A	ITGB2	LCP1	H3F3A	COQ10B	CCNJL	MARK2	FAM19A2	SLMAP	ZNF630	LOC653060	CNTNAP3B	ANKRD13D	GPBP1L1	LOC653355	CNTNAP3	ZNF93	SCRG1	PDE6H
DC.M9.41	Undetermined	HIST1H2AM	C15orf26	MGC70863	DNAH12	HIST1H2BO	LOC644846	MGC13005	LHFP	NXF3	TPTEP1	PGA3	PGA5	ST7	CLEC2L	TBXA2R	VIL1	ITGA2	MTHFD2L	HSPB3	SPHK1
DC.M9.42	Cell Cycle	RGS1	LRP8	ATAD5	NEIL3	DEPDC1B	ESPL1	E2F8	NPTX1	CPSF6	ZWILCH	SKP2	CDC45	E2F7	CASC5	C16orf59	WDR90	TUBB3	GTSF1L	GINS4	KIAA0101
DC.M9.43	Undetermined	FBXO18	SLC39A9	LOC653468	DIABLO	FAM83A	TSHR	RUNX2	CAPN13	ARHGEF5	KSR1	LOC652128	CREB3	NLRP7	PALD1	LOC646609	LOC390551	COL24A1	UGT8
DC.M9.44	Undetermined	GSTA5	C2	FAM63A	RPL3L	TSC22D4	FLJ41603	SIGLEC11	CALM2	C1orf52	GPR116	YWHAZ	ABCC2	GOSR1	C15orf48	DKFZp761B107	TXLNB	OLFML2B
DC.M9.45	Undetermined	KLRAP1	TARSL2	FUT11	RORA	IQCG	IRAK1BP1	CLIC5	EID1	CEP70	AKAP11	C20orf194	USP46	ABCA3	IKZF2	ILF3
DC.M9.46	Undetermined	C19orf40	LOC728608	MEA1	UBQLN1	COPS5	COX6A1	ZNF519	KIF19	LINC00467	SPAG6	NUF2	CENPP	MRPS36	TMEM155	ECT2
DC.M9.47	Undetermined	TMEM176A	TRIM14	NPEPPS	DDB1	GTF2I	DGKA	CCM2	FSD1L	LOC653994	FAM13A	GNAT2	NOMO1	CCR2
DC.M9.48	Undetermined	RNASE3	FAM83A	HSD3B7	STK38	PKD2L1	ARPC2	APCDD1	CD163L1	FLJ36492	LOC650152
DC.M9.49	Undetermined	G0S2	AOC1	PRUNE2	ACOX2	C1QC	SNORD25	ZNF410	SSU72	WDR96	ZNF462	DEFB1
DC.M9.50	Undetermined	BTN2A1	YTHDC1	ABR	ABHD17B	Kua-UEV	F8A3	MIIP	SON	ELMO1	USF2	LOC654135	EPB41
DC.M9.51	Undetermined	RPL19	NPPA	MSLN	ZNF365	RUNDC3B	HIST3H2A	LOC387895	LCLAT1	GAL	EPHX4	LOC652637	BCR
DC.M9.52	Undetermined	TRIM14	FLJ35429	ZNF326	RAD51D	TMEM107	NCAM1	LOC653073	AKAP2	WDR53	LOC441528	ATPAF2
[truncated: 299 more columns]

## Sheet: Predictive modules
	Title	Predictive score for all modules (random score)	Predictive score DE modules (random score)	V1	V2	V3	V4	V5	V6	V7	V8	V9	V10	V11	V12	V13	V14	V15	V16	V17	V18	V19	V20	V21	V22	V23	V24	V25	V26	V27	V28	V29	V30	V31	V32	V33	V34	V35	V36	V37	V38	V39	V40	V41	V42	V43	V44	V45	V46
LI.M23	RA, WNT, CSF receptors network (monocyte)	0.875 (0.1875)		RARA	FZD1	CEBPA	CSF2RA	FOS	CSF1R	FZD2	RXRA	SPI1	PTGS2	CSF3R	IL8
LI.M56	suppression of MAPK signaling	0.875 (0.1875)		HSPA6	RASGRP4	FOS	CD14	ARRB2	ARRB1	CACNA2D3	IL1B	DUSP6	DUSP1	IL1R2	DUSP3
LI.M79	TBA	0.875 (0.1875)		CXCL3	RNASE4	TFEC	DPYD	MGAM	FAM20C	SULF2	AQP9	ANPEP	TBXAS1
LI.M87	transmembrane transport (I)	0.875 (0.1875)		VDR	SLC7A7	CD36	SLC31A2	SLC4A1	TLR2	NLRP3	SLC11A1	ABCB6	CDH1	DAPK1	SLC14A1	AQP1	HK3	ATP1B2	AQP9	SLC25A21	SLC15A3	ABCG2	KCNH2	HMOX1	SLC22A4	RHAG	TLR4
LI.M105	TBA	0.875 (0.1875)		CDKN2C	H1F0	BEX1	PROK2	BPI	CA2	PTX3	RETN	CLEC11A	SLC22A4	MGST1	LPCAT2	IGFBP7	CPNE2	IRAK3	JAG1	VSTM1	BTBD3
LI.M113	golgi membrane (I)	0.875 (0.1875)		B3GNT5	FAM198B	WLS	PDGFC	LPCAT2	SGMS2	SORT1	TLR8	STEAP4	CSGALNACT1
LI.M118.0	enriched in monocytes (IV)	0.875 (0.1875)	0.875 (0.1875)	PTGS2	EMR1	AMICA1	DOCK5	CD4	LY96	ARHGEF10L	TNFSF13B	LTBR	PGD	TNFRSF1B	LRRK2	DPYD	MGAM	PTX3	LYZ	IL1R2	DOK3	CARD9	EVI5	HCAR3	DUSP6	MYO1F	FGD4	HHEX	HAL	ST3GAL6	DYSF	RNASE6	SLC24A4	VNN1	NAIP	RHOU	CD68	CXCR2	NACC2	SMARCD3	PADI4	TMEM176B	LGALS3	SAMHD1	CTSS	EMILIN2	ACPP	F5	STEAP4
LI.M139	lysosomal/endosomal proteins	0.875 (0.1875)	0.875 (0.1875)	CTSH	SLC11A1	PSAP	CTSB	CTSD	CD68	NPC2	AP1S2	SORT1	CTSS	GAA
LI.M168	enriched in dendritic cells	0.875 (0.1875)		CLEC10A	B3GNT5	PGD	JAG1	FCER1A	EMILIN2	CLEC5A	CA2	CTSB	FAM20C	ADAM9	RRAGD	TACSTD2	CTSL	IL1R1	GGTA1P	DAB2	CAPG	AGPAT9
LI.M242	TBA	0.875 (0.1875)		SNX14	SNX13	STRN3	MAP3K2	ACAP2	MED1	RASA2	REL	DYRK1A	CREBBP	FBXW7
LI.M243	TBA	0.875 (0.1875)		BCAP31	NDUFB9	TMEM160	NDUFB7	TBCB	DDT	SCAND1	APRT	PRELID1	SRM	PSMB3	TUFM
[truncated: 301 more columns]

## Sheet: Day_1_HD_adults
	ID	Title	cerno	N1	AUC	cES	P.Value	adj.P.Val
LI.M75	LI.M75	antiviral IFN signature	181.861	22	0.836264	4.1332	1.11225e-18	3.8484e-16
LI.M127	LI.M127	type I interferon response	138.27	12	0.992964	5.76125	4.83579e-18	8.36591e-16
LI.M150	LI.M150	innate antiviral response	132.876	12	0.919574	5.53648	4.66617e-17	5.38166e-15
LI.M11.0	LI.M11.0	enriched in monocytes (II)	629.14	185	0.634513	1.70038	9.84768e-16	8.51824e-14
LI.M165	LI.M165	enriched in activated dendritic cells (II)	197.484	33	0.716677	2.99217	4.87498e-15	3.37349e-13
LI.M67	LI.M67	activated dendritic cells	108.619	11	0.937034	4.93724	1.94498e-13	1.12161e-11
LI.M111.1	LI.M111.1	viral sensing & immunity; IRF2 targets network (II)	101.576	11	0.964757	4.6171	3.41701e-12	1.68898e-10
LI.M68	LI.M68	RIG-1 like receptor signaling	93.6429	10	0.901631	4.68215	1.69858e-11	7.34637e-10
LI.M111.0	LI.M111.0	viral sensing & immunity; IRF2 targets network (I)	108.233	17	0.812953	3.18333	1.14263e-09	4.39277e-08
LI.M37.0	LI.M37.0	immune activation - generic cluster	847.93	315	0.581452	1.34592	1.30756e-08	4.52416e-07
LI.M66	LI.M66	TBA	98.3975	17	0.845991	2.89404	3.5396e-08	1.11337e-06
LI.M13	LI.M13	innate activation by cytosolic DNA sensing	71.2589	10	0.822306	3.56294	1.13316e-07	3.26729e-06
LI.M112.0	LI.M112.0	complement activation (I)	75.5514	13	0.805779	2.90582	9.98629e-07	2.65789e-05
LI.M119	LI.M119	enriched in activated dendritic cells (I)	62.9676	11	0.68859	2.86216	8.04571e-06	0.000185944
LI.M7.2	LI.M7.2	enriched in NK cells (I)	157.308	44	0.717111	1.7876	8.06115e-06	0.000185944
LI.M5.0	LI.M5.0	regulation of antigen presentation and immune response	224.225	75	0.628248	1.49484	8.21271e-05	0.001776
LI.M4.3	LI.M4.3	myeloid cell enriched receptors and transporters	108.386	30	0.700838	1.80643	0.000131185	0.00245588
LI.M7.0	LI.M7.0	enriched in T cells (I)	167.501	53	0.650066	1.5802	0.000131337	0.00245588
LI.S5	LI.S5	DC surface signature	216.377	73	0.600926	1.48203	0.000139191	0.00245588
LI.M37.2	LI.M37.2	endoplasmic reticulum	72.272	17	0.699225	2.12565	0.000141959	0.00245588
LI.M3	LI.M3	regulation of signal transduction	131.139	39	0.654855	1.68127	0.000157565	0.00258882
LI.M4.0	LI.M4.0	cell cycle and transcription	791.871	327	0.52298	1.21081	0.000164607	0.00258882
LI.M118.0	LI.M118.0	enriched in monocytes (IV)	174.429	57	0.639062	1.53008	0.000234107	0.00352178
LI.S10	LI.S10	Resting dendritic cell surface signature	200.741	68	0.613667	1.47604	0.000257913	0.00371824
LI.M73	LI.M73	enriched in monocytes (III)	54.5569	12	0.728083	2.27321	0.000359063	0.00496943
LI.M209	LI.M209	lysosome	40.8107	8	0.760405	2.55067	0.000592144	0.00788007
LI.M27.0	LI.M27.0	chemokine cluster (I)	68.947	18	0.696628	1.9152	0.000775941	0.00994354
LI.S11	LI.S11	Activated (LPS) dendritic cell surface signature	109.904	34	0.563804	1.61623	0.000976547	0.0120673
LI.M40	LI.M40	complement and other receptors in DCs	50.8667	12	0.640712	2.11945	0.00109696	0.0130879
LI.M64	LI.M64	enriched in activated dendritic cells/monocytes	63.9138	17	0.723772	1.87982	0.00142356	0.0159942
LI.M27.1	LI.M27.1	chemokine cluster (II)	49.9592	12	0.665302	2.08163	0.00143301	0.0159942
LI.M37.1	LI.M37.1	enriched in neutrophils (I)	143.451	49	0.596769	1.46378	0.00190252	0.020004
LI.M7.1	LI.M7.1	T cell activation (I)	138.6	47	0.60073	1.47446	0.0019079	0.020004
LI.M0	LI.M0	targets of FOSL1/2	30.9937	6	0.895401	2.58281	0.00197436	0.020092
LI.M28	LI.M28	antigen presentation (lipids and proteins)	42.6018	10	0.782565	2.13009	0.00230691	0.0228055
LI.M93	LI.M93	TBA	41.9222	10	0.793023	2.09611	0.00283085	0.0272076
LI.M38	LI.M38	chemokines and receptors	44.4609	11	0.703271	2.02095	0.00310452	0.0285893
LI.M4.13	LI.M4.13	cell junction (GO)	44.4219	11	0.71044	2.01918	0.00313986	0.0285893
LI.M139	LI.M139	lysosomal/endosomal proteins	44.2277	11	0.655155	2.01035	0.00332127	0.0294656
LI.M36	LI.M36	T cell surface, activation	46.6412	12	0.697679	1.94338	0.00370415	0.0320409
LI.M7.3	LI.M7.3	T cell activation (II)	87.6473	28	0.649463	1.56513	0.00437132	0.0363095
LI.M52	LI.M52	T cell activation (IV)	45.9972	12	0.673072	1.91655	0.00443042	0.0363095
LI.M89.1	LI.M89.1	putative targets of PAX3	37.4968	9	0.748714	2.08315	0.00451245	0.0363095
LI.M49	LI.M49	transcription regulation in cell development	132.145	47	0.61118	1.40579	0.00582355	0.0457943

## Sheet: Day_3_HD_adults
	ID	Title	cerno	N1	AUC	cES	P.Value	adj.P.Val
LI.M112.0	LI.M112.0	complement activation (I)	71.2048	16	0.633066	2.22515	8.28265e-05	0.028658
LI.M40	LI.M40	complement and other receptors in DCs	56.2393	12	0.755573	2.3433	0.000212588	0.0301846
LI.M7.0	LI.M7.0	enriched in T cells (I)	166.44	54	0.621682	1.54111	0.000261716	0.0301846
LI.M11.0	LI.M11.0	enriched in monocytes (II)	470.719	186	0.573285	1.26537	0.000382784	0.0329109
LI.M169	LI.M169	mitosis (TF motif CCAATNNSNNNGCG)	64.7585	16	0.748755	2.0237	0.000534298	0.0329109
LI.M49	LI.M49	transcription regulation in cell development	145.069	47	0.640337	1.54328	0.00057071	0.0329109

## Sheet: Day_7_HD_adults
	ID	Title	cerno	N1	AUC	cES	P.Value	adj.P.Val
LI.M4.1	LI.M4.1	cell cycle (I)	406.402	143	0.638206	1.42099	3.56603e-06	0.000652083
LI.M4.0	LI.M4.0	cell cycle and transcription	832.508	329	0.589885	1.26521	4.11908e-06	0.000652083
LI.M128	LI.M128	TBA	67.253	12	0.833354	2.80221	5.6539e-06	0.000652083
LI.M101	LI.M101	phosphatidylinositol signaling system	65.4038	12	0.817761	2.72516	1.06184e-05	0.000918489
LI.M37.0	LI.M37.0	immune activation - generic cluster	806.886	332	0.581812	1.21519	0.00011282	0.00682647
LI.M22.0	LI.M22.0	mismatch repair (I)	100.751	27	0.685231	1.86577	0.000118378	0.00682647
LI.M169	LI.M169	mitosis (TF motif CCAATNNSNNNGCG)	68.7469	16	0.739285	2.14834	0.000170989	0.00845177
LI.M7.0	LI.M7.0	enriched in T cells (I)	165.348	54	0.655009	1.531	0.000321959	0.0139247
LI.M179	LI.M179	enriched for TF motif PAX3	46.4297	10	0.775736	2.32148	0.000703454	0.0270439
LI.M4.14	LI.M4.14	Rho GTPase cycle	45.6947	10	0.747913	2.28473	0.000887501	0.0276793
LI.M129	LI.M129	inositol phosphate metabolism	54.217	13	0.661883	2.08527	0.000953175	0.0276793
LI.M246	LI.M246	TBA	45.445	10	0.695762	2.27225	0.000959975	0.0276793
LI.M4.2	LI.M4.2	PLK1 signaling events	106.686	33	0.641408	1.61646	0.00112914	0.0291446
LI.M194	LI.M194	TBA	56.3092	14	0.70656	2.01104	0.00117926	0.0291446
LI.M213	LI.M213	regulation of transcription, transcription factors	69.15	19	0.69509	1.81974	0.00148623	0.0342823
LI.M72.1	LI.M72.1	TBA	63.1302	17	0.680038	1.85677	0.00174695	0.0350437
LI.M6	LI.M6	mitotic cell division	99.5142	31	0.638111	1.60507	0.00176677	0.0350437
LI.M103	LI.M103	cell cycle (III)	148.513	51	0.660899	1.45601	0.00182308	0.0350437
LI.M118.0	LI.M118.0	enriched in monocytes (IV)	161.36	57	0.616011	1.41544	0.00234896	0.0420132
LI.M126	LI.M126	double positive thymocytes	53.6674	14	0.739357	1.91669	0.0024508	0.0420132
LI.M52	LI.M52	T cell activation (IV)	47.9643	12	0.737155	1.99851	0.00254994	0.0420132
LI.M4.5	LI.M4.5	mitotic cell cycle in stimulated CD4 T cells	104.6	34	0.63713	1.53823	0.00289064	0.0451978
LI.M47.2	LI.M47.2	enriched in B cells (III)	74.1339	22	0.632526	1.68486	0.00300448	0.0451978
LI.M5.0	LI.M5.0	regulation of antigen presentation and immune response	205.808	77	0.614457	1.33641	0.0033555	0.0483751

## Sheet: Day_1_LD_adults
	ID	Title	cerno	N1	AUC	cES	P.Value	adj.P.Val
LI.M150	LI.M150	innate antiviral response	77.1209	12	0.759463	3.21337	1.73767e-07	4.18124e-05
LI.M127	LI.M127	type I interferon response	76.2077	12	0.882329	3.17532	2.4169e-07	4.18124e-05
LI.M75	LI.M75	antiviral IFN signature	103.646	22	0.765134	2.35558	1.01681e-06	0.000117272
LI.M165	LI.M165	enriched in activated dendritic cells (II)	125.24	35	0.697671	1.78915	5.58449e-05	0.00483058
LI.M10.0	LI.M10.0	E2F1 targets (Q3)	114.603	33	0.6896	1.73641	0.000195901	0.0130347
LI.M68	LI.M68	RIG-1 like receptor signaling	49.8107	10	0.806579	2.49053	0.000235723	0.0130347
LI.M67	LI.M67	activated dendritic cells	52.5337	11	0.819994	2.3879	0.000263708	0.0130347
LI.M13	LI.M13	innate activation by cytosolic DNA sensing	51.1628	11	0.791692	2.32558	0.000407459	0.0176226
LI.M111.1	LI.M111.1	viral sensing & immunity; IRF2 targets network (II)	49.8483	11	0.674184	2.26583	0.000614785	0.0236351
LI.M7.4	LI.M7.4	T cell activation (III)	60.596	15	0.759269	2.01987	0.000779268	0.0269627
LI.M111.0	LI.M111.0	viral sensing & immunity; IRF2 targets network (I)	64.138	17	0.617941	1.88641	0.00134203	0.042213

## Sheet: Day_3_LD_adults
	ID	Title	cerno	N1	AUC	cES	P.Value	adj.P.Val

## Sheet: Day_7_LD_adults
	ID	Title	cerno	N1	AUC	cES	P.Value	adj.P.Val
LI.M11.0	LI.M11.0	enriched in monocytes (II)	479.307	186	0.569217	1.28846	0.000140148	0.0168259
LI.M81	LI.M81	enriched in myeloid cells and monocytes	120.664	35	0.661018	1.72377	0.000161651	0.0168259
LI.M4.0	LI.M4.0	cell cycle and transcription	795.524	329	0.552264	1.209	0.000176384	0.0168259
LI.M196	LI.M196	platelet activation - actin binding	68.3037	16	0.815964	2.13449	0.000194519	0.0168259

## Sheet: Day_1_HD_adolescents
	ID	Title	cerno	N1	AUC	cES	P.Value	adj.P.Val
LI.M127	LI.M127	type I interferon response	124.218	12	0.98473	5.17575	1.70943e-15	3.78775e-13
LI.M7.2	LI.M7.2	enriched in NK cells (I)	235.398	44	0.823798	2.67498	2.18945e-15	3.78775e-13
LI.M75	LI.M75	antiviral IFN signature	159.648	22	0.822881	3.62836	5.00548e-15	5.77299e-13
LI.M150	LI.M150	innate antiviral response	116.507	12	0.942065	4.85448	4.04559e-14	3.49944e-12
LI.M47.0	LI.M47.0	enriched in B cells (I)	223.687	44	0.808031	2.5419	8.77145e-14	6.06985e-12
LI.M165	LI.M165	enriched in activated dendritic cells (II)	181.69	33	0.725312	2.75289	9.47757e-13	5.4654e-11
LI.M47.1	LI.M47.1	enriched in B cells (II)	172.858	33	0.813168	2.61906	1.63574e-11	8.08523e-10
LI.M67	LI.M67	activated dendritic cells	96.7702	11	0.952151	4.39865	2.35371e-11	1.01798e-09
LI.M11.0	LI.M11.0	enriched in monocytes (II)	561.55	185	0.598856	1.5177	4.62951e-10	1.77979e-08
LI.M66	LI.M66	TBA	103.531	17	0.796703	3.04502	6.00048e-09	2.07616e-07
LI.M111.1	LI.M111.1	viral sensing & immunity; IRF2 targets network (II)	77.0457	11	0.913867	3.50208	4.92966e-08	1.5506e-06
LI.M68	LI.M68	RIG-1 like receptor signaling	72.542	10	0.797284	3.6271	6.96711e-08	2.00885e-06
LI.M111.0	LI.M111.0	viral sensing & immunity; IRF2 targets network (I)	95.9434	17	0.760625	2.82186	8.15293e-08	2.16993e-06
LI.M119	LI.M119	enriched in activated dendritic cells (I)	68.6142	11	0.714838	3.11883	1.09083e-06	2.69591e-05
LI.M37.0	LI.M37.0	immune activation - generic cluster	805.906	313	0.578651	1.28739	1.40638e-06	3.24404e-05
LI.M13	LI.M13	innate activation by cytosolic DNA sensing	63.658	10	0.811493	3.1829	1.90604e-06	4.12181e-05
LI.M112.0	LI.M112.0	complement activation (I)	71.0914	13	0.764643	2.73428	4.59572e-06	9.35363e-05
LI.M69	LI.M69	enriched in B cells (VI)	92.2156	20	0.776827	2.30539	5.2841e-06	0.000101572
LI.M5.0	LI.M5.0	regulation of antigen presentation and immune response	236.216	75	0.624484	1.57478	8.88278e-06	0.00016176
LI.M134	LI.M134	Membrane, ER proteins	60.0319	12	0.791229	2.50133	6.32189e-05	0.00109369
LI.M89.1	LI.M89.1	putative targets of PAX3	49.3302	9	0.906219	2.74057	9.5244e-05	0.00156926
LI.M37.2	LI.M37.2	endoplasmic reticulum	72.7011	17	0.665611	2.13827	0.00012542	0.00197251
LI.M61.0	LI.M61.0	enriched in NK cells (II)	72.0364	17	0.695847	2.11872	0.000151919	0.00228539
LI.M62.0	LI.M62.0	T & B cell development, activation	109.971	31	0.632355	1.77372	0.000169342	0.00244134
LI.M156.0	LI.M156.0	plasma cells & B cells, immunoglobulins	81.4448	22	0.691037	1.85102	0.000510617	0.00706693
LI.M47.2	LI.M47.2	enriched in B cells (III)	78.2303	21	0.658588	1.86263	0.0005816	0.00773976
LI.M123	LI.M123	enriched in B cell differentiation	46.7202	10	0.757792	2.33601	0.000641372	0.00821907
LI.S2	LI.S2	B cell surface signature	197.541	69	0.602795	1.43146	0.000669057	0.00826764
LI.M146	LI.M146	MHC-TLR7-TLR8 cluster	60.8742	15	0.700532	2.02914	0.000720598	0.00859748
LI.M130	LI.M130	enriched in G-protein coupled receptors	42.674	9	0.737067	2.37078	0.00088962	0.0102603
LI.M80	LI.M80	TBA	62.7097	16	0.680331	1.95968	0.000941158	0.0105045
LI.S11	LI.S11	Activated (LPS) dendritic cell surface signature	106.93	33	0.564261	1.62014	0.00107237	0.011595
LI.M58	LI.M58	B cell development/activation	47.2323	11	0.664952	2.14692	0.00136865	0.0143501
LI.M7.0	LI.M7.0	enriched in T cells (I)	154.717	53	0.610766	1.45959	0.00143036	0.014556
LI.S1	LI.S1	NK cell surface signature	120.208	39	0.578939	1.54112	0.00152849	0.0151102
LI.M73	LI.M73	enriched in monocytes (III)	49.4281	12	0.654783	2.0595	0.00167317	0.016081
LI.M118.0	LI.M118.0	enriched in monocytes (IV)	163.099	57	0.6272	1.4307	0.00175941	0.0164529
LI.M28	LI.M28	antigen presentation (lipids and proteins)	43.196	10	0.761734	2.1598	0.00192582	0.0175351
LI.M93	LI.M93	TBA	39.8625	9	0.805388	2.21458	0.00217913	0.0193328
LI.M209	LI.M209	lysosome	36.524	8	0.775034	2.28275	0.00244569	0.0202293
LI.M89.0	LI.M89.0	putative targets of PAX3	53.6037	14	0.71381	1.91442	0.00249364	0.0202293
LI.M4.3	LI.M4.3	myeloid cell enriched receptors and transporters	95.3442	30	0.661741	1.58907	0.00249989	0.0202293
LI.M7.1	LI.M7.1	T cell activation (I)	137.052	47	0.607113	1.458	0.00251405	0.0202293
LI.M27.1	LI.M27.1	chemokine cluster (II)	47.8731	12	0.706838	1.99471	0.00261703	0.0205794
LI.M43.1	LI.M43.1	myeloid, dendritic cell activation via NFkB (II)	50.2735	13	0.689591	1.9336	0.002916	0.0224208
LI.M40	LI.M40	complement and other receptors in DCs	47.373	12	0.643685	1.97387	0.00301574	0.0226836
LI.M157	LI.M157	enriched in NK cells (III)	49.7578	13	0.661884	1.91376	0.00336009	0.0243635
LI.M97	LI.M97	enriched for SMAD2/3 signaling	35.5122	8	0.680269	2.21951	0.0033799	0.0243635
LI.M43.0	LI.M43.0	myeloid, dendritic cell activation via NFkB (I)	52.2376	14	0.69075	1.86563	0.00360118	0.0254287
LI.M118.1	LI.M118.1	enriched in monocytes (surface)	59.9837	17	0.728361	1.76423	0.00388843	0.0269079
LI.M38	LI.M38	chemokines and receptors	43.5107	11	0.68694	1.97776	0.00408088	0.027686
LI.M3	LI.M3	regulation of signal transduction	113.749	39	0.577618	1.45832	0.00514838	0.0342565
LI.M47.3	LI.M47.3	enriched in B cells (IV)	42.2679	11	0.701662	1.92127	0.00580002	0.0378643
LI.M94	LI.M94	growth factor induced, enriched in nuclear receptor subfamily 4	39.3828	10	0.705623	1.96914	0.00597308	0.038272
LI.M7.3	LI.M7.3	T cell activation (II)	85.8354	28	0.643057	1.53278	0.00632416	0.0397847
LI.M86.1	LI.M86.1	proinflammatory dendritic cell, myeloid cell response	49.8148	14	0.70196	1.7791	0.00678215	0.041904

## Sheet: Day_3_HD_adolescents
	ID	Title	cerno	N1	AUC	cES	P.Value	adj.P.Val
LI.M47.0	LI.M47.0	enriched in B cells (I)	413.116	44	0.931516	4.6945	1.44326e-43	4.99367e-41
LI.M47.1	LI.M47.1	enriched in B cells (II)	281.266	33	0.910419	4.26161	2.25639e-28	3.90356e-26
LI.M69	LI.M69	enriched in B cells (VI)	185.198	20	0.929719	4.62995	1.45705e-20	1.68046e-18
LI.S2	LI.S2	B cell surface signature	367.747	86	0.640558	2.13806	2.78552e-16	2.40948e-14
LI.M156.0	LI.M156.0	plasma cells & B cells, immunoglobulins	149.639	22	0.773689	3.40089	1.96021e-13	1.35647e-11
LI.M37.0	LI.M37.0	immune activation - generic cluster	897.266	322	0.587529	1.39327	1.3307e-10	7.6737e-09
LI.M47.2	LI.M47.2	enriched in B cells (III)	121.375	21	0.809816	2.88988	1.22572e-09	6.05858e-08
LI.M7.2	LI.M7.2	enriched in NK cells (I)	187.755	45	0.744998	2.08616	7.33183e-09	3.17102e-07
LI.M47.3	LI.M47.3	enriched in B cells (IV)	62.2751	11	0.868718	2.83069	1.02308e-05	0.000393316
LI.M62.0	LI.M62.0	T & B cell development, activation	125.663	34	0.632907	1.84798	2.65016e-05	0.000916954
LI.M112.0	LI.M112.0	complement activation (I)	64.6546	13	0.805559	2.48672	3.85034e-05	0.00121111
LI.S8	LI.S8	Naive B cell surface signature	112.588	30	0.682448	1.87647	4.66008e-05	0.00128671
LI.M89.1	LI.M89.1	putative targets of PAX3	54.3102	10	0.79917	2.71551	5.20274e-05	0.00128671
LI.M40	LI.M40	complement and other receptors in DCs	60.6275	12	0.778892	2.52614	5.20635e-05	0.00128671
LI.M47.4	LI.M47.4	enriched in B cells (V)	56.2221	11	0.744207	2.55555	7.94578e-05	0.00175958
LI.M57	LI.M57	immuregulation - monocytes, T and B cells	52.9965	10	0.722964	2.64983	8.13681e-05	0.00175958
LI.M123	LI.M123	enriched in B cell differentiation	55.8685	11	0.755944	2.53948	8.92982e-05	0.00181748
LI.S11	LI.S11	Activated (LPS) dendritic cell surface signature	121.648	36	0.636561	1.68956	0.000232072	0.00446093
LI.M102	LI.M102	TBA	39.9669	7	0.739467	2.85478	0.000258169	0.00470139
LI.M134	LI.M134	Membrane, ER proteins	64.1111	15	0.672856	2.13704	0.000284675	0.00492487
LI.M118.1	LI.M118.1	enriched in monocytes (surface)	68.1773	17	0.614268	2.00521	0.000451025	0.00743117
LI.M37.1	LI.M37.1	enriched in neutrophils (I)	150.139	49	0.687743	1.53203	0.000556533	0.00875275
LI.M5.0	LI.M5.0	regulation of antigen presentation and immune response	214.49	76	0.582365	1.41112	0.000636478	0.00957484
LI.M60	LI.M60	lymphocyte generic cluster	63.6174	16	0.733769	1.98804	0.000733587	0.0105759
LI.M89.0	LI.M89.0	putative targets of PAX3	60.6314	15	0.749316	2.02105	0.000771542	0.0106781
LI.M83	LI.M83	enriched in naive and memory B cells	39.5245	8	0.753864	2.47028	0.00091314	0.0116264
LI.M58	LI.M58	B cell development/activation	48.5339	11	0.640673	2.20609	0.000921971	0.0116264
LI.M206	LI.M206	Wnt signaling pathway	39.435	8	0.819665	2.46469	0.000940869	0.0116264
LI.M246	LI.M246	TBA	41.0288	9	0.665375	2.27938	0.00150853	0.0179984
LI.M95.1	LI.M95.1	enriched in antigen presentation (III)	52.4878	13	0.621282	2.01876	0.00156763	0.0180801
LI.M2.1	LI.M2.1	extracellular matrix (II)	117.051	38	0.612711	1.54014	0.00174734	0.0195025
LI.M118.0	LI.M118.0	enriched in monocytes (IV)	162.705	57	0.576509	1.42724	0.00187952	0.0203223
LI.M97	LI.M97	enriched for SMAD2/3 signaling	39.3972	9	0.591268	2.18873	0.00251948	0.0260441
LI.M43.0	LI.M43.0	myeloid, dendritic cell activation via NFkB (I)	53.4811	14	0.626144	1.91004	0.002578	0.0260441
LI.M146	LI.M146	MHC-TLR7-TLR8 cluster	56.0505	15	0.626901	1.86835	0.0026941	0.0260441
LI.M61.0	LI.M61.0	enriched in NK cells (II)	61.4214	17	0.634751	1.80651	0.00270979	0.0260441
LI.M77	LI.M77	collagen, TGFB family et al	68.0656	20	0.610626	1.70164	0.0036915	0.0345205
LI.M62.1	LI.M62.1	enriched for unknown TF motif CTCNANGTGNY	37.3167	9	0.759226	2.07315	0.00476452	0.0431707
LI.M94	LI.M94	growth factor induced, enriched in nuclear receptor subfamily 4	45.6573	12	0.646766	1.90239	0.00486606	0.0431707

[truncated: 1 more sheets: Day_7_HD_adolescents]
