# Supplementary material for: Safety and immunogenicity of ChAd63-KH vaccine in post-kala-azar dermal leishmaniasis patients in Sudan
Source: Mol Ther. 2021 Mar 27;29(7):2366–77. doi: 10.1016/j.ymthe.2021.03.020 (PMC8261165; doi:10.1016/j.ymthe.2021.03.020)
Supplement: Table S4. Gene set enrichment analysis — Sheets contain output from EnrichR for GO Biological Processes 2018, Cellular Component 2018, Reactome 2016 and WikiPathways 2019 for DE genes at day 1 post vaccination in adult high dose and adolescent high dose cohorts. [file mmc5.xlsx]

## Sheet: Biol_Process_Adult
Term	Adjusted P-value	Odds Ratio	Combined Score	Genes
cellular response to type I interferon (GO:0071357)	1.00258e-24	17.8742	1140.32	IFITM3;IFITM1;SP100;IFI6;ADAR;IFI35;IFIT1;SAMHD1;IFIT3;IFIT2;OASL;RSAD2;STAT1;MX2;STAT2;MX1;HLA-B;ISG15;BST2;ISG20;OAS1;IFI27;OAS2;OAS3;IRF7;IRF8;XAF1;MYD88
type I interferon signaling pathway (GO:0060337)	5.0129e-25	17.8742	1140.32	IFITM3;IFITM1;SP100;IFI6;ADAR;IFI35;IFIT1;SAMHD1;IFIT3;IFIT2;OASL;RSAD2;STAT1;MX2;STAT2;MX1;HLA-B;ISG15;BST2;ISG20;OAS1;IFI27;OAS2;OAS3;IRF7;IRF8;XAF1;MYD88
negative regulation of viral life cycle (GO:1903901)	1.28367e-21	17.0056	944.554	FCN1;IFITM3;IFITM1;IFIT5;IFIT1;OASL;TRIM6;IFI16;TRIM5;CCL5;TRIM26;TRIM21;RSAD2;MX1;EIF2AK2;ISG15;PML;BST2;ISG20;PARP10;PLSCR1;OAS1;OAS2;OAS3;APOBEC3A
negative regulation of viral genome replication (GO:0045071)	9.10874e-17	16.5975	731.718	IFITM3;IFITM1;RSAD2;MX1;IFIT5;EIF2AK2;ISG15;IFIT1;OASL;BST2;ISG20;PARP10;TRIM6;PLSCR1;OAS1;IFI16;OAS2;OAS3;CCL5;APOBEC3A
regulation of viral genome replication (GO:0045069)	7.55836e-16	13.8313	577.412	IFITM3;IFITM1;RSAD2;MX1;IFIT5;EIF2AK2;ADAR;ISG15;IFIT1;OASL;BST2;ISG20;PARP10;TRIM6;PLSCR1;OAS1;IFI16;OAS2;OAS3;CCL5;APOBEC3A
cytokine-mediated signaling pathway (GO:0019221)	2.9503e-14	3.67086	139.126	IFITM3;CD86;CDKN1A;IFITM1;IL1RN;IRS2;IL27;ADAR;IFI35;IFIT1;IFI30;IFIT3;TNFSF13B;IFIT2;OASL;LMNB1;MT2A;TRIM5;CASP1;TRIM26;JAK2;TRIM21;TRIM22;IL15RA;RSAD2;RIPK2;HLA-B;CEACAM1;PSMA1;IFI27;OAS1;OAS2;OAS3;IRF7;PSME2;IRF8;SP100;IFI6;SAMHD1;CCL8;CCL5;CCL2;CCR1;STAT1;STAT2;MX2;MX1;ISG15;PML;PSMB9;BST2;ISG20;TRIM38;XAF1;HLA-DRB1;MYD88
cellular response to interferon-gamma (GO:0071346)	3.44754e-13	8.58492	302.941	SP100;STAT1;HLA-B;IFI30;PML;OASL;MT2A;CCL8;OAS1;TRIM5;OAS2;OAS3;CCL5;CASP1;IRF7;IRF8;CCL2;TRIM26;LGALS9;TRIM38;JAK2;TRIM21;TRIM22;HLA-DRB1
interferon-gamma-mediated signaling pathway (GO:0060333)	1.66046e-12	11.2626	378.221	SP100;STAT1;HLA-B;IFI30;PML;OASL;MT2A;OAS1;TRIM5;OAS2;OAS3;IRF7;IRF8;TRIM26;TRIM38;JAK2;TRIM21;TRIM22;HLA-DRB1
response to cytokine (GO:0034097)	1.63787e-11	7.21631	224.971	IFITM3;IFITM1;SP100;GCH1;SRC;STAT1;MX2;MX1;EIF2AK2;ISG15;ADAR;PML;BST2;NUB1;PLSCR1;LAMP3;KYNU;CASP1;LGALS9;XAF1;JAK2;TRIM21;MYD88;TRIM56
response to interferon-alpha (GO:0035455)	2.6611e-08	21.9673	520.118	IFITM3;BST2;IFITM1;PYHIN1;MX2;LAMP3;EIF2AK2;ADAR;GAS6
response to interferon-gamma (GO:0034341)	2.76097e-08	9.15304	215.506	IFITM3;IFITM1;SP100;GCH1;STAT1;BST2;NUB1;CCL8;KYNU;CCL5;CASP1;IRF8;CCL2;LGALS9;TRIM21
response to interferon-beta (GO:0035456)	2.73358e-06	17.4711	329.549	IFITM3;BST2;IFITM1;PLSCR1;TRIM6;PNPT1;STAT1;XAF1
regulation of type I interferon production (GO:0032479)	5.76821e-06	6.83427	123.261	ZBP1;DDX58;PRKDC;TREX1;UBE2L6;ISG15;HERC5;IFIH1;IFI16;DHX58;IRF7;TRIM21;MYD88;TRIM56
regulation of viral entry into host cell (GO:0046596)	4.17447e-05	12.7673	204.053	FCN1;IFITM3;CD74;IFITM1;TRIM5;TRIM26;LGALS9;TRIM38
response to type I interferon (GO:0034340)	5.46676e-05	29.6384	463.657	SP100;MX1;ISG15;IFIT1;TRIM56
positive regulation of cytokine-mediated signaling pathway (GO:0001961)	0.000279867	10.0591	140.286	ZBP1;CD74;TRIM6;GFI1;CASP1;PARP14;PARP9;GAS6
positive regulation of type I interferon production (GO:0032481)	0.000632388	6.69254	87.4741	IFIH1;ZBP1;IFI16;RIPK2;DDX58;PRKDC;STAT1;DHX58;IRF7;MYD88
positive regulation of interferon-alpha production (GO:0032727)	0.00111877	13.1033	163.041	IFIH1;DDX58;STAT1;RIPK2;IRF7;TLR7
regulation of nuclease activity (GO:0032069)	0.00129165	27.6625	338.727	OAS1;OAS2;OAS3;OASL
regulation of defense response to virus by host (GO:0050691)	0.00145188	9.68188	116.926	TRIM6;DTX3L;DDX58;STAT1;LILRB1;IFIT1;PARP9
regulation of innate immune response (GO:0045088)	0.00139269	6.01359	72.5815	PLSCR1;IFI16;STAT1;GFI1;CCL5;STAT2;DHX58;PARP9;SAMHD1;USP18
positive regulation of cytokine production (GO:0001819)	0.00160701	3.39495	40.3317	ZBP1;PRKDC;RIPK2;DDX58;CRTAM;CXCL17;EIF2AK2;DDX60;MAPK13;C5;IFI16;DHX58;IRF7;FFAR2;TLR7;LGALS9;HPSE;MYD88
positive regulation of defense response to virus by host (GO:0002230)	0.00168078	11.8554	139.782	TRIM6;DTX3L;STAT1;DDX58;LILRB1;PARP9
negative regulation of cytokine production (GO:0001818)	0.00295164	4.52659	50.6296	HERC5;IFIH1;CEACAM1;DDX58;DHX58;GBA;UBE2L6;ISG15;LILRB1;LGALS9;GAS6;CMKLR1
negative regulation of viral entry into host cell (GO:0046597)	0.00399657	13.8313	149.945	IFITM3;FCN1;IFITM1;TRIM5;TRIM26
regulation of interferon-alpha production (GO:0032647)	0.00547912	12.9668	135.974	IFIH1;STAT1;DDX58;RIPK2;IRF7
negative regulation of natural killer cell mediated cytotoxicity (GO:0045953)	0.00720653	18.4417	187.635	CEACAM1;LILRB1;SERPINB9;LGALS9
positive regulation of intracellular signal transduction (GO:1902533)	0.00789924	2.3389	23.4974	CD86;NCF1;SRC;IFIT5;IRS2;DDX60;TRIM5;CASP10;CCL5;DHX58;GCNT2;TNFSF10;CASP1;LGALS9;JAK2;EPHB2;TRIM22;CD74;RIPK2;EIF2AK2;BST2;NOS1AP;HPSE;TRIM38;GAS6;PIK3AP1;MYD88
positive regulation of cytokine secretion (GO:0050715)	0.0110718	5.11567	49.4872	FCN1;IFIH1;TRIM6;C5;DDX58;CRTAM;FFAR2;LGALS9;SPTBN1
protein trimerization (GO:0070206)	0.0171852	7.78008	71.5775	SKI;TRIM6;PNPT1;MLKL;TRIM21;TRIM22
antigen processing and presentation of exogenous peptide antigen via MHC class I (GO:0042590)	0.0174963	4.78774	43.8048	FCER1G;NCF1;PSMA1;CD207;HLA-B;CYBB;PSME2;IFI30;PSMB9
regulation of fibroblast proliferation (GO:0048145)	0.0171031	6.31427	57.7146	SKI;PARP10;CD74;CDKN1A;CD300A;GAS6;CDC73
positive regulation of chemokine production (GO:0032722)	0.02226	7.32243	64.7745	CD74;C5;EIF2AK2;FFAR2;TLR7;LGALS9
STAT cascade (GO:0097696)	0.0224138	9.4304	83.0753	STAT1;STAT2;CCL2;NMI;JAK2
positive regulation of I-kappaB kinase/NF-kappaB signaling (GO:0043123)	0.0243049	3.30932	28.7888	CD74;RIPK2;IFIT5;BST2;TRIM5;CASP10;TNFSF10;CASP1;TLR7;LGALS9;TRIM38;TRIM22;MYD88
protein kinase B signaling (GO:0043491)	0.02413	7.11322	61.7311	SETX;NR4A1;CDKN1A;CCL5;CCL2;GAS6
regulation of granulocyte chemotaxis (GO:0071622)	0.0276349	12.7673	108.718	CAMK1D;CCL5;CXCL17;CMKLR1
negative regulation of viral release from host cell (GO:1902187)	0.0269077	12.7673	108.718	TRIM5;TRIM26;TRIM21;PML
leukocyte differentiation (GO:0002521)	0.0262178	12.7673	108.718	BATF3;RRAS;LILRB1;GAS6
toll-like receptor 9 signaling pathway (GO:0034162)	0.0255623	12.7673	108.718	UNC93B1;TLR7;PIK3AP1;MYD88
positive regulation of sequence-specific DNA binding transcription factor activity (GO:0051091)	0.0296712	2.89491	24.1482	PRKCH;CAMK1D;RIPK2;DDX58;EIF2AK2;TRIM5;BTK;TRIM14;CAPN3;TRIM26;LGALS9;TRIM38;TRIM21;TRIM22;MYD88
negative regulation of leukocyte degranulation (GO:0043301)	0.0320191	20.7469	170.982	CEACAM1;CD300A;LGALS9
positive regulation of innate immune response (GO:0045089)	0.0323241	6.55165	53.7781	ZBP1;TRIM6;PLSCR1;CCL5;DHX58;DDX60
positive regulation of NF-kappaB transcription factor activity (GO:0051092)	0.0318323	3.56587	29.2425	PRKCH;TRIM5;RIPK2;BTK;CAPN3;TRIM14;EIF2AK2;LGALS9;TRIM38;TRIM22;MYD88
positive regulation of response to cytokine stimulus (GO:0060760)	0.0312069	11.8554	97.1907	IFIH1;CD74;DDX58;GAS6
regulation of cytokine production (GO:0001817)	0.0314034	3.84202	31.3884	ZBP1;IFIH1;IFI16;DDX58;TREX1;IRF7;EIF2AK2;ISG15;TRIM21;TRIM56
negative regulation of locomotion (GO:0040013)	0.0308195	8.29876	67.7763	TRIM5;CCDC125;TRIM26;TRIM21;PML
positive regulation of interferon-beta production (GO:0032728)	0.0366281	7.97957	63.6237	IFIH1;DDX58;RIPK2;IRF7;TLR7
regulation of macrophage chemotaxis (GO:0010758)	0.0383396	11.065	87.4914	C5;CCL5;CXCL17;CMKLR1
regulation of defense response (GO:0031347)	0.0449447	4.426	34.2036	HERC5;DHX58;CASP1;JAK2;SAMHD1;PIK3AP1;USP18;MYD88
regulation of I-kappaB kinase/NF-kappaB signaling (GO:0043122)	0.0449966	2.84761	21.9463	CD74;RIPK2;STAT1;IFIT5;BST2;TRIM5;CASP10;TNFSF10;CASP1;CAPN3;LGALS9;TRIM38;TRIM22;MYD88
negative regulation of glial cell apoptotic process (GO:0034351)	0.0444478	17.783	136.926	PRKCH;CCL2;GAS6
regulation of response to biotic stimulus (GO:0002831)	0.0436091	17.783	136.926	SCARB2;HERC5;TRIM5
positive regulation of macrophage migration (GO:1905523)	0.0428016	17.783	136.926	CCL5;CXCL17;CMKLR1
regulation by virus of viral protein levels in host cell (GO:0046719)	0.0420233	17.783	136.926	DYNLT1;STAT1;IFIT1
positive regulation of macrophage chemotaxis (GO:0010759)	0.0412729	17.783	136.926	CCL5;CXCL17;CMKLR1
superoxide metabolic process (GO:0006801)	0.0524694	7.1541	53.2412	PRDX2;NCF1;NCF1B;NCF1C;CYBB
positive regulation of viral life cycle (GO:1903902)	0.0542456	5.65824	41.8222	CD74;CCL5;ADAR;LGALS9;TRIM38;IFIT1
negative regulation of type I interferon production (GO:0032480)	0.0533261	5.65824	41.8222	IFIH1;HERC5;DDX58;DHX58;UBE2L6;ISG15
neutrophil degranulation (GO:0043312)	0.0543743	2.07902	15.2914	FCN1;ATP8B4;FCER1G;DYNLT1;CD300A;IDH1;FGL2;CTSZ;CYBB;PRCP;DNAJC13;GPR84;GNS;CTSS;PLAC8;BST2;CST3;CEACAM1;RAB37;NPC2;C3AR1;PECAM1;HPSE;ARSB
glycosaminoglycan metabolic process (GO:0030203)	0.0536181	4.76158	35.0099	EXT1;SDC2;SDC3;GCNT2;HPSE;AGRN;GNS
negative regulation of leukocyte mediated cytotoxicity (GO:0001911)	0.0585798	15.5602	112.777	CEACAM1;LILRB1;LGALS9
positive regulation of viral entry into host cell (GO:0046598)	0.0576499	15.5602	112.777	CD74;TRIM38;LGALS9
neutrophil activation involved in immune response (GO:0002283)	0.0572411	2.0618	14.9258	FCN1;ATP8B4;FCER1G;DYNLT1;CD300A;IDH1;FGL2;CTSZ;CYBB;PRCP;DNAJC13;GPR84;GNS;CTSS;PLAC8;BST2;CST3;CEACAM1;RAB37;NPC2;C3AR1;PECAM1;HPSE;ARSB
negative regulation of fibroblast proliferation (GO:0048147)	0.0611793	9.22084	65.9949	SKI;PARP10;CD300A;CDC73
regulation of chemokine production (GO:0032642)	0.0602524	9.22084	65.9949	EIF2AK2;FFAR2;TLR7;LGALS9
neutrophil mediated immunity (GO:0002446)	0.0612933	2.04487	14.5696	FCN1;ATP8B4;FCER1G;DYNLT1;CD300A;IDH1;FGL2;CTSZ;CYBB;PRCP;DNAJC13;GPR84;GNS;CTSS;PLAC8;BST2;CST3;CEACAM1;RAB37;NPC2;C3AR1;PECAM1;HPSE;ARSB
protein oligomerization (GO:0051259)	0.0621356	2.67702	18.9975	FCER1G;PNPT1;GCH1;TMEM120A;CD3G;TOR1B;PANX2;TRIM6;RNF213;EHD4;CCL5;POLK;TRIM21;TRIM22
aminoglycan catabolic process (GO:0006026)	0.069263	6.4834	45.2108	SDC2;SDC3;HPSE;AGRN;GNS
pattern recognition receptor signaling pathway (GO:0002221)	0.0720511	5.18672	35.8894	FCN1;UNC93B1;FFAR2;TLR7;CTSS;MYD88
podosome assembly (GO:0071800)	0.0753611	13.8313	94.8875	NCF1;NCF1B;NCF1C
negative regulation of viral process (GO:0048525)	0.102018	7.90358	51.7173	IFITM3;STAT1;TRIM14;TRIM21
positive regulation of T cell apoptotic process (GO:0070234)	0.102842	12.4481	81.1828	CCL5;LGALS9;IDO1
endosomal vesicle fusion (GO:0034058)	0.101452	12.4481	81.1828	SAMD9L;SAMD9;ANKFY1
regulation of dendritic cell apoptotic process (GO:2000668)	0.100099	12.4481	81.1828	LILRB1;LGALS9;GAS6
intracellular cholesterol transport (GO:0032367)	0.0987822	12.4481	81.1828	STARD4;NPC2;LDLR
cellular response to lipopolysaccharide (GO:0071222)	0.10527	3.6478	23.5101	CD86;GFI1;PRKCE;CCL5;CASP1;CCL2;LILRB1;CDC73
cellular response to cytokine stimulus (GO:0071345)	0.11195	2.00189	12.7532	CCR1;CD86;CDKN1A;IL1RN;PNPT1;STAT1;STAT2;PYHIN1;DOCK8;GBA;IFIT1;MAPK13;TRIM6;MT2A;CCL8;CCL5;CASP1;CCL2;IRF8;LGALS9;JAK2;GAS6
lysosomal transport (GO:0007041)	0.111463	4.03412	25.6658	SCARB2;DTX3L;VPS51;SORT1;ANKFY1;C9ORF72;ARSB
regulation of interferon-gamma-mediated signaling pathway (GO:0060334)	0.110103	7.54432	47.9962	STAT1;PARP14;PARP9;JAK2
regulation of immune effector process (GO:0002697)	0.111243	3.27582	20.766	HERC5;ZNF683;C1QB;C1QA;C5;C3AR1;SERPING1;CFB;C1QC
proteolysis involved in cellular protein catabolic process (GO:0051603)	0.113625	3.56936	22.5074	CTSO;PSMA1;FAP;CLPP;CTSZ;ISG15;CTSS;PSMB9
interleukin-27-mediated signaling pathway (GO:0070106)	0.122155	11.3165	70.4022	STAT1;IL27;JAK2
positive regulation of tumor necrosis factor secretion (GO:1904469)	0.120701	11.3165	70.4022	IFIH1;DDX58;LGALS9
cellular response to interferon-beta (GO:0035458)	0.119281	11.3165	70.4022	TRIM6;PNPT1;STAT1
negative regulation of viral transcription (GO:0032897)	0.121647	7.21631	44.668	IFITM3;CCL5;TRIM14;TRIM21
antigen processing and presentation of exogenous peptide antigen via MHC class I, TAP-dependent (GO:0002479)	0.128226	3.87275	23.7231	NCF1;PSMA1;CD207;HLA-B;CYBB;PSME2;PSMB9
glycosaminoglycan catabolic process (GO:0006027)	0.129007	4.44576	27.1553	SDC2;SDC3;HPSE;AGRN;GNS;ARSB
protein homooligomerization (GO:0051260)	0.130469	2.62066	15.9482	SKI;RNF213;PNPT1;EHD4;FCER1G;MLKL;GCH1;TMEM120A;CD3G;POLK;TOR1B;SAMHD1
regulation of type I interferon-mediated signaling pathway (GO:0060338)	0.132239	5.31971	32.2424	ZBP1;TRIM6;STAT1;STAT2;USP18
regulation of inflammatory response (GO:0050727)	0.132115	2.74959	16.6372	CCL5;GBA;CXCL17;CASP1;FFAR2;TLR7;JAK2;PIK3AP1;USP18;MYD88;MAPK13
response to interleukin-1 (GO:0070555)	0.130847	3.8218	23.12	CCL8;SRC;CCL5;CCL2;LGALS9;MYD88;MAPK13
positive regulation of immune effector process (GO:0002699)	0.132447	6.91563	41.6774	DHX58;LILRB1;LGALS9;DDX60
negative regulation of G1/S transition of mitotic cell cycle (GO:2000134)	0.131038	6.91563	41.6774	CDKN1A;SLFN11;PRKDC;CDC73
cellular response to arsenic-containing substance (GO:0071243)	0.139768	10.3734	61.7373	CPEB2;ATF3;MAPK13
regulation of mononuclear cell migration (GO:0071675)	0.138312	10.3734	61.7373	CCL5;CXCL17;CMKLR1
negative regulation of leukocyte apoptotic process (GO:2000107)	0.136886	10.3734	61.7373	IRF7;LILRB1;GAS6
JAK-STAT cascade (GO:0007259)	0.136088	5.18672	30.8458	STAT1;STAT2;CCL2;NMI;JAK2
regulation of viral release from host cell (GO:1902186)	0.145332	6.639	38.9789	TRIM5;TRIM26;TRIM21;PML
regulation of interleukin-6 production (GO:0032675)	0.165767	4.93974	28.3026	DDX58;GBA;GAS6;MYD88;MAPK13
cellular response to exogenous dsRNA (GO:0071360)	0.167868	9.57549	54.6477	IFIH1;DDX58;IFIT1
positive regulation of leukocyte chemotaxis (GO:0002690)	0.172102	4.08136	23.1506	CCR1;CCL5;CXCL17;LGALS9;GAS6;CMKLR1
cellular response to interleukin-1 (GO:0071347)	0.173628	2.76625	15.6395	IL1RN;CCL8;PSMA1;RIPK2;CCL5;PSME2;CCL2;MYD88;MAPK13;PSMB9
regulation of B cell proliferation (GO:0030888)	0.176855	4.82486	27.1428	CD74;CD300A;IRS2;IKZF3;TNFSF13B
positive regulation of interleukin-6 production (GO:0032755)	0.175171	4.82486	27.1428	IFIH1;DDX58;LGALS9;MYD88;MAPK13
positive regulation of protein localization to plasma membrane (GO:1903078)	0.173518	4.82486	27.1428	PRKCH;PRKCE;STAC3;EPHB2;SPTBN1
regulation of anatomical structure morphogenesis (GO:0022603)	0.173013	3.54215	19.9039	CEACAM1;SP100;WARS;FMNL2;STAT2;PROK2;KIAA1958
negative regulation of binding (GO:0051100)	0.171411	3.54215	19.9039	SP100;IFI16;CTSZ;IFIT1;JAK2;DISC1;IFIT2
positive regulation of interleukin-8 production (GO:0032757)	0.186676	4.7152	26.0497	FCN1;DDX58;FFAR2;TLR7;LGALS9
regulation of interferon-gamma biosynthetic process (GO:0045072)	0.192688	8.89152	48.7592	IL27;LILRB1;TLR7
regulation of response to interferon-gamma (GO:0060330)	0.190952	8.89152	48.7592	STAT1;PARP9;JAK2
positive regulation of interleukin-8 secretion (GO:2000484)	0.189247	8.89152	48.7592	FCN1;FFAR2;LGALS9
regulation of response to external stimulus (GO:0032101)	0.19734	3.10234	16.8551	SCARB2;HERC5;TRIM5;CASP1;JAK2;PIK3AP1;USP18;MYD88
response to lipopolysaccharide (GO:0032496)	0.197921	2.67702	14.5128	CD86;TRIM6;GCH1;GFI1;CASP1;CCL2;LILRB1;LGALS9;JAK2;CDC73
toll-like receptor signaling pathway (GO:0002224)	0.209652	3.3774	18.0858	RIPK2;UNC93B1;BTK;TLR7;PIK3AP1;CTSS;MYD88
positive regulation of protein localization to cell periphery (GO:1904377)	0.212887	4.51019	24.0438	PRKCH;PRKCE;STAC3;EPHB2;SPTBN1
aminoglycan biosynthetic process (GO:0006023)	0.211068	4.51019	24.0438	EXT1;SDC2;SDC3;GCNT2;AGRN
regulation of tumor necrosis factor secretion (GO:1904467)	0.22055	8.29876	43.8052	IFIH1;DDX58;LGALS9
positive regulation of cysteine-type endopeptidase activity involved in apoptotic signaling pathway (GO:2001269)	0.218697	8.29876	43.8052	TNFSF10;LGALS9;JAK2
positive regulation of cation channel activity (GO:2001259)	0.236274	5.5325	28.7295	GSTM2;STAC3;EPHB2;CTSS
lipopolysaccharide-mediated signaling pathway (GO:0031663)	0.26003	7.78008	39.5909	PRKCE;CCL5;CCL2
cellular response to dsRNA (GO:0071359)	0.257898	7.78008	39.5909	IFIH1;DDX58;IFIT1
positive regulation of interleukin-1 beta production (GO:0032731)	0.259707	5.35404	27.1642	IFI16;RIPK2;CASP1;LGALS9
positive regulation of peptidyl-tyrosine phosphorylation (GO:0050731)	0.290995	2.86164	14.1701	CD74;RIPK2;SRC;CCL5;PARP14;JAK2;PARP9;GAS6
actomyosin structure organization (GO:0031032)	0.29638	3.50652	17.2709	FRMD3;OBSCN;SRC;EPB41L3;LMOD1;CAPN3
positive regulation of interleukin-6 secretion (GO:2000778)	0.297859	7.32243	35.971	IFIH1;DDX58;LGALS9
positive regulation of monocyte chemotaxis (GO:0090026)	0.295514	7.32243	35.971	CCR1;CCL5;CXCL17
long-term memory (GO:0007616)	0.293205	7.32243	35.971	CPEB3;SGK1;LDLR
negative regulation of cysteine-type endopeptidase activity (GO:2000117)	0.307093	3.45781	16.7994	CST3;IFI16;SRC;LAMP3;IFI6;GAS6
MAPK cascade (GO:0000165)	0.307013	2.08961	10.1365	DUSP5;RIPK2;IRS2;PSMB9;MAPK13;SETX;PSMA1;CCL5;PEA15;PSME2;CCL2;LGALS9;JAK2;SPTBN1
regulation of immune response (GO:0050776)	0.317451	2.14908	10.3367	ZNF683;IFITM1;KLRB1;CD300A;CRTAM;HLA-B;CD3G;LILRB1;SAMHD1;PLSCR1;DHX58;IRF7;CD300E
regulation of lymphocyte apoptotic process (GO:0070228)	0.315177	13.8313	66.5201	BTK;CD3G
regulation of digestive system process (GO:0044058)	0.312807	13.8313	66.5201	SGK1;TYMP
regulation of glial cell apoptotic process (GO:0034350)	0.310472	13.8313	66.5201	PRKCH;CCL2
regulation of blood vessel remodeling (GO:0060312)	0.308173	13.8313	66.5201	CST3;CEACAM1
regulation of interleukin-12 secretion (GO:2001182)	0.305907	13.8313	66.5201	LILRB1;LGALS9
regulation of interferon-alpha secretion (GO:1902739)	0.303674	13.8313	66.5201	IFIH1;DDX58
positive regulation of action potential (GO:0045760)	0.301473	13.8313	66.5201	GBA;SCN5A
negative regulation of cytoplasmic translation (GO:2000766)	0.299304	13.8313	66.5201	CPEB3;CPEB2
regulation of interleukin-10 secretion (GO:2001179)	0.297166	13.8313	66.5201	LILRB1;LGALS9
positive regulation of interferon-alpha secretion (GO:1902741)	0.295059	13.8313	66.5201	IFIH1;DDX58
regulation of dendritic cell chemotaxis (GO:2000508)	0.292981	13.8313	66.5201	LGALS9;GAS6
regulation of lysosomal protein catabolic process (GO:1905165)	0.290932	13.8313	66.5201	GBA;LDLR
sterol import (GO:0035376)	0.288912	13.8313	66.5201	STARD4;LDLR
regulation of cytokine production involved in immune response (GO:0002718)	0.286919	13.8313	66.5201	BTK;FFAR2
cholesterol import (GO:0070508)	0.284954	13.8313	66.5201	STARD4;LDLR
regulation of DNA binding (GO:0051101)	0.283249	3.98979	19.1852	SKI;SP100;IFI16;PYHIN1;JAK2
inflammatory response (GO:0006954)	0.289997	2.14055	10.2281	RIPK2;NFATC3;CYBB;FPR3;NMI;CCL8;CCL5;CCRL2;C3AR1;PROK2;CCL2;LGALS9;SIGLEC1
regulation of interferon-beta production (GO:0032648)	0.298603	4.88162	23.15	IFIH1;DDX58;RIPK2;IRF7
response to tumor necrosis factor (GO:0034612)	0.307112	2.9944	14.0961	NUB1;CCL8;GCH1;CCL5;GBA;CCL2;JAK2
regulation of acute inflammatory response (GO:0002673)	0.305275	2.74339	12.9127	C1QB;C1QA;C5;C3AR1;SERPING1;FFAR2;CFB;C1QC
protein polyubiquitination (GO:0000209)	0.304481	2.0527	9.65352	WSB1;DTX3L;UBE4B;PSMB9;HERC5;RNF213;C18ORF25;PSMA1;TRIM5;PSME2;FBXO6;TRIM21;HERC6;TRIM56
negative regulation of phosphorylation (GO:0042326)	0.314278	3.3195	15.4842	CDKN1A;WARS;PRKDC;IRS2;EPHB2;C9ORF72
positive regulation of immune response (GO:0050778)	0.316414	3.84202	17.8705	PLSCR1;CCL5;FFAR2;LILRB1;LGALS9
protein ADP-ribosylation (GO:0006471)	0.332965	6.55165	30.0975	PARP10;PARP14;PARP9
positive regulation of mononuclear cell migration (GO:0071677)	0.330831	6.55165	30.0975	CCR1;CCL5;CXCL17
fat cell differentiation (GO:0045444)	0.334817	3.77216	17.2596	NR4A1;STEAP4;TMEM120A;FFAR2;ATF5
negative regulation of macromolecule metabolic process (GO:0010605)	0.335589	2.67702	12.2256	CCR1;PARP10;MSR1;TRIM6;LGALS9;PARP14;PARP9;LDLR
apoptotic process (GO:0006915)	0.338391	2.15552	9.81243	CSRNP1;PLSCR1;CASP7;FAP;CASP10;PRKCE;MX1;CASP1;CAPN3;JAK2;MYD88;IFIT2
intracellular sterol transport (GO:0032366)	0.358251	11.8554	53.2179	STARD4;NPC2
cellular response to interferon-alpha (GO:0035457)	0.356026	11.8554	53.2179	PYHIN1;GAS6
positive regulation of glutamate receptor signaling pathway (GO:1900451)	0.353828	11.8554	53.2179	NECAB2;EPHB2
positive regulation of dendritic cell chemotaxis (GO:2000510)	0.351657	11.8554	53.2179	LGALS9;GAS6
regulation of MDA-5 signaling pathway (GO:0039533)	0.349513	11.8554	53.2179	DHX58;DDX60
regulation of natural killer cell chemotaxis (GO:2000501)	0.347395	11.8554	53.2179	CCL5;CCL2
positive regulation of lymphocyte apoptotic process (GO:0070230)	0.345302	11.8554	53.2179	CCL5;IDO1
regulation of dendritic cell differentiation (GO:2001198)	0.343235	11.8554	53.2179	LILRB1;LGALS9
negative regulation of T cell mediated immunity (GO:0002710)	0.341191	11.8554	53.2179	CEACAM1;LILRB1
positive regulation of RIG-I signaling pathway (GO:1900246)	0.339173	11.8554	53.2179	DHX58;DDX60
negative regulation of alpha-beta T cell activation (GO:0046636)	0.337177	11.8554	53.2179	CD300A;LILRB1
negative regulation of dendritic cell apoptotic process (GO:2000669)	0.335206	11.8554	53.2179	LILRB1;GAS6
regulation of activation of Janus kinase activity (GO:0010533)	0.333257	11.8554	53.2179	CD300A;CCL5
positive regulation of type I interferon-mediated signaling pathway (GO:0060340)	0.33133	11.8554	53.2179	ZBP1;TRIM6
negative regulation of innate immune response (GO:0045824)	0.342803	6.22407	27.6917	IFI16;DHX58;SERPING1
regulation of vacuole organization (GO:0044088)	0.340844	6.22407	27.6917	SCARB2;KIAA1324;C9ORF72
regulation of response to cytokine stimulus (GO:0060759)	0.338907	6.22407	27.6917	IFIH1;DDX58;PARP9
aromatic amino acid family catabolic process (GO:0009074)	0.336992	6.22407	27.6917	QDPR;KYNU;IDO1
negative regulation of interferon-gamma production (GO:0032689)	0.335099	6.22407	27.6917	LILRB1;LGALS9;GAS6
immune response-activating cell surface receptor signaling pathway (GO:0002429)	0.333227	6.22407	27.6917	FCER1G;C3AR1;FPR3
protein monoubiquitination (GO:0006513)	0.332696	4.48581	19.9401	DTX3L;FANCL;TRIM21;CDC73
negative regulation of mitotic cell cycle phase transition (GO:1901991)	0.338604	3.15143	13.9356	CDKN1A;SLFN11;PSMA1;PSME2;CDC73;PSMB9
activation of cysteine-type endopeptidase activity involved in apoptotic process (GO:0006919)	0.336744	3.15143	13.9356	CASP7;IFI27;CASP10;CASP1;TNFSF10;JAK2
positive regulation of gene expression (GO:0010628)	0.345578	1.56073	6.85258	CD86;SP100;NCF1;RPS4X;LAMP3;SPP1;CAPN3;LGALS9;APBB1;EPHB2;EOMES;CD74;WARS;DTX3L;STAT1;DDX58;PYHIN1;SAMD4A;SERPINB9;LILRB1;PARP9;SETX;PLSCR1;NOS1AP;IRF7;ATF5;CPEB3;GAS6;MYD88
neutrophil migration (GO:1990266)	0.35496	3.57705	15.5902	FCER1G;CCL8;CCL5;PECAM1;CCL2
dendritic cell differentiation (GO:0097028)	0.369539	5.92768	25.5645	BATF3;LILRB1;GAS6
sterol transport (GO:0015918)	0.367552	5.92768	25.5645	MSR1;NPC2;LDLR
mesoderm development (GO:0007498)	0.365587	5.92768	25.5645	BTK;JAK2;IKZF3
positive regulation of phagocytosis (GO:0050766)	0.382088	4.25577	18.1434	CAMK1D;FCER1G;CCL2;GAS6
regulation of RNA metabolic process (GO:0051252)	0.380066	4.25577	18.1434	OAS1;OAS2;OAS3;OASL
positive regulation of cellular catabolic process (GO:0031331)	0.383194	2.74016	11.645	PNPT1;DHRSX;DTX3L;IRS2;TRIM21;GTPBP1;TRIM22
negative regulation of protein homooligomerization (GO:0032463)	0.393803	10.3734	43.7471	SRC;GBA
negative regulation of interleukin-1 production (GO:0032692)	0.391752	10.3734	43.7471	CEACAM1;GAS6
positive regulation of chromatin binding (GO:0035563)	0.389722	10.3734	43.7471	DTX3L;PARP9
regulation of cytoplasmic transport (GO:1903649)	0.387713	10.3734	43.7471	SRC;DNAJC13
insulin metabolic process (GO:1901142)	0.385725	10.3734	43.7471	CEACAM1;CPD
angiogenesis involved in wound healing (GO:0060055)	0.383757	10.3734	43.7471	PRCP;HPSE
B cell mediated immunity (GO:0019724)	0.381809	10.3734	43.7471	CD74;FCER1G
positive regulation of mRNA 3'-end processing (GO:0031442)	0.37988	10.3734	43.7471	CPEB3;CDC73
regulation of nitrogen compound metabolic process (GO:0051171)	0.377971	10.3734	43.7471	NOS1AP;LDLR
immunoglobulin mediated immune response (GO:0016064)	0.376082	10.3734	43.7471	CD74;FCER1G
negative regulation of double-strand break repair via homologous recombination (GO:2000042)	0.37421	10.3734	43.7471	MAGEF1;POLK
cellular response to starvation (GO:0009267)	0.377933	2.71455	11.4075	CDKN1A;MAP1LC3A;IFI16;KIAA1324;EIF2AK2;KPTN;FADS1
regulation of natural killer cell mediated cytotoxicity (GO:0042269)	0.383096	5.65824	23.6732	CRTAM;LILRB1;LGALS9
NAD biosynthetic process (GO:0009435)	0.381218	5.65824	23.6732	PARP10;KYNU;PARP9
protein homotrimerization (GO:0070207)	0.379358	5.65824	23.6732	SKI;PNPT1;MLKL
positive regulation of proteolysis involved in cellular protein catabolic process (GO:1903052)	0.377517	5.65824	23.6732	PYHIN1;GBA;MAGEF1
negative regulation of cell cycle G1/S phase transition (GO:1902807)	0.375693	5.65824	23.6732	CDKN1A;SLFN11;CDC73
regulation of monocyte chemotaxis (GO:0090025)	0.373887	5.65824	23.6732	CCR1;CCL5;CXCL17
regulation of protein activation cascade (GO:2000257)	0.382768	2.68941	11.1761	C1QB;C1QA;C5;C3AR1;SERPING1;CFB;C1QC
cellular response to molecule of bacterial origin (GO:0071219)	0.38637	2.96384	12.2746	CD86;GFI1;CASP1;CCL2;LILRB1;CDC73
regulation of complement activation (GO:0030449)	0.397049	2.66474	10.9505	C1QB;C1QA;C5;C3AR1;SERPING1;CFB;C1QC
cellular protein catabolic process (GO:0044257)	0.402577	3.34627	13.6892	CTSO;FAP;CLPP;CTSZ;CTSS
positive regulation of macromolecule metabolic process (GO:0010604)	0.404979	1.95442	7.97443	WARS;DTX3L;DDX58;GBA;SERPINB9;LILRB1;PLSCR1;LAMP3;NOS1AP;LGALS9;EPHB2;GAS6;MYD88
regulation of ERK1 and ERK2 cascade (GO:0070372)	0.407634	2.01589	8.20265	NECAB2;CCR1;CD74;CEACAM1;CCL8;RRAS;CCL5;GCNT2;CCL2;LGALS9;EPHB2;GAS6
cellular response to peptide hormone stimulus (GO:0071375)	0.407817	2.64051	10.7307	NR4A1;CEACAM1;PRKDC;SRC;GNB4;IRS2;CPEB2
positive regulation of mRNA catabolic process (GO:0061014)	0.40678	5.41223	21.9833	PNPT1;CPEB3;GTPBP1
regulation of interleukin-8 secretion (GO:2000482)	0.404905	5.41223	21.9833	FCN1;FFAR2;LGALS9
dynamin family protein polymerization involved in membrane fission (GO:0003373)	0.436596	9.22084	36.7159	MX2;MX1
regulation of mast cell activation (GO:0033003)	0.434603	9.22084	36.7159	MILR1;PLSCR1
positive regulation of nitric-oxide synthase biosynthetic process (GO:0051770)	0.432627	9.22084	36.7159	CCL2;JAK2
indolalkylamine catabolic process (GO:0046218)	0.43067	9.22084	36.7159	KYNU;IDO1
regulation of cytokine secretion involved in immune response (GO:0002739)	0.42873	9.22084	36.7159	TRIM6;LILRB1
negative regulation of lymphocyte apoptotic process (GO:0070229)	0.426807	9.22084	36.7159	CCL5;IRS2
regulation of leukocyte activation (GO:0002694)	0.424902	9.22084	36.7159	CD74;PLSCR1
dynamin family protein polymerization involved in mitochondrial fission (GO:0003374)	0.423013	9.22084	36.7159	MX2;MX1
mast cell mediated immunity (GO:0002448)	0.421142	9.22084	36.7159	MILR1;SERPINB9
response to vitamin (GO:0033273)	0.419286	9.22084	36.7159	KYNU;SPP1
positive regulation of endocytosis (GO:0045807)	0.424295	3.2417	12.8552	FCER1G;CAMK1D;ANKFY1;GAS6;LDLR
eosinophil chemotaxis (GO:0048245)	0.430816	5.18672	20.4665	CCL8;CCL5;CCL2
eosinophil migration (GO:0072677)	0.428943	5.18672	20.4665	CCL8;CCL5;CCL2
positive regulation of vascular endothelial growth factor production (GO:0010575)	0.427086	5.18672	20.4665	C5;CXCL17;HPSE
negative regulation of T cell proliferation (GO:0042130)	0.425245	5.18672	20.4665	CD86;LILRB1;LGALS9
regulation of primary metabolic process (GO:0080090)	0.427743	2.38813	9.39916	HELZ2;PSMA1;PSME2;IRS2;RGL1;LDLR;FADS1;PSMB9
cellular response to tumor necrosis factor (GO:0071356)	0.426304	2.13885	8.41611	CCL8;PSMA1;STAT1;CCL5;GBA;PSME2;CCL2;JAK2;PSMB9;TNFSF13B
regulation of interferon-gamma production (GO:0032649)	0.425551	3.85989	15.1785	LILRB1;ISG15;LGALS9;GAS6
regulation of humoral immune response (GO:0002920)	0.424399	2.57041	10.1039	C1QB;C1QA;C5;C3AR1;SERPING1;CFB;C1QC
cholesterol transport (GO:0030301)	0.455571	3.77216	14.5444	MSR1;STARD4;NPC2;LDLR
lymphocyte chemotaxis (GO:0048247)	0.453657	3.77216	14.5444	CCL8;CCL5;CCL2;GAS6
unsaturated fatty acid metabolic process (GO:0033559)	0.451759	3.77216	14.5444	GSTM2;DAGLA;PLA2G4A;FADS1
negative regulation of immune response (GO:0050777)	0.449876	3.77216	14.5444	IFI16;CD300A;DHX58;LILRB1
regulation of protein ubiquitination involved in ubiquitin-dependent protein catabolic process (GO:2000058)	0.457046	4.97925	19.0992	PYHIN1;MAGEF1;PML
positive regulation of interleukin-1 beta secretion (GO:0050718)	0.455158	4.97925	19.0992	RIPK2;CASP1;LGALS9
regulation of cytokine-mediated signaling pathway (GO:0001959)	0.454062	2.76625	10.6059	CD74;STAT1;STAT2;JAK2;GAS6;USP18
regulation of protein localization to plasma membrane (GO:1903076)	0.473898	3.09655	11.7272	PRKCH;PRKCE;STAC3;EPHB2;SPTBN1
phospholipase C-activating G-protein coupled receptor signaling pathway (GO:0007200)	0.472697	2.73585	10.3569	P2RY6;GNA15;C3AR1;FPR3;GPR84;GPR157
regulation of B cell apoptotic process (GO:0002902)	0.475999	8.29876	31.3244	BTK;IRS2
superoxide anion generation (GO:0042554)	0.474072	8.29876	31.3244	NCF1;CYBB
macrophage chemotaxis (GO:0048246)	0.47216	8.29876	31.3244	CCL5;CCL2
regulation of cytoplasmic translational elongation (GO:1900247)	0.470264	8.29876	31.3244	CPEB3;CPEB2
tryptophan metabolic process (GO:0006568)	0.468383	8.29876	31.3244	KYNU;IDO1
regulation of granulocyte differentiation (GO:0030852)	0.466517	8.29876	31.3244	CEACAM1;C1QC
macrophage migration (GO:1905517)	0.464665	8.29876	31.3244	CCL5;CCL2
regulation of natural killer cell mediated cytotoxicity directed against tumor cell target (GO:0002858)	0.462829	8.29876	31.3244	CEACAM1;CRTAM
regulation of cytoplasmic translation (GO:2000765)	0.461007	8.29876	31.3244	CPEB3;CPEB2
complement receptor mediated signaling pathway (GO:0002430)	0.459199	8.29876	31.3244	C3AR1;FPR3
positive regulation of smooth muscle cell migration (GO:0014911)	0.457405	8.29876	31.3244	DOCK4;CCL5
regulation of gene expression by genetic imprinting (GO:0006349)	0.455625	8.29876	31.3244	KDM1B;PCGF5
regulation of mitochondrial depolarization (GO:0051900)	0.453859	8.29876	31.3244	SRC;IFI6
tryptophan catabolic process (GO:0006569)	0.452107	8.29876	31.3244	KYNU;IDO1
histone H2B ubiquitination (GO:0033523)	0.450368	8.29876	31.3244	DTX3L;CDC73
regulation of T cell apoptotic process (GO:0070232)	0.448642	8.29876	31.3244	CCL5;IDO1
positive regulation of type 2 immune response (GO:0002830)	0.44693	8.29876	31.3244	CD86;RSAD2
activation of MAPK activity (GO:0000187)	0.451161	2.48253	9.33771	DUSP5;C5;RIPK2;PEA15;CXCL17;PROK2;MAP3K6
phosphatidylethanolamine acyl-chain remodeling (GO:0036152)	0.463406	4.78774	17.862	PLA2G12A;PLA2G4A;PLA2G6
positive regulation of T cell activation (GO:0050870)	0.461969	3.05101	11.3806	CD86;DOCK8;CCL5;CCL2;LGALS9
positive regulation of ERK1 and ERK2 cascade (GO:0070374)	0.465852	2.06437	7.67526	NECAB2;CCR1;CD74;CCL8;CCL5;GCNT2;CCL2;LGALS9;EPHB2;GAS6
regulation of G1/S transition of mitotic cell cycle (GO:2000045)	0.468314	3.60815	13.3825	CDKN1A;SLFN11;PSME2;CDC73
regulation of cysteine-type endopeptidase activity involved in apoptotic process (GO:0043281)	0.474997	2.67702	9.88099	SRC;LAMP3;CASP1;TNFSF10;IFI6;GAS6
vesicle fusion (GO:0006906)	0.495608	2.64854	9.65351	SAMD9L;SAMD9;RAB39A;ANKFY1;VAMP5;STX11
positive regulation of tumor necrosis factor production (GO:0032760)	0.496854	3.53139	12.8494	IFIH1;DDX58;LGALS9;JAK2
phosphatidylcholine acyl-chain remodeling (GO:0036151)	0.499001	4.61042	16.7386	PLA2G12A;PLA2G4A;PLA2G6
endocytic recycling (GO:0032456)	0.497167	4.61042	16.7386	EHD4;VPS51;DENND1A
regulation of protein localization to nucleus (GO:1900180)	0.495346	4.61042	16.7386	DTX3L;PYHIN1;PARP9
negative regulation of myeloid leukocyte differentiation (GO:0002762)	0.493538	4.61042	16.7386	CEACAM1;MAFB;C1QC
phosphatidylserine metabolic process (GO:0006658)	0.491743	4.61042	16.7386	PLA2G12A;PLSCR1;PLA2G4A
regulation of vascular endothelial growth factor production (GO:0010574)	0.489961	4.61042	16.7386	C5;CXCL17;HPSE
positive regulation of protein localization to membrane (GO:1905477)	0.503697	2.62066	9.43266	NECAB2;PRKCH;PRKCE;STAC3;EPHB2;SPTBN1
interleukin-1-mediated signaling pathway (GO:0070498)	0.501885	2.62066	9.43266	IL1RN;PSMA1;RIPK2;PSME2;MYD88;PSMB9
negative regulation of leukocyte activation (GO:0002695)	0.504889	7.54432	27.0825	MILR1;CD300A
activation of cysteine-type endopeptidase activity involved in apoptotic signaling pathway (GO:0097296)	0.503085	7.54432	27.0825	TNFSF10;JAK2
negative regulation of peptide secretion (GO:0002792)	0.501295	7.54432	27.0825	CD74;RSAD2
T cell proliferation (GO:0042098)	0.499517	7.54432	27.0825	DOCK8;LILRB1
regulation of chromatin binding (GO:0035561)	0.497752	7.54432	27.0825	DTX3L;PARP9
interleukin-35-mediated signaling pathway (GO:0070757)	0.496	7.54432	27.0825	STAT1;JAK2
positive regulation of interferon-gamma biosynthetic process (GO:0045078)	0.494259	7.54432	27.0825	IL27;TLR7
cellular protein localization (GO:0034613)	0.499087	1.77649	6.35374	NAPA;FCN1;RTP4;CD74;TMED9;UNC93B1;RAB39A;TBC1D8;STX11;RAB37;ADPRH;EPB41L3;CAPN3;SIL1
regulation of epithelial cell migration (GO:0010632)	0.500521	3.45781	12.3451	CEACAM1;SRC;PRKCE;ARSB
positive regulation of lymphocyte proliferation (GO:0050671)	0.501096	2.9221	10.419	CD86;CD74;CCL5;IRS2;TNFSF13B
response to insulin (GO:0032868)	0.499362	2.9221	10.419	CEACAM1;PRKDC;SORT1;IRS2;CPEB2
regulation of gene expression (GO:0010468)	0.499625	1.40046	4.9879	ZNF793;SP100;SP140;TRIM6;IFI16;LAMP3;GCNT2;LGALS9;APBB1;EPHB2;FADS1;TRIM22;ZNF683;CCR1;MSR1;WARS;SP110;SORT1;DDX58;SERPINB9;LILRB1;TDRD7;PARP14;PARP9;PML;MAPK13;PARP10;PLSCR1;TOX2;MAFB;NOS1AP;ATF5;GAS6;MYD88;SLC2A4RG
cellular response to lipid (GO:0071396)	0.50728	2.098	7.43312	CD86;SETX;GFI1;CASP1;SPP1;CCL2;FFAR2;LILRB1;CDC73
regulation of vasculature development (GO:1901342)	0.509647	4.44576	15.7152	SP100;WARS;PROK2
antigen processing and presentation of peptide antigen via MHC class I (GO:0002474)	0.507908	4.44576	15.7152	FCER1G;HLA-B;IFI30
positive regulation of fibroblast proliferation (GO:0048146)	0.50618	4.44576	15.7152	CD74;CDKN1A;GAS6
SCF-dependent proteasomal ubiquitin-dependent protein catabolic process (GO:0031146)	0.515692	2.88151	10.1223	PSMA1;FBXO39;PSME2;FBXO6;PSMB9
innate immune response activating cell surface receptor signaling pathway (GO:0002220)	0.528561	2.34239	8.16281	FCN1;FCER1G;PSMA1;SRC;PSME2;FFAR2;PSMB9
regulation of protein complex assembly (GO:0043254)	0.539408	2.84204	9.83668	NAPA;WARS;SRC;EIF2AK2;FNIP2
positive regulation of interleukin-1 secretion (GO:0050716)	0.547311	4.29246	14.7799	RIPK2;CASP1;LGALS9
negative regulation of lymphocyte proliferation (GO:0050672)	0.545481	4.29246	14.7799	CD86;CD300A;LILRB1
blood circulation (GO:0008015)	0.546069	3.3195	11.4151	STAT1;C3AR1;TBC1D8;SERPING1
glycosaminoglycan biosynthetic process (GO:0006024)	0.55231	2.51477	8.61089	EXT1;SDC2;ABCC5;SDC3;GCNT2;AGRN
regulation of double-strand break repair via nonhomologous end joining (GO:2001032)	0.550931	6.91563	23.6743	DTX3L;PARP9
regulation of nitric-oxide synthase biosynthetic process (GO:0051769)	0.549113	6.91563	23.6743	CCL2;JAK2
negative regulation of protein oligomerization (GO:0032460)	0.547306	6.91563	23.6743	SRC;GBA
carbohydrate derivative transport (GO:1901264)	0.545512	6.91563	23.6743	NPC2;SLC29A2
entry of bacterium into host cell (GO:0035635)	0.543729	6.91563	23.6743	SRC;CTNND1
activation of cysteine-type endopeptidase activity (GO:0097202)	0.541958	6.91563	23.6743	IFI16;RIPK2
regulation of protein import into nucleus, translocation (GO:0033158)	0.540199	6.91563	23.6743	PARP10;GAS6
PERK-mediated unfolded protein response (GO:0036499)	0.53845	6.91563	23.6743	CCL2;ATF3
positive regulation of mRNA metabolic process (GO:1903313)	0.536713	6.91563	23.6743	PNPT1;GTPBP1
negative regulation of interleukin-12 production (GO:0032695)	0.534988	6.91563	23.6743	LILRB1;CMKLR1
peptidyl-tyrosine modification (GO:0018212)	0.559285	3.25441	10.9858	SRC;BTK;EPHB2;JAK2
positive regulation of protein kinase B signaling (GO:0051897)	0.558714	2.28706	7.71539	CD86;SRC;GCNT2;IRS2;HPSE;GAS6;PIK3AP1
negative regulation of transferase activity (GO:0051348)	0.567103	4.14938	13.9228	DTX3L;SRC;IRS2
aminoglycan metabolic process (GO:0006022)	0.565303	4.14938	13.9228	SDC2;SDC3;AGRN
regulation of blood coagulation (GO:0030193)	0.563514	4.14938	13.9228	FCER1G;FAP;HPSE
positive regulation of B cell proliferation (GO:0030890)	0.561737	4.14938	13.9228	CD74;IRS2;TNFSF13B
regulation of protein processing (GO:0070613)	0.570205	2.26919	7.57295	C1QB;C1QA;C5;C3AR1;SERPING1;CFB;C1QC
chemokine-mediated signaling pathway (GO:0070098)	0.58172	3.19183	10.5782	CCR1;CCL8;CCL5;CCL2
regulation of calcium ion transport (GO:0051924)	0.579902	3.19183	10.5782	CCR1;CCL5;LILRB1;PML
regulation of lymphocyte activation (GO:0051249)	0.602958	6.38366	20.8876	CCL5;IKZF3
positive regulation of cellular carbohydrate metabolic process (GO:0010676)	0.601086	6.38366	20.8876	PRKCE;IRS2
multivesicular body sorting pathway (GO:0071985)	0.599225	6.38366	20.8876	SORT1;CHMP5
positive regulation of protein complex disassembly (GO:0043243)	0.597376	6.38366	20.8876	SETX;GBA
cardiolipin metabolic process (GO:0032048)	0.595537	6.38366	20.8876	PLA2G4A;PLA2G6
cellular response to low-density lipoprotein particle stimulus (GO:0071404)	0.593711	6.38366	20.8876	FCER1G;LDLR
regulation of protein export from nucleus (GO:0046825)	0.592437	4.01553	13.1353	SP100;IFI27;GAS6
positive regulation of viral genome replication (GO:0045070)	0.590631	4.01553	13.1353	CCL5;ADAR;IFIT1
protein destabilization (GO:0031648)	0.588836	4.01553	13.1353	PYHIN1;TRIM21;CDC73
positive regulation of phosphatidylinositol 3-kinase signaling (GO:0014068)	0.59708	3.13161	10.1909	NCF1;CCL5;JAK2;PIK3AP1
neutrophil chemotaxis (GO:0030593)	0.595276	3.13161	10.1909	FCER1G;CCL8;CCL5;CCL2
positive regulation of tyrosine phosphorylation of STAT protein (GO:0042531)	0.593483	3.13161	10.1909	CCL5;JAK2;PARP9;PARP14
protein ubiquitination (GO:0016567)	0.592161	1.55807	5.06904	WSB1;DTX3L;PRKDC;FANCL;MAGEF1;UBE4B;ISG15;CDC73;PSMB9;ABTB2;HERC5;NUB1;RNF213;C18ORF25;PSMA1;PSME2;FBXO6;TRIM21;HERC6
regulation of GTPase activity (GO:0043087)	0.59509	1.9864	6.44684	CCL8;DOCK8;CCL5;STMN3;CCL2;SRGAP2;AGRN;CPEB2;FGD2
positive regulation of cellular biosynthetic process (GO:0031328)	0.595644	2.08774	6.76754	RPS4X;STARD4;CCL5;NOS1AP;SAMD4A;IRS2;CPEB3;LDLR
membrane fusion (GO:0061025)	0.62173	3.07361	9.82241	NAPA;MX2;MX1;STX11
ceramide biosynthetic process (GO:0046513)	0.623328	3.89004	12.4099	SPTLC2;GBA;ST3GAL5
positive regulation of transcription factor import into nucleus (GO:0042993)	0.621484	3.89004	12.4099	DDX58;TLR7;LGALS9
cellular protein modification process (GO:0006464)	0.647507	1.36793	4.30378	PGAP1;PRKDC;SDC2;UBE2L6;HERC5;CST3;NUB1;GCNT2;SPP1;CCL2;FBXO6;CHML;JAK2;MAP3K6;FNIP2;ARSB;CDK17;DUSP5;WSB1;PRKCH;PRKCE;EIF2AK2;ISG15;PPP2R3B;PSMB9;CTTNBP2NL;PSMA1;ADPRH;BTK;PSME2;GAS6;SGK1;MFGE8
positive regulation of cellular component organization (GO:0051130)	0.648739	2.3487	7.37813	TMED9;WARS;GBA;EPHB2;LDLR;FNIP2
regulation of cellular catabolic process (GO:0031329)	0.648571	3.01773	9.4717	DRAM1;IFI16;LAMP3;C9ORF72
positive regulation of cysteine-type endopeptidase activity (GO:2001056)	0.646675	3.01773	9.4717	IFI16;RIPK2;CASP1;TNFSF10
long-chain fatty acid metabolic process (GO:0001676)	0.64479	3.01773	9.4717	GSTM2;DAGLA;PLA2G4A;FADS1
positive regulation of GTPase activity (GO:0043547)	0.646002	1.94502	6.09549	CCL8;CCDC125;DOCK8;CCL5;ADPRH;TBC1D8;CCL2;SRGAP2;AGRN
mitotic cell cycle arrest (GO:0071850)	0.644277	5.92768	18.5754	PNPT1;FAP
regulation of nucleocytoplasmic transport (GO:0046822)	0.642414	5.92768	18.5754	IFI27;MX2
regulation of extracellular matrix disassembly (GO:0010715)	0.640563	5.92768	18.5754	CST3;FAP
regulation of secretion (GO:0051046)	0.638722	5.92768	18.5754	OAS2;SGK1
regulation of monocyte differentiation (GO:0045655)	0.636892	5.92768	18.5754	CD74;IRF7
regulation of lymphocyte differentiation (GO:0045619)	0.635073	5.92768	18.5754	ZNF683;IKZF3
negative regulation of biomineral tissue development (GO:0070168)	0.633263	5.92768	18.5754	CCR1;GAS6
regulation of ventricular cardiac muscle cell membrane repolarization (GO:0060307)	0.631464	5.92768	18.5754	NOS1AP;SCN5A
neutrophil activation (GO:0042119)	0.629675	5.92768	18.5754	FCER1G;CCL5
interleukin-6-mediated signaling pathway (GO:0070102)	0.627897	5.92768	18.5754	STAT1;JAK2
regulation of mRNA catabolic process (GO:0061013)	0.626128	5.92768	18.5754	PNPT1;GTPBP1
regulation of cell migration (GO:0030334)	0.625406	1.70702	5.34641	CCR1;IFITM1;DDX58;SRC;BST2;PTP4A1;CEACAM1;CCL5;GCNT2;SGK1;SRGAP2;SRGAP2B;ARSB
regulation of phosphatidylinositol 3-kinase signaling (GO:0014066)	0.62802	2.59336	8.10434	CEACAM1;NCF1;CCL5;JAK2;PIK3AP1
regulation of protein kinase B signaling (GO:0051896)	0.629802	2.0365	6.35267	CD86;RRAS;SRC;GCNT2;IRS2;HPSE;GAS6;PIK3AP1
entry into host cell (GO:0030260)	0.6325	3.77216	11.7402	SRC;CTNND1;GAS6
positive regulation of calcium ion transport (GO:0051928)	0.630743	3.77216	11.7402	CCR1;CCL5;CCL2
response to exogenous dsRNA (GO:0043330)	0.628996	3.77216	11.7402	IFIH1;DDX58;IFIT1
granulocyte chemotaxis (GO:0071621)	0.645914	2.96384	9.13761	FCER1G;CCL8;CCL5;CCL2
positive regulation of binding (GO:0051099)	0.645811	2.56134	7.89004	SKI;DTX3L;RIPK2;PYHIN1;PARP9
negative regulation of apoptotic process (GO:0043066)	0.666083	1.53998	4.69195	CD74;PRKCH;PRKDC;RIPK2;SRC;IFI6;SERPINB9;IFIT3;SETX;PRDX2;LAMP3;PROK2;CCL2;CAPN3;ATF5;GAS6;EPHB2;MYD88
negative regulation of DNA binding (GO:0043392)	0.67051	3.66122	11.1206	SP100;IFI16;JAK2
positive regulation of DNA binding (GO:0043388)	0.668678	3.66122	11.1206	SKI;TRIM6;PYHIN1
negative regulation of T cell activation (GO:0050868)	0.666856	3.66122	11.1206	CD86;CEACAM1;LILRB1
regulation of interleukin-1 beta secretion (GO:0050706)	0.665044	3.66122	11.1206	RIPK2;CASP1;LGALS9
positive regulation of MAPK cascade (GO:0043410)	0.668517	1.72292	5.21957	NECAB2;CCR1;CD74;CCL8;TRIM5;CCL5;GCNT2;EIF2AK2;CCL2;LGALS9;EPHB2;GAS6
positive regulation of cysteine-type endopeptidase activity involved in apoptotic process (GO:0043280)	0.667274	2.28406	6.91759	IFI27;CASP10;TNFSF10;CASP1;LGALS9;JAK2
myotube differentiation (GO:0014902)	0.680506	5.5325	16.6324	SKI;SORT1
NAD biosynthesis via nicotinamide riboside salvage pathway (GO:0034356)	0.678677	5.5325	16.6324	PARP10;PARP9
regulation of mast cell degranulation (GO:0043304)	0.676857	5.5325	16.6324	CD300A;LGALS9
regulation of protein homooligomerization (GO:0032462)	0.675048	5.5325	16.6324	SRC;GBA
regulation of B cell differentiation (GO:0045577)	0.673248	5.5325	16.6324	BTK;IKZF3
positive regulation of cytokine production involved in immune response (GO:0002720)	0.671457	5.5325	16.6324	TRIM6;FFAR2
negative regulation of cellular component movement (GO:0051271)	0.669676	5.5325	16.6324	SP100;CCDC125
positive regulation of interleukin-4 production (GO:0032753)	0.667904	5.5325	16.6324	CD86;LGALS9
positive regulation of NF-kappaB import into nucleus (GO:0042346)	0.666142	5.5325	16.6324	TLR7;LGALS9
filopodium assembly (GO:0046847)	0.664389	5.5325	16.6324	SRGAP2;FGD2
positive regulation of double-strand break repair (GO:2000781)	0.662645	5.5325	16.6324	DTX3L;PARP9
regulation of lymphocyte proliferation (GO:0050670)	0.660911	5.5325	16.6324	IL27;IKZF3
toll-like receptor 4 signaling pathway (GO:0034142)	0.659185	5.5325	16.6324	PRKCE;PIK3AP1
regulation of T cell mediated cytotoxicity (GO:0001914)	0.657468	5.5325	16.6324	CEACAM1;LILRB1
regulation of peptide secretion (GO:0002791)	0.655761	5.5325	16.6324	CD74;FFAR2
endoderm development (GO:0007492)	0.654062	5.5325	16.6324	EOMES;DUSP5
base conversion or substitution editing (GO:0016553)	0.652372	5.5325	16.6324	ADAR;APOBEC3A
proteolysis (GO:0006508)	0.663369	1.71108	5.11101	CTSO;CASP7;FAP;CLPP;CPD;CTSZ;CASP1;CAPN3;FBXO6;PRCP;LAP3;CTSS
phospholipid transport (GO:0015914)	0.669214	2.86164	8.51526	ATP8B4;NPC2;ATP10D;LDLR
negative regulation of tumor necrosis factor production (GO:0032720)	0.674509	3.55661	10.5461	LILRB1;LGALS9;GAS6
sulfur compound catabolic process (GO:0044273)	0.672784	3.55661	10.5461	HPSE;GNS;ARSB
regulation of protein binding (GO:0043393)	0.677216	2.24291	6.63023	DTX3L;RIPK2;CTSZ;IFIT1;DISC1;IFIT2
regulation of extrinsic apoptotic signaling pathway (GO:2001236)	0.697626	2.81314	8.22518	SP100;SRC;TNFSF10;PML
double-strand break repair (GO:0006302)	0.709793	2.05997	5.9822	SETX;ZFYVE26;DCLRE1C;DTX3L;PRKDC;POLK;PARP9
plasma membrane organization (GO:0007009)	0.713988	3.45781	10.0124	PLSCR1;EPB41L3;SPTBN1
regulation of cysteine-type endopeptidase activity (GO:2000116)	0.712185	3.45781	10.0124	CST3;IFI16;PSMB9
dendritic cell chemotaxis (GO:0002407)	0.715466	5.18672	14.9817	CCR1;CCL5
negative regulation of immune effector process (GO:0002698)	0.713668	5.18672	14.9817	CD300A;LILRB1
phosphatidylinositol acyl-chain remodeling (GO:0036149)	0.711879	5.18672	14.9817	PLA2G12A;PLA2G4A
regulation of RIG-I signaling pathway (GO:0039535)	0.7101	5.18672	14.9817	DHX58;DDX60
positive regulation of lymphocyte differentiation (GO:0045621)	0.708329	5.18672	14.9817	BTK;GAS6
positive regulation of macrophage derived foam cell differentiation (GO:0010744)	0.706567	5.18672	14.9817	MSR1;PRKCH
negative regulation of DNA recombination (GO:0045910)	0.704814	5.18672	14.9817	MAGEF1;POLK
regulation of osteoblast proliferation (GO:0033688)	0.703069	5.18672	14.9817	EIF2AK2;HPSE
positive regulation of nitric-oxide synthase activity (GO:0051000)	0.701333	5.18672	14.9817	GCH1;NOS1AP
G-protein coupled acetylcholine receptor signaling pathway (GO:0007213)	0.699606	5.18672	14.9817	GNA15;AGRN
linoleic acid metabolic process (GO:0043651)	0.697887	5.18672	14.9817	GSTM2;FADS1
positive regulation of macromolecule biosynthetic process (GO:0010557)	0.706784	2.04547	5.87734	RPS4X;GBA;SAMD4A;CCL2;IRS2;CPEB3;JAK2
cell chemotaxis (GO:0060326)	0.705138	2.76625	7.94808	NR4A1;DOCK4;C3AR1;FPR3
activation of protein kinase activity (GO:0032147)	0.704436	1.78085	5.11421	DUSP5;C5;RIPK2;PEA15;CXCL17;PROK2;EIF2AK2;JAK2;GAS6;MAP3K6
negative regulation of transcription from RNA polymerase II promoter (GO:0000122)	0.706676	1.46881	4.20985	EOMES;CBX7;BATF3;SP100;STAT1;GFI1;WWC2;NFATC3;PARP9;CDC73;SKI;IFI16;IFI27;IRF7;IRF8;APBB1;CPEB3;FNIP2;ATF3;ZNF366
positive regulation of protein ubiquitination involved in ubiquitin-dependent protein catabolic process (GO:2000060)	0.731904	2.3847	6.74552	PSMA1;PYHIN1;MAGEF1;PSME2;PSMB9
positive regulation of receptor activity (GO:2000273)	0.730329	3.36436	9.51574	GSTM2;NCF1;EPHB2
regulation of dendrite development (GO:0050773)	0.728565	3.36436	9.51574	CAMK1D;SDC2;CPEB3
negative regulation of Ras protein signal transduction (GO:0046580)	0.72681	3.36436	9.51574	CCDC125;STMN3;EPHB2
regulation of tyrosine phosphorylation of STAT protein (GO:0042509)	0.728429	2.7209	7.68319	CCL5;JAK2;PARP9;PARP14
cellular response to oxidative stress (GO:0034599)	0.731699	2.16489	6.09825	SETX;PRDX2;PNPT1;NCF1;CYBB;CPEB2
regulation of apoptotic process (GO:0042981)	0.731433	1.37464	3.86941	PRKDC;SRC;IKZF3;IFIT3;FGD2;IFIT2;PRDX2;CASP10;TNFSF10;CASP1;PROK2;CAPN3;APBB1;JAK2;EPHB2;CD74;RIPK2;STAT1;SERPINB9;LILRB1;SETX;OBSCN;NOS1AP;ATF5;GAS6;SGK1;MYD88
negative regulation of translation (GO:0017148)	0.748665	2.3576	6.57577	MOV10;SAMD4A;EIF2AK2;CPEB3;CPEB2
peptidyl-serine phosphorylation (GO:0018105)	0.751187	2.00315	5.57562	PRKCH;CAMK1D;PRKDC;PRKCE;GAS6;SGK1;MAPK13
regulation of tissue remodeling (GO:0034103)	0.75275	4.88162	13.5659	CST3;CEACAM1
negative regulation of antigen receptor-mediated signaling pathway (GO:0050858)	0.750967	4.88162	13.5659	CEACAM1;CD300A
positive regulation of lymphocyte migration (GO:2000403)	0.749191	4.88162	13.5659	DOCK8;CCL5
2-oxoglutarate metabolic process (GO:0006103)	0.747424	4.88162	13.5659	IDH1;GPT2
positive regulation of response to biotic stimulus (GO:0002833)	0.745666	4.88162	13.5659	DHX58;DDX60
negative regulation of cell development (GO:0010721)	0.743915	4.88162	13.5659	DYNLT1;LILRB1
negative regulation of intracellular transport (GO:0032387)	0.742173	4.88162	13.5659	CD300A;LGALS9
regulation of protein localization to membrane (GO:1905475)	0.740439	4.88162	13.5659	NECAB2;SPTBN1
positive regulation of calcium ion transmembrane transporter activity (GO:1901021)	0.738713	4.88162	13.5659	GSTM2;STAC3
regulation of T cell migration (GO:2000404)	0.736995	4.88162	13.5659	DOCK8;CCL5
regulation of B cell receptor signaling pathway (GO:0050855)	0.735285	4.88162	13.5659	PRKCH;CD300A
regulation of early endosome to late endosome transport (GO:2000641)	0.733583	4.88162	13.5659	SRC;DNAJC13
positive regulation of cation transmembrane transport (GO:1904064)	0.731889	4.88162	13.5659	NOS1AP;CTSS
regulation of T cell proliferation (GO:0042129)	0.732808	2.67702	7.42982	CD86;CCL5;IL27;LILRB1
protein phosphorylation (GO:0006468)	0.752107	1.50084	4.12298	CDK17;PRKCH;CAMK1D;PRKDC;SRC;PRKCE;EIF2AK2;MAPK13;BTK;CCL2;TLR7;JAK2;GAS6;MAP3K6;EPHB2;SGK1;FNIP2
positive regulation of MAP kinase activity (GO:0043406)	0.764284	1.87542	5.11758	DUSP5;C5;RIPK2;PEA15;CXCL17;PROK2;EIF2AK2;MAP3K6
negative regulation of protein modification process (GO:0031400)	0.763012	2.63453	7.18733	WARS;PRKDC;EPHB2;C9ORF72
positive regulation of cell projection organization (GO:0031346)	0.76127	2.63453	7.18733	SCARB2;SETX;CAMK1D;ARSB
regulation of extrinsic apoptotic signaling pathway via death domain receptors (GO:1902041)	0.780602	3.19183	8.62041	SP100;PEA15;TNFSF10
alpha-amino acid catabolic process (GO:1901606)	0.778828	3.19183	8.62041	HAL;KYNU;IDO1
cellular response to amino acid starvation (GO:0034198)	0.777062	3.19183	8.62041	CDKN1A;EIF2AK2;KPTN
regulation of phosphorylation (GO:0042325)	0.787577	2.09212	5.61749	CDKN1A;POM121C;CCL5;STAT2;FNIP2;PML
homophilic cell adhesion via plasma membrane adhesion molecules (GO:0007156)	0.788298	2.59336	6.95512	CEACAM1;CRTAM;PECAM1;SDK2
positive regulation of JAK-STAT cascade (GO:0046427)	0.786523	2.59336	6.95512	CCL5;JAK2;PARP9;PARP14
negative regulation of osteoclast differentiation (GO:0045671)	0.788745	4.61042	12.3413	MAFB;LILRB1
regulation of lipopolysaccharide-mediated signaling pathway (GO:0031664)	0.786976	4.61042	12.3413	SCARB2;TRIM5
prostaglandin biosynthetic process (GO:0001516)	0.785216	4.61042	12.3413	CBR1;CD74
regulation of cardiac muscle cell membrane repolarization (GO:0099623)	0.783463	4.61042	12.3413	NOS1AP;SCN5A
acute-phase response (GO:0006953)	0.781718	4.61042	12.3413	IL1RN;PLSCR1
phosphatidylglycerol acyl-chain remodeling (GO:0036148)	0.779981	4.61042	12.3413	PLA2G12A;PLA2G4A
regulation of epithelial cell differentiation (GO:0030856)	0.778251	4.61042	12.3413	CEACAM1;KIAA1109
negative regulation of growth (GO:0045926)	0.795085	2.07469	5.50458	BST2;MT2A;CDKN1A;PNPT1;APBB1;PML
negative regulation of transport (GO:0051051)	0.803793	3.11203	8.2161	BST2;LILRB1;CTTNBP2NL
response to peptide hormone (GO:0043434)	0.802022	3.11203	8.2161	SRC;STAT1;SORT1
phosphatidic acid biosynthetic process (GO:0006654)	0.80026	3.11203	8.2161	PLA2G12A;PLA2G4A;AGPAT3
negative regulation of cytokine-mediated signaling pathway (GO:0001960)	0.798505	3.11203	8.2161	IL1RN;PARP14;GAS6
positive regulation of cytokine biosynthetic process (GO:0042108)	0.796757	3.11203	8.2161	CD86;IL27;TLR7
regulation of viral transcription (GO:0046782)	0.795018	3.11203	8.2161	IFITM3;TRIM14;TRIM21
positive regulation of cellular protein localization (GO:1903829)	0.832047	2.51477	6.5193	NECAB2;DTX3L;PYHIN1;PARP9
regulation of phagocytosis (GO:0050764)	0.839432	3.03613	7.83743	CAMK1D;FCER1G;GAS6
phosphatidic acid metabolic process (GO:0046473)	0.837611	3.03613	7.83743	PLA2G12A;PLA2G4A;AGPAT3
monocyte chemotaxis (GO:0002548)	0.835798	3.03613	7.83743	CCL8;CCL5;CCL2
regulation of sprouting angiogenesis (GO:1903670)	0.834153	4.36777	11.2741	CEACAM1;EPN2
negative regulation of double-strand break repair (GO:2000780)	0.832355	4.36777	11.2741	MAGEF1;POLK
negative regulation of proteolysis involved in cellular protein catabolic process (GO:1903051)	0.830565	4.36777	11.2741	LAMP3;PML
regulation of heterotypic cell-cell adhesion (GO:0034114)	0.828783	4.36777	11.2741	IL1RN;GCNT2
striated muscle cell differentiation (GO:0051146)	0.827008	4.36777	11.2741	SKI;SORT1
telomere capping (GO:0016233)	0.825241	4.36777	11.2741	DCLRE1C;PRKDC
tumor necrosis factor-mediated signaling pathway (GO:0033209)	0.841016	2.02409	5.18192	PSMA1;STAT1;PSME2;JAK2;TNFSF13B;PSMB9
negative regulation of protein binding (GO:0032091)	0.848545	2.47724	6.31469	CTSZ;IFIT1;DISC1;IFIT2
positive regulation of autophagy (GO:0010508)	0.846744	2.47724	6.31469	DHRSX;TRIM21;C9ORF72;TRIM22
regulation of protein modification process (GO:0031399)	0.86596	2.96384	7.48228	STAT2;FNIP2;PML
positive regulation of protein localization to nucleus (GO:1900182)	0.864129	2.96384	7.48228	DTX3L;PYHIN1;PARP9
negative regulation of cysteine-type endopeptidase activity involved in apoptotic process (GO:0043154)	0.877829	2.44081	6.11833	SRC;LAMP3;IFI6;GAS6
regulation of endopeptidase activity (GO:0052548)	0.875981	2.44081	6.11833	SERPING1;PSME2;SERPINB9;PSMB9
positive regulation of interleukin-2 production (GO:0032743)	0.8876	4.14938	10.3378	CD86;SPTBN1
mesoderm formation (GO:0001707)	0.88574	4.14938	10.3378	EOMES;ITGB4
intrinsic apoptotic signaling pathway in response to DNA damage by p53 class mediator (GO:0042771)	0.883887	4.14938	10.3378	IFI16;PML
striated muscle cell development (GO:0055002)	0.882041	4.14938	10.3378	LMOD1;CAPN3
negative regulation of telomere maintenance via telomerase (GO:0032211)	0.880204	4.14938	10.3378	XRN1;SRC
regulation of toll-like receptor signaling pathway (GO:0034121)	0.878374	4.14938	10.3378	GFI1;IRF7
positive regulation of T cell migration (GO:2000406)	0.876551	4.14938	10.3378	DOCK8;CCL5
heparan sulfate proteoglycan metabolic process (GO:0030201)	0.874737	4.14938	10.3378	EXT1;HPSE
positive regulation of interferon-gamma production (GO:0032729)	0.89233	2.89491	7.14875	IL27;TLR7;LGALS9
regulation of multicellular organismal development (GO:2000026)	0.89049	2.89491	7.14875	KIAA1109;OAS2;HPSE
negative regulation of cell cycle G2/M phase transition (GO:1902750)	0.892447	2.40544	5.92979	PSMA1;PSME2;ATF5;PSMB9
response to organic cyclic compound (GO:0014070)	0.890615	2.40544	5.92979	KYNU;CCL5;SPP1;CCL2
antigen processing and presentation of exogenous peptide antigen via MHC class II (GO:0019886)	0.891817	2.13885	5.26535	CD74;FCER1G;IFI30;HLA-DRB1;CTSS
negative regulation of cell motility (GO:2000146)	0.889993	2.13885	5.26535	BST2;IFITM1;CCDC125;SRGAP2;SRGAP2B
antigen processing and presentation of exogenous peptide antigen (GO:0002478)	0.888177	2.13885	5.26535	CD74;FCER1G;IFI30;HLA-DRB1;CTSS
phosphorylation (GO:0016310)	0.888573	1.50496	3.7011	CDK17;PRKCH;PRKDC;PRKCE;EIF2AK2;BTK;CCL2;JAK2;GAS6;MAP3K6;EPHB2;SGK1;FNIP2;NADK
viral process (GO:0016032)	0.891048	1.69747	4.16638	RPL4;RPS4X;POM121C;GFI1;IRF7;CCL2;EIF3F;GAS6;CHMP5
antigen processing and presentation of peptide antigen via MHC class II (GO:0002495)	0.912863	2.11703	5.14066	CD74;FCER1G;IFI30;HLA-DRB1;CTSS
vascular endothelial growth factor receptor signaling pathway (GO:0048010)	0.914428	2.37107	5.74868	NCF1;SRC;CYBB;MAPK13
negative regulation of developmental process (GO:0051093)	0.912581	2.37107	5.74868	CST3;SKI;CEACAM1;GAS6
positive regulation of macroautophagy (GO:0016239)	0.918526	2.82912	6.83514	SPTLC2;KIAA1324;C9ORF72
regulation of T cell activation (GO:0050863)	0.916678	2.82912	6.83514	CCL5;CCL2;IL27
regulation of smooth muscle cell proliferation (GO:0048660)	0.914838	2.82912	6.83514	PRKDC;STAT1;CCL5
carboxylic acid biosynthetic process (GO:0046394)	0.913004	2.82912	6.83514	ABCC5;GPT2;FADS1
posttranscriptional regulation of gene expression (GO:0010608)	0.911178	2.82912	6.83514	GCNT2;TDRD7;PARP9
histone ubiquitination (GO:0016574)	0.917715	3.95179	9.51135	DTX3L;CDC73
mitochondrial fission (GO:0000266)	0.915886	3.95179	9.51135	MX2;MX1
phospholipid translocation (GO:0045332)	0.914066	3.95179	9.51135	ATP8B4;ATP10D
branched-chain amino acid catabolic process (GO:0009083)	0.912252	3.95179	9.51135	PPM1K;BCAT1
cellular response to alkaloid (GO:0071312)	0.910446	3.95179	9.51135	GSTM2;CASP7
phosphatidylserine acyl-chain remodeling (GO:0036150)	0.908646	3.95179	9.51135	PLA2G12A;PLA2G4A
positive regulation of cell proliferation (GO:0008284)	0.910204	1.46794	3.52769	CD86;CD74;CDKN1A;PRKCH;STAT1;TBC1D8;IRS2;TNFSF13B;RPS4X;CCL5;GCNT2;PROK2;HPSE;SCN5A;GAS6
post-translational protein modification (GO:0043687)	0.932027	1.51098	3.59234	WSB1;SDC2;PSMB9;CST3;NUB1;PSMA1;SPP1;PSME2;FBXO6;CHML;GAS6;MFGE8;ARSB
hexose metabolic process (GO:0019318)	0.942678	2.76625	6.53988	OAS1;IRS2;GALM
peptidyl-tyrosine autophosphorylation (GO:0038083)	0.94083	2.76625	6.53988	SRC;BTK;JAK2
regulation of lipid metabolic process (GO:0019216)	0.940296	2.07469	4.90202	HELZ2;NPC2;IRS2;RGL1;FADS1
protein transport (GO:0015031)	0.971428	1.52738	3.55611	NAPA;CD74;TMED9;RAB37;UNC93B1;ADPRH;RAB39A;TBC1D8;CD3G;SIL1;SPTBN1;STX11
regulation of vascular endothelial growth factor receptor signaling pathway (GO:0030947)	0.970713	3.77216	8.77794	TMEM204;EPN2
lipid translocation (GO:0034204)	0.968824	3.77216	8.77794	ATP8B4;ATP10D
negative regulation of myeloid cell differentiation (GO:0045638)	0.966943	3.77216	8.77794	MAFB;CDC73
phosphatidylglycerol metabolic process (GO:0046471)	0.965069	3.77216	8.77794	PLA2G12A;PLA2G4A
branched-chain amino acid metabolic process (GO:0009081)	0.963203	3.77216	8.77794	PPM1K;BCAT1
urogenital system development (GO:0001655)	0.961343	3.77216	8.77794	ITGB4;EPHB2
negative regulation of protein import into nucleus (GO:0042308)	0.959491	3.77216	8.77794	PARP10;GAS6
viral genome replication (GO:0019079)	0.957646	3.77216	8.77794	CCL2;GAS6
regulation of bone resorption (GO:0045124)	0.955807	3.77216	8.77794	SRC;SPP1
digestive system development (GO:0055123)	0.953976	3.77216	8.77794	ITGB4;PPDPF
positive regulation of transcription, DNA-templated (GO:0045893)	0.963907	1.25963	2.91575	CD86;CSRNP1;SP100;NCF1;PRKDC;IKZF3;CDC73;HELZ2;IFI16;SPP1;CAPN3;APBB1;EOMES;CD74;DTX3L;RIPK2;PCGF5;STAT1;DDX58;PYHIN1;NFATC3;LILRB1;PARP9;SETX;SKI;NR4A1;PLSCR1;TOX2;TFEC;IRF7;IRF8;ATF5;AGRN;ATF3
interleukin-12-mediated signaling pathway (GO:0035722)	0.96293	2.70612	6.26159	PSME2;JAK2;LMNB1
negative regulation of protein modification by small protein conjugation or removal (GO:1903321)	0.961096	2.70612	6.26159	CAPN3;ISG15;TRIM21
cellular response to interleukin-12 (GO:0071349)	0.959269	2.70612	6.26159	PSME2;JAK2;LMNB1
positive regulation of ion transport (GO:0043270)	0.957449	2.70612	6.26159	CCR1;CCL5;SCN5A
icosanoid metabolic process (GO:0006690)	0.955635	2.70612	6.26159	DAGLA;PLA2G4A;FADS1
neuron projection morphogenesis (GO:0048812)	0.964028	1.78194	4.10422	NTNG2;SDC2;EPB41L3;APBB1;EPHB2;SRGAP2;SGK1
T cell receptor signaling pathway (GO:0050852)	0.962209	1.78194	4.10422	PSMA1;RIPK2;BTK;PSME2;CD3G;HLA-DRB1;PSMB9
regulation of protein phosphorylation (GO:0001932)	0.973745	1.5898	3.63973	CD74;WARS;PRKDC;STAT2;SPDYE4;EPHB2;GAS6;C9ORF72;FNIP2;PML
negative regulation of cell proliferation (GO:0008285)	0.978943	1.486	3.39139	CD164;IFITM1;CDKN1A;WARS;CD300A;EIF2AK2;IFIT3;CDC73;PML;PARP10;SKI;ATF5;JAK2
positive regulation of cytosolic calcium ion concentration (GO:0007204)	0.984305	1.8719	4.25835	CCR1;GNA15;C3AR1;PROK2;FPR3;GPR157
positive regulation of defense response (GO:0031349)	0.987302	2.24291	5.09132	PLSCR1;CCL5;TLR7;MAPK13
myofibril assembly (GO:0030239)	0.99034	2.64854	5.99901	OBSCN;LMOD1;CAPN3
regulation of proteolysis involved in cellular protein catabolic process (GO:1903050)	1	3.60815	8.12384	GBA;PSME2
cellular amino acid catabolic process (GO:0009063)	1	3.60815	8.12384	PPM1K;BCAT1
cellular nitrogen compound biosynthetic process (GO:0044271)	0.998204	3.60815	8.12384	GCH1;GBA
cellular response to interleukin-6 (GO:0071354)	0.996352	3.60815	8.12384	STAT1;JAK2
positive regulation of monooxygenase activity (GO:0032770)	0.994507	3.60815	8.12384	GCH1;NOS1AP
NAD metabolic process (GO:0019674)	0.992669	3.60815	8.12384	KYNU;NADK
intrinsic apoptotic signaling pathway in response to DNA damage (GO:0008630)	1	2.59336	5.75098	IFI16;FNIP2;PML
cellular response to mechanical stimulus (GO:0071260)	1	2.59336	5.75098	CASP1;TLR7;MYD88
regulation of hematopoietic stem cell differentiation (GO:1902036)	1	2.18388	4.79851	PSMA1;PSME2;EIF2AK2;PSMB9
negative regulation of extrinsic apoptotic signaling pathway (GO:2001237)	1	2.18388	4.79851	SRC;PEA15;TNFSF10;IFI6
regulation of signal transduction (GO:0009966)	1	1.60276	3.51139	SCARB2;PLSCR1;SP100;DYNLT1;TRIM5;SRC;TMEM204;GFI1;EPHB2
positive regulation of neutrophil chemotaxis (GO:0090023)	1	3.45781	7.53782	CD74;CAMK1D
histone monoubiquitination (GO:0010390)	1	3.45781	7.53782	DTX3L;CDC73
proteasomal ubiquitin-independent protein catabolic process (GO:0010499)	1	3.45781	7.53782	PSMA1;PSMB9
cellular senescence (GO:0090398)	1	3.45781	7.53782	CDKN1A;PML
negative regulation of interleukin-6 production (GO:0032715)	1	3.45781	7.53782	GBA;GAS6
fatty acid derivative biosynthetic process (GO:1901570)	1	3.45781	7.53782	FAR2;FADS1
regulation of cell cycle G1/S phase transition (GO:1902806)	1	3.45781	7.53782	PSME2;CDC73
protein autoubiquitination (GO:0051865)	1	2.54044	5.51646	RNF213;DTX3L;TRIM21
regulation of hematopoietic progenitor cell differentiation (GO:1901532)	1	2.15552	4.66009	PSMA1;PSME2;EIF2AK2;PSMB9
positive regulation of multicellular organismal process (GO:0051240)	1	1.64332	3.53553	PRKCH;IFI16;SRC;PRKCE;GCNT2;EIF2AK2;GAS6;LDLR
peptidyl-serine modification (GO:0018209)	1	1.70857	3.6574	PRKCH;CAMK1D;PRKDC;PRKCE;GAS6;SGK1;MAPK13
negative regulation of programmed cell death (GO:0043069)	1	1.42381	3.03432	CD74;PRKDC;RIPK2;SRC;SERPINB9;IFIT3;SETX;PRDX2;PROK2;CAPN3;ATF5;GAS6;EPHB2;MYD88
regulation of autophagy (GO:0010506)	1	1.63522	3.48483	DHRSX;DRAM1;IFI16;LAMP3;GBA;TRIM21;C9ORF72;TRIM22
positive regulation of translation (GO:0045727)	1	2.12789	4.52668	RPS4X;CCL5;SAMD4A;CPEB3
negative regulation of protein ubiquitination (GO:0031397)	1	2.48963	5.2945	DTX3L;ISG15;PML
receptor internalization (GO:0031623)	1	2.48963	5.2945	CEACAM1;FCER1G;LILRB1
double-strand break repair via nonhomologous end joining (GO:0006303)	1	2.48963	5.2945	DCLRE1C;PRKDC;POLK
organophosphate ester transport (GO:0015748)	1	3.3195	7.01062	NPC2;LDLR
regulation of voltage-gated calcium channel activity (GO:1901385)	1	3.3195	7.01062	NOS1AP;STAC3
positive regulation of interleukin-12 production (GO:0032735)	1	3.3195	7.01062	RIPK2;LGALS9
positive regulation of neutrophil migration (GO:1902624)	1	3.3195	7.01062	CD74;CAMK1D
positive regulation of peptidyl-threonine phosphorylation (GO:0010800)	1	3.3195	7.01062	TRIM6;RIPK2
negative regulation of sequence-specific DNA binding transcription factor activity (GO:0043433)	1	1.7783	3.72686	PARP10;SP100;GFI1;GAS6;TRIM21;CMKLR1
positive regulation of Wnt signaling pathway (GO:0030177)	1	1.7783	3.72686	SKI;PSMA1;PSME2;DISC1;CDC73;PSMB9
peptidyl-tyrosine phosphorylation (GO:0018108)	1	2.10095	4.39803	SRC;BTK;EPHB2;JAK2
negative regulation of protein kinase activity (GO:0006469)	1	1.90338	3.98187	CDKN1A;CEACAM1;WARS;ADAR;EPHB2
regulation of cellular amine metabolic process (GO:0033238)	1	2.44081	5.08424	PSMA1;PSME2;PSMB9
regulation of cellular amino acid metabolic process (GO:0006521)	1	2.44081	5.08424	PSMA1;PSME2;PSMB9
arachidonic acid metabolic process (GO:0019369)	1	2.44081	5.08424	CBR1;DAGLA;PLA2G4A
positive regulation of signal transduction (GO:0009967)	1	1.61141	3.33753	NECAB2;SKI;CD74;JAK2;GAS6;DISC1;CDC73;EPN2
negative regulation of defense response (GO:0031348)	1	2.07469	4.27394	IFI16;DHX58;GBA;CXCL17
cellular response to oxygen-containing compound (GO:1901701)	1	1.51437	3.11836	SETX;CD86;NCF1;GFI1;CASP1;CCL2;FFAR2;LILRB1;CPEB3;CDC73
apoptotic cell clearance (GO:0043277)	1	3.19183	6.53452	FCN1;GAS6
positive regulation of synapse assembly (GO:0051965)	1	3.19183	6.53452	EPHB2;AGRN
regulation of centrosome cycle (GO:0046605)	1	3.19183	6.53452	ATF5;CHMP5
regulation of NF-kappaB import into nucleus (GO:0042345)	1	3.19183	6.53452	TLR7;LGALS9
positive regulation of granulocyte chemotaxis (GO:0071624)	1	3.19183	6.53452	CD74;CAMK1D
positive regulation of wound healing (GO:0090303)	1	3.19183	6.53452	PRKCE;HPSE
T cell activation involved in immune response (GO:0002286)	1	3.19183	6.53452	FCER1G;LILRB1
regulation of T cell receptor signaling pathway (GO:0050856)	1	3.19183	6.53452	CEACAM1;CD300A
endocrine system development (GO:0035270)	1	3.19183	6.53452	MDK;HESX1
negative regulation of telomere maintenance via telomere lengthening (GO:1904357)	1	3.19183	6.53452	XRN1;SRC
plasma membrane bounded cell projection morphogenesis (GO:0120039)	1	2.39387	4.88488	EPB41L3;SGK1;SRGAP2
negative regulation of NF-kappaB transcription factor activity (GO:0032088)	1	2.02409	4.03863	PARP10;GFI1;TRIM21;CMKLR1
regulation of protein localization to early endosome (GO:1902965)	1	6.91563	13.7883	DTX3L
regulation of glomerular filtration (GO:0003093)	1	6.91563	13.7883	GAS6
positive regulation of interferon-gamma secretion (GO:1902715)	1	6.91563	13.7883	LGALS9
polyamine biosynthetic process (GO:0006596)	1	6.91563	13.7883	SAT1
response to chemokine (GO:1990868)	1	6.91563	13.7883	DOCK8
granzyme-mediated apoptotic signaling pathway (GO:0008626)	1	6.91563	13.7883	UBE4B
regulation of macrophage apoptotic process (GO:2000109)	1	6.91563	13.7883	IRF7
cellular response to chemokine (GO:1990869)	1	6.91563	13.7883	DOCK8
B cell chemotaxis (GO:0035754)	1	6.91563	13.7883	GAS6
vitamin K metabolic process (GO:0042373)	1	6.91563	13.7883	CBR1
COPI coating of Golgi vesicle (GO:0048205)	1	6.91563	13.7883	TMED9
regulation of superoxide metabolic process (GO:0090322)	1	6.91563	13.7883	GCH1
positive regulation of protein localization to early endosome (GO:1902966)	1	6.91563	13.7883	DTX3L
regulation of phagocytosis, engulfment (GO:0060099)	1	6.91563	13.7883	CD300A
positive regulation of amyloid-beta clearance (GO:1900223)	1	6.91563	13.7883	LDLR
heparan sulfate proteoglycan biosynthetic process, polysaccharide chain biosynthetic process (GO:0015014)	1	6.91563	13.7883	EXT1
N-acetylneuraminate catabolic process (GO:0019262)	1	6.91563	13.7883	NAGK
nucleotide-binding oligomerization domain containing 2 signaling pathway (GO:0070431)	1	6.91563	13.7883	RIPK2
positive regulation of extrinsic apoptotic signaling pathway via death domain receptors (GO:1902043)	1	6.91563	13.7883	ATF3
cardiolipin acyl-chain remodeling (GO:0035965)	1	6.91563	13.7883	PLA2G4A
Golgi transport vesicle coating (GO:0048200)	1	6.91563	13.7883	TMED9
positive regulation of fibroblast migration (GO:0010763)	1	6.91563	13.7883	PRKCE
phagosome-lysosome fusion (GO:0090385)	1	6.91563	13.7883	RAB39A
amino sugar catabolic process (GO:0046348)	1	6.91563	13.7883	NAGK
rRNA transport (GO:0051029)	1	6.91563	13.7883	PNPT1
iron ion import across plasma membrane (GO:0098711)	1	6.91563	13.7883	STEAP4
spermine metabolic process (GO:0008215)	1	6.91563	13.7883	SAT1
positive regulation of osteoblast proliferation (GO:0033690)	1	6.91563	13.7883	HPSE
COPI-coated vesicle budding (GO:0035964)	1	6.91563	13.7883	TMED9
negative regulation of interferon-gamma-mediated signaling pathway (GO:0060336)	1	6.91563	13.7883	PARP14
immune response-inhibiting cell surface receptor signaling pathway (GO:0002767)	1	6.91563	13.7883	LILRB1
negative regulation of response to interferon-gamma (GO:0060331)	1	6.91563	13.7883	PARP14
regulation of cellular response to oxidative stress (GO:1900407)	1	6.91563	13.7883	GCH1
regulation of atrial cardiac muscle cell membrane depolarization (GO:0060371)	1	6.91563	13.7883	SCN5A
negative regulation of complement activation (GO:0045916)	1	6.91563	13.7883	SERPING1
positive regulation of T-helper 2 cell differentiation (GO:0045630)	1	6.91563	13.7883	CD86
regulation of NK T cell activation (GO:0051133)	1	6.91563	13.7883	CD300A
regulation of protein K63-linked ubiquitination (GO:1900044)	1	6.91563	13.7883	PARP10
signal complex assembly (GO:0007172)	1	6.91563	13.7883	SRC
alpha-beta T cell activation (GO:0046631)	1	6.91563	13.7883	RSAD2
positive regulation of myeloid leukocyte cytokine production involved in immune response (GO:0061081)	1	6.91563	13.7883	CD74
pyrimidine deoxyribonucleotide biosynthetic process (GO:0009221)	1	6.91563	13.7883	CMPK2
macrophage derived foam cell differentiation (GO:0010742)	1	6.91563	13.7883	STAT1
protein geranylgeranylation (GO:0018344)	1	6.91563	13.7883	CHML
positive regulation of protein localization to endosome (GO:1905668)	1	6.91563	13.7883	DTX3L
dosage compensation by inactivation of X chromosome (GO:0009048)	1	6.91563	13.7883	PCGF5
negative regulation of erythrocyte differentiation (GO:0045647)	1	6.91563	13.7883	MAFB
positive regulation of cholesterol storage (GO:0010886)	1	6.91563	13.7883	MSR1
negative regulation of systemic arterial blood pressure (GO:0003085)	1	6.91563	13.7883	PRCP
SREBP signaling pathway (GO:0032933)	1	6.91563	13.7883	ARHGEF10L
positive regulation of activation of Janus kinase activity (GO:0010536)	1	6.91563	13.7883	CCL5
mesenchymal cell differentiation involved in kidney development (GO:0072161)	1	6.91563	13.7883	STAT1
glomerulus vasculature development (GO:0072012)	1	6.91563	13.7883	PECAM1
mitochondrial RNA processing (GO:0000963)	1	6.91563	13.7883	PNPT1
negative regulation of cell cycle phase transition (GO:1901988)	1	6.91563	13.7883	ATF5
negative regulation of myeloid cell apoptotic process (GO:0033033)	1	6.91563	13.7883	IRF7
negative regulation of glial cell proliferation (GO:0060253)	1	6.91563	13.7883	SKI
negative regulation of interleukin-6 secretion (GO:1900165)	1	6.91563	13.7883	GAS6
regulation of interleukin-13 secretion (GO:2000665)	1	6.91563	13.7883	LGALS9
neutrophil extravasation (GO:0072672)	1	6.91563	13.7883	PECAM1
regulation of osteoclast development (GO:2001204)	1	6.91563	13.7883	LILRB1
foam cell differentiation (GO:0090077)	1	6.91563	13.7883	STAT1
phospholipase C-activating G-protein coupled acetylcholine receptor signaling pathway (GO:0007207)	1	6.91563	13.7883	GNA15
regulation of angiogenesis (GO:0045765)	1	1.641	3.26514	CEACAM1;SP100;WARS;RRAS;STAT1;PROK2;PML
mRNA polyadenylation (GO:0006378)	1	3.07361	6.10305	PNPT1;CDC73
negative regulation of peptidyl-tyrosine phosphorylation (GO:0050732)	1	3.07361	6.10305	CD300A;PARP14
leukocyte cell-cell adhesion (GO:0007159)	1	3.07361	6.10305	CCL5;PECAM1
regulation of double-strand break repair via homologous recombination (GO:0010569)	1	3.07361	6.10305	MAGEF1;POLK
regulation of organelle organization (GO:0033043)	1	1.83601	3.64073	SCARB2;TMED9;CENPV;TBC1D8;STMN3
establishment of protein localization to membrane (GO:0090150)	1	1.9997	3.92704	RTP4;NCF1;ZDHHC7;SPTBN1
negative regulation of endopeptidase activity (GO:0010951)	1	1.9997	3.92704	CST3;IFI16;SERPING1;SERPINB9
positive regulation of peptidyl-serine phosphorylation (GO:0033138)	1	1.9997	3.92704	TRIM6;RIPK2;GAS6;FNIP2
positive regulation of homeostatic process (GO:0032846)	1	1.9997	3.92704	STAT1;SPP1;LGALS9;PML
cellular response to nutrient levels (GO:0031669)	1	2.30521	4.51601	MAP1LC3A;KIAA1324;FADS1
glycosphingolipid metabolic process (GO:0006687)	1	2.30521	4.51601	GBA;ST3GAL5;ARSB
RNA polyadenylation (GO:0043631)	1	2.96384	5.71075	PNPT1;CDC73
regulation of TORC1 signaling (GO:1903432)	1	2.96384	5.71075	KPTN;C9ORF72
cellular response to ketone (GO:1901655)	1	2.96384	5.71075	SRC;SPP1
cellular response to hydrogen peroxide (GO:0070301)	1	2.96384	5.71075	SETX;MAPK13
cellular amino acid biosynthetic process (GO:0008652)	1	2.96384	5.71075	GPT2;BCAT1
positive regulation of protein tyrosine kinase activity (GO:0061098)	1	2.96384	5.71075	NCF1;GAS6
positive regulation of extrinsic apoptotic signaling pathway (GO:2001238)	1	2.96384	5.71075	TNFSF10;PML
organelle fission (GO:0048285)	1	2.96384	5.71075	MX2;MX1
regulation of cell morphogenesis (GO:0022604)	1	2.96384	5.71075	FMNL2;KIAA1958
regulation of peptidyl-tyrosine phosphorylation (GO:0050730)	1	1.95265	3.7151	CD74;RIPK2;SRC;JAK2
negative regulation of cellular process (GO:0048523)	1	1.32096	2.50951	CD164;CDKN1A;IFITM1;SP100;WARS;EIF2AK2;LILRB1;CDC73;PML;IFIT3;SKI;BST2;NR4A1;APBB1;ATF5;JAK2;APOBEC3A
regulation of peptidyl-serine phosphorylation (GO:0033135)	1	1.92994	3.61445	TRIM6;RIPK2;GAS6;FNIP2
cellular response to cadmium ion (GO:0071276)	1	2.86164	5.35299	MT2A;NCF1
regulation of macrophage derived foam cell differentiation (GO:0010743)	1	2.86164	5.35299	MSR1;PRKCH
vacuolar transport (GO:0007034)	1	2.86164	5.35299	VPS51;ARSB
cortical cytoskeleton organization (GO:0030865)	1	2.86164	5.35299	FMNL2;EPB41L3
regulation of neutrophil chemotaxis (GO:0090022)	1	2.86164	5.35299	CD74;CAMK1D
MyD88-dependent toll-like receptor signaling pathway (GO:0002755)	1	2.86164	5.35299	BTK;MYD88
regulation of cellular biosynthetic process (GO:0031326)	1	2.86164	5.35299	CCL5;NOS1AP
angiotensin-activated signaling pathway (GO:0038166)	1	5.92768	10.9751	SRC
cellular response to caffeine (GO:0071313)	1	5.92768	10.9751	GSTM2
histone H3-K4 demethylation (GO:0034720)	1	5.92768	10.9751	KDM1B
progesterone receptor signaling pathway (GO:0050847)	1	5.92768	10.9751	SRC
negative regulation of leukocyte migration (GO:0002686)	1	5.92768	10.9751	CD300A
positive regulation of lipid transport (GO:0032370)	1	5.92768	10.9751	SPP1
AV node cell action potential (GO:0086016)	1	5.92768	10.9751	SCN5A
positive regulation of lamellipodium morphogenesis (GO:2000394)	1	5.92768	10.9751	SRC
regulation of chromatin assembly or disassembly (GO:0001672)	1	5.92768	10.9751	PARP10
regulation of monocyte chemotactic protein-1 production (GO:0071637)	1	5.92768	10.9751	LGALS9
regulation of extracellular matrix organization (GO:1903053)	1	5.92768	10.9751	FAP
radial glial cell differentiation (GO:0060019)	1	5.92768	10.9751	GPR157
bone cell development (GO:0098751)	1	5.92768	10.9751	SRC
nucleoside diphosphate metabolic process (GO:0009132)	1	5.92768	10.9751	CMPK2
positive regulation of apoptotic cell clearance (GO:2000427)	1	5.92768	10.9751	CCL2
pteridine-containing compound biosynthetic process (GO:0042559)	1	5.92768	10.9751	GCH1
nuclear body organization (GO:0030575)	1	5.92768	10.9751	PML
miRNA loading onto RISC involved in gene silencing by miRNA (GO:0035280)	1	5.92768	10.9751	ADAR
negative regulation of osteoblast proliferation (GO:0033689)	1	5.92768	10.9751	EIF2AK2
cellular response to sterol depletion (GO:0071501)	1	5.92768	10.9751	ARHGEF10L
valine metabolic process (GO:0006573)	1	5.92768	10.9751	BCAT1
regulation of T-helper 1 cell differentiation (GO:0045625)	1	5.92768	10.9751	IL27
regulation of toll-like receptor 9 signaling pathway (GO:0034163)	1	5.92768	10.9751	RSAD2
positive regulation of B cell differentiation (GO:0045579)	1	5.92768	10.9751	BTK
heme catabolic process (GO:0042167)	1	5.92768	10.9751	BLVRA
negative regulation of protein kinase activity by regulation of protein phosphorylation (GO:0044387)	1	5.92768	10.9751	ADAR
pituitary gland development (GO:0021983)	1	5.92768	10.9751	HESX1
negative regulation of nitrogen compound metabolic process (GO:0051172)	1	5.92768	10.9751	LDLR
porphyrin-containing compound catabolic process (GO:0006787)	1	5.92768	10.9751	BLVRA
attachment of GPI anchor to protein (GO:0016255)	1	5.92768	10.9751	PGAP1
regulation of atrial cardiac muscle cell membrane repolarization (GO:0060372)	1	5.92768	10.9751	SCN5A
membrane fusion involved in viral entry into host cell (GO:0039663)	1	5.92768	10.9751	GAS6
regulation of interleukin-23 production (GO:0032667)	1	5.92768	10.9751	MYD88
regulation of high voltage-gated calcium channel activity (GO:1901841)	1	5.92768	10.9751	NOS1AP
regulation of vitamin D biosynthetic process (GO:0060556)	1	5.92768	10.9751	GFI1
negative regulation of macrophage activation (GO:0043031)	1	5.92768	10.9751	LDLR
regulation of alpha-beta T cell differentiation (GO:0046637)	1	5.92768	10.9751	ZNF683
negative regulation of receptor internalization (GO:0002091)	1	5.92768	10.9751	NECAB2
regulation of pinocytosis (GO:0048548)	1	5.92768	10.9751	ANKFY1
positive regulation of tumor necrosis factor-mediated signaling pathway (GO:1903265)	1	5.92768	10.9751	CASP1
positive regulation of fatty acid beta-oxidation (GO:0032000)	1	5.92768	10.9751	IRS2
protection from non-homologous end joining at telomere (GO:0031848)	1	5.92768	10.9751	DCLRE1C
positive regulation of neuroblast proliferation (GO:0002052)	1	5.92768	10.9751	DISC1
negative regulation of B cell apoptotic process (GO:0002903)	1	5.92768	10.9751	IRS2
negative regulation of transporter activity (GO:0032410)	1	5.92768	10.9751	CTTNBP2NL
fusion of virus membrane with host plasma membrane (GO:0019064)	1	5.92768	10.9751	GAS6
hyaluronan biosynthetic process (GO:0030213)	1	5.92768	10.9751	ABCC5
activation of cysteine-type endopeptidase activity involved in apoptotic process by cytochrome c (GO:0008635)	1	5.92768	10.9751	CASP7
copper ion import (GO:0015677)	1	5.92768	10.9751	STEAP4
xenobiotic catabolic process (GO:0042178)	1	5.92768	10.9751	GSTM2
positive regulation of isomerase activity (GO:0010912)	1	5.92768	10.9751	PLSCR1
regulation of cell-cell adhesion mediated by integrin (GO:0033632)	1	5.92768	10.9751	CCL5
SA node cell action potential (GO:0086015)	1	5.92768	10.9751	SCN5A
regulation of calcidiol 1-monooxygenase activity (GO:0060558)	1	5.92768	10.9751	GFI1
lens fiber cell differentiation (GO:0070306)	1	5.92768	10.9751	TDRD7
response to caffeine (GO:0031000)	1	5.92768	10.9751	GSTM2
regulation of protein deubiquitination (GO:0090085)	1	5.92768	10.9751	TRIM21
protein maturation by iron-sulfur cluster transfer (GO:0097428)	1	5.92768	10.9751	MAGEF1
regulation of microglial cell activation (GO:1903978)	1	5.92768	10.9751	LDLR
negative regulation of RIG-I signaling pathway (GO:0039536)	1	5.92768	10.9751	DHX58
sensory organ morphogenesis (GO:0090596)	1	5.92768	10.9751	SKI
spermidine metabolic process (GO:0008216)	1	5.92768	10.9751	SAT1
chylomicron remnant clearance (GO:0034382)	1	5.92768	10.9751	LDLR
positive regulation of CD4-positive, alpha-beta T cell activation (GO:2000516)	1	5.92768	10.9751	LGALS9
leucine metabolic process (GO:0006551)	1	5.92768	10.9751	BCAT1
regulation of neuron projection development (GO:0010975)	1	1.74344	3.19213	SCARB2;SETX;CAMK1D;GFI1;ARSB
negative regulation of cation channel activity (GO:2001258)	1	2.76625	5.0258	GSTM2;EPHB2
cellular response to drug (GO:0035690)	1	2.76625	5.0258	MT2A;GAS6
negative regulation of secretion by cell (GO:1903531)	1	2.76625	5.0258	RSAD2;LILRB1
negative regulation of DNA biosynthetic process (GO:2000279)	1	2.76625	5.0258	XRN1;SRC
protein localization to lysosome (GO:0061462)	1	2.76625	5.0258	SCARB2;KPTN
regulation of sodium ion transmembrane transport (GO:1902305)	1	2.76625	5.0258	SCN5A;UTRN
regulation of stem cell differentiation (GO:2000736)	1	1.88608	3.42303	PSMA1;PSME2;EIF2AK2;PSMB9
positive regulation of protein complex assembly (GO:0031334)	1	1.88608	3.42303	SETX;WARS;SRC;FNIP2
macromolecular complex assembly (GO:0065003)	1	1.72891	3.1239	CD74;CAPN3;CD3G;CAPG;PML
proteasome-mediated ubiquitin-dependent protein catabolic process (GO:0043161)	1	1.4259	2.55335	ABTB2;TRIM9;C18ORF25;PSMA1;FBXO39;PSME2;FBXO6;UBE4B;PML;PSMB9
negative regulation of cellular protein metabolic process (GO:0032269)	1	1.86489	3.33199	CST3;SAMD4A;EIF2AK2;CPEB3
stimulatory C-type lectin receptor signaling pathway (GO:0002223)	1	1.71462	3.05738	FCER1G;PSMA1;SRC;PSME2;PSMB9
protein deubiquitination (GO:0016579)	1	1.45309	2.57775	IFIH1;PSMA1;RIPK2;KDM1B;DDX58;PSME2;EIF3F;USP18;PSMB9
regulation of protein metabolic process (GO:0051246)	1	2.10985	3.74038	ABTB2;GBA;LDLR
renal system development (GO:0072001)	1	2.10985	3.74038	ITGB4;STAT1;C1GALT1
negative regulation of tumor necrosis factor superfamily cytokine production (GO:1903556)	1	2.67702	4.72579	LGALS9;GAS6
positive regulation of release of sequestered calcium ion into cytosol (GO:0051281)	1	2.67702	4.72579	GSTM2;CAPN3
regulation of glucose import (GO:0046324)	1	2.67702	4.72579	PEA15;IRS2
positive regulation of protein dephosphorylation (GO:0035307)	1	2.67702	4.72579	CD300A;GBA
negative regulation of extrinsic apoptotic signaling pathway via death domain receptors (GO:1902042)	1	2.67702	4.72579	PEA15;TNFSF10
response to cadmium ion (GO:0046686)	1	2.67702	4.72579	MT2A;NCF1
sarcomere organization (GO:0045214)	1	2.67702	4.72579	OBSCN;CAPN3
gene silencing by miRNA (GO:0035195)	1	2.67702	4.72579	MOV10;ADAR
positive regulation of response to external stimulus (GO:0032103)	1	1.84417	3.2439	DHX58;TLR7;DDX60;MAPK13
cellular response to DNA damage stimulus (GO:0006974)	1	1.38733	2.43451	SETX;CDKN1A;DTX3L;PRKDC;FANCL;TREX1;IRF7;FBXO6;APBB1;POLK;FNIP2
positive regulation of transcription from RNA polymerase II promoter (GO:0045944)	1	1.22328	2.13368	CSRNP1;PRKDC;ARHGEF10L;IKZF3;CDC73;HELZ2;IFI16;EOMES;RIPK2;PCGF5;STAT1;DDX58;NFATC3;LILRB1;SETX;SKI;NR4A1;PLSCR1;TOX2;TFEC;IRF7;IRF8;ATF5;AGRN;ATF3
muscle organ development (GO:0007517)	1	2.07469	3.60643	CAPN3;UTRN;VAMP5
positive regulation of cellular protein metabolic process (GO:0032270)	1	1.8239	3.15865	RPS4X;SAMD4A;CAPN3;CPEB3
regulation of DNA methylation (GO:0044030)	1	5.18672	8.97181	KDM1B
regulation of vascular associated smooth muscle cell migration (GO:1904752)	1	5.18672	8.97181	DOCK4
exocyst localization (GO:0051601)	1	5.18672	8.97181	EXOC3L4
Golgi to lysosome transport (GO:0090160)	1	5.18672	8.97181	ANKFY1
histone H2A-K119 monoubiquitination (GO:0036353)	1	5.18672	8.97181	PCGF5
regulation of fibroblast apoptotic process (GO:2000269)	1	5.18672	8.97181	GAS6
regulation of calcium ion transmembrane transport via high voltage-gated calcium channel (GO:1902514)	1	5.18672	8.97181	NOS1AP
mast cell activation involved in immune response (GO:0002279)	1	5.18672	8.97181	MILR1
stress-induced premature senescence (GO:0090400)	1	5.18672	8.97181	CDKN1A
nucleoside diphosphate phosphorylation (GO:0006165)	1	5.18672	8.97181	CMPK2
myelin maintenance (GO:0043217)	1	5.18672	8.97181	EPB41L3
cellular response to interleukin-21 (GO:0098757)	1	5.18672	8.97181	STAT1
negative regulation of anion transmembrane transport (GO:1903960)	1	5.18672	8.97181	IRS2
galactose catabolic process (GO:0019388)	1	5.18672	8.97181	GALM
negative regulation of platelet aggregation (GO:0090331)	1	5.18672	8.97181	CEACAM1
endodermal cell fate commitment (GO:0001711)	1	5.18672	8.97181	CDC73
negative regulation of lipase activity (GO:0060192)	1	5.18672	8.97181	SORT1
positive regulation of interleukin-8 biosynthetic process (GO:0045416)	1	5.18672	8.97181	TLR7
positive regulation of steroid biosynthetic process (GO:0010893)	1	5.18672	8.97181	STARD4
intestinal cholesterol absorption (GO:0030299)	1	5.18672	8.97181	LDLR
positive regulation of transforming growth factor beta production (GO:0071636)	1	5.18672	8.97181	LGALS9
cardiolipin biosynthetic process (GO:0032049)	1	5.18672	8.97181	PLA2G6
negative regulation of activated T cell proliferation (GO:0046007)	1	5.18672	8.97181	LGALS9
interleukin-21-mediated signaling pathway (GO:0038114)	1	5.18672	8.97181	STAT1
negative regulation of monooxygenase activity (GO:0032769)	1	5.18672	8.97181	GFI1
negative regulation of glucose import (GO:0046325)	1	5.18672	8.97181	PEA15
imidazole-containing compound catabolic process (GO:0052805)	1	5.18672	8.97181	HAL
phagolysosome assembly (GO:0001845)	1	5.18672	8.97181	RAB39A
benzene-containing compound metabolic process (GO:0042537)	1	5.18672	8.97181	KYNU
cellular response to UV-B (GO:0071493)	1	5.18672	8.97181	CDKN1A
regulation of MyD88-independent toll-like receptor signaling pathway (GO:0034127)	1	5.18672	8.97181	IRF7
Schwann cell development (GO:0014044)	1	5.18672	8.97181	SKI
plasma membrane to endosome transport (GO:0048227)	1	5.18672	8.97181	SORT1
positive regulation of ryanodine-sensitive calcium-release channel activity (GO:0060316)	1	5.18672	8.97181	GSTM2
atrial cardiac muscle cell to AV node cell signaling (GO:0086026)	1	5.18672	8.97181	SCN5A
genetic imprinting (GO:0071514)	1	5.18672	8.97181	KDM1B
regulation of chemokine secretion (GO:0090196)	1	5.18672	8.97181	C5
kynurenine metabolic process (GO:0070189)	1	5.18672	8.97181	KYNU
negative regulation of hippo signaling (GO:0035331)	1	5.18672	8.97181	WWC2
negative regulation of biosynthetic process (GO:0009890)	1	5.18672	8.97181	CEACAM1
histidine catabolic process (GO:0006548)	1	5.18672	8.97181	HAL
diol biosynthetic process (GO:0034312)	1	5.18672	8.97181	GBA
tyrosine phosphorylation of STAT protein (GO:0007260)	1	5.18672	8.97181	JAK2
sphingosine biosynthetic process (GO:0046512)	1	5.18672	8.97181	GBA
heterochromatin assembly (GO:0031507)	1	5.18672	8.97181	CENPV
regulation of protein ADP-ribosylation (GO:0010835)	1	5.18672	8.97181	WARS
positive regulation of monocyte differentiation (GO:0045657)	1	5.18672	8.97181	CD74
exocrine system development (GO:0035272)	1	5.18672	8.97181	PPDPF
positive regulation of vasculogenesis (GO:2001214)	1	5.18672	8.97181	CEACAM1
histidine metabolic process (GO:0006547)	1	5.18672	8.97181	HAL
alpha-amino acid biosynthetic process (GO:1901607)	1	5.18672	8.97181	BCAT1
phospholipid scrambling (GO:0017121)	1	5.18672	8.97181	PLSCR1
polyol transport (GO:0015791)	1	5.18672	8.97181	PGAP1
cellular response to purine-containing compound (GO:0071415)	1	5.18672	8.97181	GSTM2
basement membrane organization (GO:0071711)	1	5.18672	8.97181	CTSS
positive regulation of interleukin-2 biosynthetic process (GO:0045086)	1	5.18672	8.97181	CD86
peripheral nervous system axon ensheathment (GO:0032292)	1	5.18672	8.97181	SKI
positive regulation of respiratory burst (GO:0060267)	1	5.18672	8.97181	CAMK1D
mast cell degranulation (GO:0043303)	1	5.18672	8.97181	MILR1
negative regulation of vascular permeability (GO:0043116)	1	5.18672	8.97181	CEACAM1
nucleotide phosphorylation (GO:0046939)	1	5.18672	8.97181	CMPK2
bone resorption (GO:0045453)	1	5.18672	8.97181	SRC
regulation of T-helper 2 cell differentiation (GO:0045628)	1	5.18672	8.97181	CD86
regulation of amyloid fibril formation (GO:1905906)	1	5.18672	8.97181	LDLR
positive regulation of chemokine secretion (GO:0090197)	1	5.18672	8.97181	C5
nose development (GO:0043584)	1	5.18672	8.97181	SKI
negative regulation of telomerase activity (GO:0051974)	1	5.18672	8.97181	SRC
regulation of T-helper 2 cell cytokine production (GO:2000551)	1	5.18672	8.97181	RSAD2
DNA cytosine deamination (GO:0070383)	1	5.18672	8.97181	APOBEC3A
response to vitamin D (GO:0033280)	1	5.18672	8.97181	SPP1
regulation of apoptotic cell clearance (GO:2000425)	1	5.18672	8.97181	CCL2
dendrite morphogenesis (GO:0048813)	1	2.59336	4.45002	SDC2;EPHB2
negative regulation of receptor activity (GO:2000272)	1	2.59336	4.45002	GSTM2;EPHB2
purine ribonucleoside triphosphate metabolic process (GO:0009205)	1	2.59336	4.45002	GTPBP1;NADK
regulation of cell-cell adhesion (GO:0022407)	1	2.59336	4.45002	CEACAM1;SRC
regulation of erythrocyte differentiation (GO:0045646)	1	2.59336	4.45002	MAFB;STAT1
positive regulation of myeloid leukocyte differentiation (GO:0002763)	1	2.59336	4.45002	CCR1;CD74
platelet degranulation (GO:0002576)	1	1.67314	2.86759	LGALS3BP;PECAM1;SERPING1;GTPBP2;GAS6
protein modification by small protein removal (GO:0070646)	1	1.43082	2.44995	IFIH1;PSMA1;RIPK2;KDM1B;DDX58;PSME2;EIF3F;USP18;PSMB9
regulation of cellular ketone metabolic process (GO:0010565)	1	2.04068	3.47858	PSMA1;PSME2;PSMB9
regulation of tumor necrosis factor production (GO:0032680)	1	2.04068	3.47858	LGALS9;JAK2;GAS6
protein targeting to membrane (GO:0006612)	1	2.04068	3.47858	RTP4;NCF1;ZDHHC7
positive regulation of cellular amide metabolic process (GO:0034250)	1	2.04068	3.47858	RPS4X;SAMD4A;CPEB3
regulation of cell proliferation (GO:0042127)	1	1.2336	2.09455	CD86;CD164;CDKN1A;IFITM1;WARS;PRKDC;SRC;TBC1D8;EIF2AK2;IRS2;CDC73;PML;IFIT3;TNFSF13B;SKI;RPS4X;GCNT2;BTK;PROK2;ATF5;JAK2;SGK1
endocytosis (GO:0006897)	1	1.41994	2.38858	MSR1;SORT1;DENND1A;CD207;PECAM1;DNAJC13;GAS6;C9ORF72;LDLR
regulation of transcription from RNA polymerase II promoter in response to stress (GO:0043618)	1	1.78468	2.99617	PSMA1;PSME2;ATF3;PSMB9
negative regulation of G2/M transition of mitotic cell cycle (GO:0010972)	1	2.00776	3.35647	PSMA1;PSME2;PSMB9
diterpenoid metabolic process (GO:0016101)	1	2.00776	3.35647	SDC2;SDC3;AGRN
stress-activated MAPK cascade (GO:0051403)	1	2.00776	3.35647	RIPK2;LGALS9;MAPK13
negative regulation of peptidase activity (GO:0010466)	1	2.00776	3.35647	CST3;SERPING1;SERPINB9
cytoskeleton organization (GO:0007010)	1	1.64658	2.74871	FMNL2;EPB41L3;CCL2;KIAA1958;FGD2
activation of MAPKK activity (GO:0000186)	1	2.51477	4.19595	EIF2AK2;MAP3K6
positive regulation of cell-cell adhesion (GO:0022409)	1	2.51477	4.19595	CCL5;GCNT2
negative regulation of neurogenesis (GO:0050768)	1	2.51477	4.19595	DYNLT1;SRGAP2
regulation of cell-substrate adhesion (GO:0010810)	1	2.51477	4.19595	GCNT2;JAK2
regulation of autophagosome assembly (GO:2000785)	1	2.51477	4.19595	KIAA1324;C9ORF72
cellular response to glucose starvation (GO:0042149)	1	2.51477	4.19595	IFI16;KPTN
positive regulation of organelle organization (GO:0010638)	1	2.51477	4.19595	TMED9;KIAA1324
regulation of interleukin-12 production (GO:0032655)	1	2.51477	4.19595	RIPK2;CMKLR1
endosomal transport (GO:0016197)	1	1.44956	2.41107	EHD4;DTX3L;VPS51;SORT1;DENND1A;ANKFY1;C9ORF72;CHMP5
protein localization to membrane (GO:0072657)	1	1.55602	2.58445	RAB37;EPB41L3;CAPN3;GAS6;AGRN;SPTBN1
cellular response to fibroblast growth factor stimulus (GO:0044344)	1	1.76569	2.91875	SETX;NR4A1;CCL5;CCL2
vesicle organization (GO:0016050)	1	1.63361	2.69144	PI4K2B;SORT1;DNAJC13;VAMP5;STX11
regulation of transcription from RNA polymerase II promoter (GO:0006357)	1	1.15105	1.89328	CSRNP1;CDKN1A;SP100;PRKDC;GFI1;WWC2;IKZF3;CDC73;HELZ2;IFI16;APBB1;FNIP2;ZNF366;EOMES;CBX7;BATF3;RIPK2;PCGF5;STAT1;DDX58;STAT2;NFATC3;LILRB1;PARP9;SETX;SKI;NR4A1;PLSCR1;FOXD4L5;TOX2;FOXD4L6;IFI27;TFEC;IRF7;IRF8;ATF5;CPEB3;AGRN;KIAA1958;ATF3;SLC2A4RG
regulation of proteolysis (GO:0030162)	1	1.97589	3.23977	CST3;ABTB2;CAPN3
signal transduction involved in mitotic G1 DNA damage checkpoint (GO:0072431)	1	1.97589	3.23977	CDKN1A;PRKDC;PML
regulation of mRNA stability (GO:0043488)	1	1.62085	2.63555	XRN1;PSMA1;SAMD4A;PSME2;PSMB9
removal of superoxide radicals (GO:0019430)	1	4.61042	7.48611	PRDX2
small RNA loading onto RISC (GO:0070922)	1	4.61042	7.48611	ADAR
negative regulation of leukocyte chemotaxis (GO:0002689)	1	4.61042	7.48611	C5
negative regulation of phagocytosis (GO:0050765)	1	4.61042	7.48611	CD300A
positive regulation of production of molecular mediator of immune response (GO:0002702)	1	4.61042	7.48611	FFAR2
regulation of macrophage cytokine production (GO:0010935)	1	4.61042	7.48611	CD74
positive regulation of voltage-gated potassium channel activity (GO:1903818)	1	4.61042	7.48611	NOS1AP
regulation of organ growth (GO:0046620)	1	4.61042	7.48611	WWC2
neuronal ion channel clustering (GO:0045161)	1	4.61042	7.48611	AGRN
positive regulation of triglyceride biosynthetic process (GO:0010867)	1	4.61042	7.48611	LDLR
regulation of amyloid precursor protein biosynthetic process (GO:0042984)	1	4.61042	7.48611	NECAB2
negative regulation of pri-miRNA transcription from RNA polymerase II promoter (GO:1902894)	1	4.61042	7.48611	NFATC3
regulation of interleukin-1 secretion (GO:0050704)	1	4.61042	7.48611	GAS6
negative regulation of T cell apoptotic process (GO:0070233)	1	4.61042	7.48611	CCL5
regulation of T-helper 1 type immune response (GO:0002825)	1	4.61042	7.48611	IL27
positive regulation of coagulation (GO:0050820)	1	4.61042	7.48611	HPSE
regulation of interferon-gamma secretion (GO:1902713)	1	4.61042	7.48611	LGALS9
regulation of endothelial cell differentiation (GO:0045601)	1	4.61042	7.48611	CEACAM1
regulation of mast cell activation involved in immune response (GO:0033006)	1	4.61042	7.48611	CD300A
positive regulation of natural killer cell mediated cytotoxicity directed against tumor cell target (GO:0002860)	1	4.61042	7.48611	CRTAM
regulation of cysteine-type endopeptidase activity involved in apoptotic signaling pathway (GO:2001267)	1	4.61042	7.48611	LGALS9
neurotrophin TRK receptor signaling pathway (GO:0048011)	1	4.61042	7.48611	SORT1
positive regulation of long-term synaptic potentiation (GO:1900273)	1	4.61042	7.48611	EPHB2
positive regulation of cholesterol esterification (GO:0010873)	1	4.61042	7.48611	STARD4
negative regulation of tyrosine phosphorylation of STAT protein (GO:0042532)	1	4.61042	7.48611	PARP14
mitochondrion morphogenesis (GO:0070584)	1	4.61042	7.48611	PNPT1
regulation of integrin activation (GO:0033623)	1	4.61042	7.48611	SRC
positive regulation of leukocyte apoptotic process (GO:2000108)	1	4.61042	7.48611	LGALS9
sphingoid biosynthetic process (GO:0046520)	1	4.61042	7.48611	GBA
establishment of viral latency (GO:0019043)	1	4.61042	7.48611	IRF7
myelin assembly (GO:0032288)	1	4.61042	7.48611	EPB41L3
nicotinamide nucleotide biosynthetic process (GO:0019359)	1	4.61042	7.48611	KYNU
virion attachment to host cell (GO:0019062)	1	4.61042	7.48611	GAS6
nucleoside phosphate biosynthetic process (GO:1901293)	1	4.61042	7.48611	CMPK2
positive regulation of T cell chemotaxis (GO:0010820)	1	4.61042	7.48611	CCL5
response to muramyl dipeptide (GO:0032495)	1	4.61042	7.48611	RIPK2
positive regulation of natural killer cell mediated immune response to tumor cell (GO:0002857)	1	4.61042	7.48611	CRTAM
positive regulation of autophagosome assembly (GO:2000786)	1	4.61042	7.48611	KIAA1324
protein localization to vacuole (GO:0072665)	1	4.61042	7.48611	KPTN
myeloid leukocyte mediated immunity (GO:0002444)	1	4.61042	7.48611	SERPINB9
nucleoside triphosphate biosynthetic process (GO:0009142)	1	4.61042	7.48611	CMPK2
regulation of Rac protein signal transduction (GO:0035020)	1	4.61042	7.48611	STMN3
negative regulation of activin receptor signaling pathway (GO:0032926)	1	4.61042	7.48611	SKI
interleukin-23-mediated signaling pathway (GO:0038155)	1	4.61042	7.48611	JAK2
intestinal lipid absorption (GO:0098856)	1	4.61042	7.48611	LDLR
negative regulation of protein sumoylation (GO:0033234)	1	4.61042	7.48611	CAPN3
negative regulation of alcohol biosynthetic process (GO:1902931)	1	4.61042	7.48611	GFI1
regulation of natural killer cell activation (GO:0032814)	1	4.61042	7.48611	ZNF683
positive regulation of cell activation (GO:0050867)	1	4.61042	7.48611	CAPN3
positive regulation of hemostasis (GO:1900048)	1	4.61042	7.48611	HPSE
negative regulation of heterotypic cell-cell adhesion (GO:0034115)	1	4.61042	7.48611	IL1RN
regulation of cell-cell adhesion involved in gastrulation (GO:0070587)	1	4.61042	7.48611	IL1RN
regulation of bile acid biosynthetic process (GO:0070857)	1	4.61042	7.48611	STARD4
cellular response to superoxide (GO:0071451)	1	4.61042	7.48611	PRDX2
negative regulation of vascular endothelial growth factor receptor signaling pathway (GO:0030948)	1	4.61042	7.48611	EPN2
endothelial cell chemotaxis (GO:0035767)	1	4.61042	7.48611	NR4A1
toll-like receptor 3 signaling pathway (GO:0034138)	1	4.61042	7.48611	UNC93B1
negative regulation of interferon-beta production (GO:0032688)	1	4.61042	7.48611	LILRB1
glucose import (GO:0046323)	1	4.61042	7.48611	SORT1
protein autoprocessing (GO:0016540)	1	4.61042	7.48611	CASP1
protein hexamerization (GO:0034214)	1	4.61042	7.48611	PANX2
granulocyte activation (GO:0036230)	1	4.61042	7.48611	CCL5
regulation of hair cycle (GO:0042634)	1	4.61042	7.48611	HPSE
positive regulation of cytokine production involved in inflammatory response (GO:1900017)	1	4.61042	7.48611	MYD88
regulation of helicase activity (GO:0051095)	1	4.61042	7.48611	IFIT1
regulation of homotypic cell-cell adhesion (GO:0034110)	1	4.61042	7.48611	CCL5
mesodermal cell differentiation (GO:0048333)	1	4.61042	7.48611	ITGB4
antigen processing and presentation of exogenous peptide antigen via MHC class I, TAP-independent (GO:0002480)	1	4.61042	7.48611	HLA-B
nuclear RNA surveillance (GO:0071027)	1	4.61042	7.48611	XRN1
cytoskeletal anchoring at plasma membrane (GO:0007016)	1	4.61042	7.48611	EPB41L3
sphingosine metabolic process (GO:0006670)	1	4.61042	7.48611	GBA
regulation of glycoprotein biosynthetic process (GO:0010559)	1	4.61042	7.48611	NECAB2
apoptotic mitochondrial changes (GO:0008637)	1	2.44081	3.96137	IFI6;IFIT2
regulation of interleukin-8 production (GO:0032677)	1	2.44081	3.96137	DDX58;TLR7
positive regulation of cytokinesis (GO:0032467)	1	2.44081	3.96137	CENPV;PRKCE
glucose metabolic process (GO:0006006)	1	1.94502	3.1282	OAS1;IRS2;GALM
ubiquitin-dependent protein catabolic process (GO:0006511)	1	1.33851	2.1382	ABTB2;TRIM9;NUB1;RNF213;C18ORF25;PSMA1;DTX3L;PSME2;UBE4B;PML;PSMB9
protein glycosylation (GO:0006486)	1	1.59591	2.52777	PARP10;GCNT2;ALG11;PARP14;PARP9
positive regulation of RNA metabolic process (GO:0051254)	1	2.37107	3.74434	SETX;PNPT1
regulation of cyclin-dependent protein kinase activity (GO:1904029)	1	2.37107	3.74434	HERC5;CDKN1A
endothelial cell migration (GO:0043542)	1	2.37107	3.74434	NR4A1;FAP
positive regulation of neuron projection development (GO:0010976)	1	1.71108	2.70056	SCARB2;SETX;CAMK1D;ARSB
glycolipid metabolic process (GO:0006664)	1	1.9151	3.02145	PGAP1;GBA;ARSB
cellular response to reactive oxygen species (GO:0034614)	1	1.9151	3.02145	SETX;NCF1;MAPK13
positive regulation of neuron differentiation (GO:0045666)	1	1.69362	2.63223	SCARB2;SETX;CAMK1D;ARSB
response to molecule of bacterial origin (GO:0002237)	1	1.69362	2.63223	TRIM6;GCH1;LGALS9;JAK2
regulation of cell growth (GO:0001558)	1	1.44506	2.2379	BST2;KIAA1109;CDKN1A;CEACAM1;APBB1;SGK1;PML
negative regulation of epithelial cell proliferation (GO:0050680)	1	1.88608	2.91927	CEACAM1;STAT1;CDC73
sphingolipid biosynthetic process (GO:0030148)	1	1.88608	2.91927	SPTLC2;GBA;ST3GAL5
proteasomal protein catabolic process (GO:0010498)	1	1.40063	2.15763	ABTB2;TRIM9;C18ORF25;PSMA1;PSME2;UBE4B;PML;PSMB9
regulation of nitric-oxide synthase activity (GO:0050999)	1	2.30521	3.54316	GCH1;NOS1AP
endoderm formation (GO:0001706)	1	2.30521	3.54316	EOMES;DUSP5
organophosphate biosynthetic process (GO:0090407)	1	2.30521	3.54316	AGPAT3;FADS1
mRNA catabolic process (GO:0006402)	1	2.30521	3.54316	PNPT1;XRN1
zymogen activation (GO:0031638)	1	2.30521	3.54316	IFI16;RIPK2
endosome organization (GO:0007032)	1	2.30521	3.54316	PI4K2B;DNAJC13
small GTPase mediated signal transduction (GO:0007264)	1	1.67652	2.56597	CDKN1A;RRAS;RGL1;RIN2
positive regulation of epidermal growth factor-activated receptor activity (GO:0045741)	1	4.14938	6.3489	NCF1
negative regulation of viral-induced cytoplasmic pattern recognition receptor signaling pathway (GO:0039532)	1	4.14938	6.3489	DHX58
adrenal gland development (GO:0030325)	1	4.14938	6.3489	MDK
endothelium development (GO:0003158)	1	4.14938	6.3489	PECAM1
negative regulation of sodium ion transmembrane transport (GO:1902306)	1	4.14938	6.3489	PRKCE
cellular response to thyroid hormone stimulus (GO:0097067)	1	4.14938	6.3489	CTSS
positive regulation of calcium ion import (GO:0090280)	1	4.14938	6.3489	CCL2
cellular response to growth hormone stimulus (GO:0071378)	1	4.14938	6.3489	JAK2
regulation of myeloid leukocyte differentiation (GO:0002761)	1	4.14938	6.3489	IRF7
3'-UTR-mediated mRNA destabilization (GO:0061158)	1	4.14938	6.3489	CPEB3
regulation of cellular respiration (GO:0043457)	1	4.14938	6.3489	PNPT1
positive regulation of steroid metabolic process (GO:0045940)	1	4.14938	6.3489	STARD4
phosphatidylglycerol biosynthetic process (GO:0006655)	1	4.14938	6.3489	PLA2G6
N-acetylneuraminate metabolic process (GO:0006054)	1	4.14938	6.3489	NAGK
response to acidic pH (GO:0010447)	1	4.14938	6.3489	CTSS
contractile actin filament bundle assembly (GO:0030038)	1	4.14938	6.3489	SRC
mesoderm morphogenesis (GO:0048332)	1	4.14938	6.3489	EOMES
galactose metabolic process (GO:0006012)	1	4.14938	6.3489	GALM
I-kappaB phosphorylation (GO:0007252)	1	4.14938	6.3489	TLR7
positive regulation of bone remodeling (GO:0046852)	1	4.14938	6.3489	SPP1
regulation of respiratory burst (GO:0060263)	1	4.14938	6.3489	CAMK1D
regulation of NLRP3 inflammasome complex assembly (GO:1900225)	1	4.14938	6.3489	EIF2AK2
regulation of actin filament-based movement (GO:1903115)	1	4.14938	6.3489	SCN5A
ESCRT III complex disassembly (GO:1904903)	1	4.14938	6.3489	CHMP5
cellular copper ion homeostasis (GO:0006878)	1	4.14938	6.3489	MT2A
regulation of amyloid-beta clearance (GO:1900221)	1	4.14938	6.3489	LDLR
regulation of DNA-templated transcription, initiation (GO:2000142)	1	4.14938	6.3489	SETX
regulation of transforming growth factor beta production (GO:0071634)	1	4.14938	6.3489	LGALS9
cell differentiation involved in metanephros development (GO:0072202)	1	4.14938	6.3489	STAT1
mitotic G1 DNA damage checkpoint (GO:0031571)	1	4.14938	6.3489	PRKDC
positive regulation of natural killer cell activation (GO:0032816)	1	4.14938	6.3489	GAS6
telomere maintenance in response to DNA damage (GO:0043247)	1	4.14938	6.3489	DCLRE1C
negative regulation of B cell proliferation (GO:0030889)	1	4.14938	6.3489	CD300A
negative regulation of cell activation (GO:0050866)	1	4.14938	6.3489	LDLR
nucleoside metabolic process (GO:0009116)	1	4.14938	6.3489	TYMP
regulation of fatty acid beta-oxidation (GO:0031998)	1	4.14938	6.3489	IRS2
nuclear mRNA surveillance (GO:0071028)	1	4.14938	6.3489	XRN1
myeloid dendritic cell differentiation (GO:0043011)	1	4.14938	6.3489	BATF3
IRES-dependent viral translational initiation (GO:0075522)	1	4.14938	6.3489	EIF3F
intraciliary retrograde transport (GO:0035721)	1	4.14938	6.3489	TTC21A
regulation of podosome assembly (GO:0071801)	1	4.14938	6.3489	SRC
positive regulation of bone resorption (GO:0045780)	1	4.14938	6.3489	SPP1
neuron projection fasciculation (GO:0106030)	1	4.14938	6.3489	EPHB2
negative regulation of intracellular estrogen receptor signaling pathway (GO:0033147)	1	4.14938	6.3489	ZNF366
ganglioside biosynthetic process (GO:0001574)	1	4.14938	6.3489	ST3GAL5
negative regulation of sodium ion transmembrane transporter activity (GO:2000650)	1	4.14938	6.3489	PRKCE
ESCRT complex disassembly (GO:1904896)	1	4.14938	6.3489	CHMP5
cilium movement involved in cell motility (GO:0060294)	1	4.14938	6.3489	RSPH9
stress fiber assembly (GO:0043149)	1	4.14938	6.3489	SRC
positive regulation of interleukin-13 production (GO:0032736)	1	4.14938	6.3489	LGALS9
regulation of mRNA 3'-end processing (GO:0031440)	1	4.14938	6.3489	CDC73
positive regulation of execution phase of apoptosis (GO:1900119)	1	4.14938	6.3489	FAP
dicarboxylic acid biosynthetic process (GO:0043650)	1	4.14938	6.3489	KYNU
negative regulation of homotypic cell-cell adhesion (GO:0034111)	1	4.14938	6.3489	CEACAM1
regulation of neuroblast proliferation (GO:1902692)	1	4.14938	6.3489	DISC1
complement activation, lectin pathway (GO:0001867)	1	4.14938	6.3489	FCN1
positive regulation of vacuole organization (GO:0044090)	1	4.14938	6.3489	KIAA1324
regulation of plasminogen activation (GO:0010755)	1	4.14938	6.3489	CTSZ
smooth muscle cell differentiation (GO:0051145)	1	4.14938	6.3489	TMEM204
protein prenylation (GO:0018342)	1	4.14938	6.3489	CHML
negative regulation of glucose transport (GO:0010829)	1	4.14938	6.3489	PEA15
regulation of T cell chemotaxis (GO:0010819)	1	4.14938	6.3489	CCL5
intracellular protein transport (GO:0006886)	1	1.31536	2.00411	NAPA;CD74;TMED9;POM121C;RAB37;UNC93B1;ADPRH;RAB39A;TBC1D8;SIL1;STX11
cellular response to metal ion (GO:0071248)	1	1.65975	2.50169	MT2A;NCF1;CAPN3;SCN5A
Fc-gamma receptor signaling pathway (GO:0038094)	1	1.54828	2.32713	FCER1G;SRC;PRKCE;CD3G;PLA2G6
myelination (GO:0042552)	1	2.24291	3.35634	SKI;EPB41L3
positive regulation of smooth muscle cell proliferation (GO:0048661)	1	2.24291	3.35634	STAT1;CCL5
regulation of sodium ion transmembrane transporter activity (GO:2000649)	1	2.24291	3.35634	PRKCE;UTRN
phospholipid biosynthetic process (GO:0008654)	1	2.24291	3.35634	AGPAT3;FADS1
protein K63-linked ubiquitination (GO:0070534)	1	2.24291	3.35634	TRIM5;TRIM56
regulation of peptidyl-threonine phosphorylation (GO:0010799)	1	2.24291	3.35634	TRIM6;RIPK2
regulation of osteoclast differentiation (GO:0045670)	1	2.24291	3.35634	CCR1;MAFB
positive regulation of multi-organism process (GO:0043902)	1	2.24291	3.35634	DHX58;DDX60
protein processing (GO:0016485)	1	1.64332	2.43933	CPD;CASP1;GAS6;CTSS
cellular divalent inorganic cation homeostasis (GO:0072503)	1	1.64332	2.43933	CCR1;MT2A;CCL8;CCL5
regulation of kinase activity (GO:0043549)	1	1.64332	2.43933	CD74;SPDYE4;IRS2;EPHB2
Fc receptor mediated stimulatory signaling pathway (GO:0002431)	1	1.53681	2.27988	FCER1G;SRC;PRKCE;CD3G;PLA2G6
regulation of endothelial cell migration (GO:0010594)	1	1.80408	2.63773	CEACAM1;SP100;PRCP
regulation of endocytosis (GO:0030100)	1	1.80408	2.63773	SRC;LILRB1;LDLR
negative regulation of angiogenesis (GO:0016525)	1	1.80408	2.63773	STAT1;PML;EPN2
L-phenylalanine metabolic process (GO:0006558)	1	3.77216	5.45617	QDPR
negative regulation of morphogenesis of an epithelium (GO:1905331)	1	3.77216	5.45617	STAT1
L-phenylalanine catabolic process (GO:0006559)	1	3.77216	5.45617	QDPR
negative regulation of defense response to virus (GO:0050687)	1	3.77216	5.45617	IFIT1
regulation of hippo signaling (GO:0035330)	1	3.77216	5.45617	WWC2
nitric oxide biosynthetic process (GO:0006809)	1	3.77216	5.45617	GCH1
positive regulation of cell cycle phase transition (GO:1901989)	1	3.77216	5.45617	CDC73
regulation of tumor necrosis factor biosynthetic process (GO:0042534)	1	3.77216	5.45617	LILRB1
negative regulation of ryanodine-sensitive calcium-release channel activity (GO:0060315)	1	3.77216	5.45617	GSTM2
mononuclear cell differentiation (GO:1903131)	1	3.77216	5.45617	IFI16
regulation of leukocyte cell-cell adhesion (GO:1903037)	1	3.77216	5.45617	CCL5
regulation of lamellipodium morphogenesis (GO:2000392)	1	3.77216	5.45617	SRC
immune response-regulating cell surface receptor signaling pathway (GO:0002768)	1	3.77216	5.45617	LILRB1
negative regulation of protein ubiquitination involved in ubiquitin-dependent protein catabolic process (GO:2000059)	1	3.77216	5.45617	PML
negative regulation of bone mineralization (GO:0030502)	1	3.77216	5.45617	CCR1
positive regulation of nuclear-transcribed mRNA poly(A) tail shortening (GO:0060213)	1	3.77216	5.45617	CPEB3
pyrimidine nucleoside catabolic process (GO:0046135)	1	3.77216	5.45617	TYMP
negative regulation of fatty acid biosynthetic process (GO:0045717)	1	3.77216	5.45617	CEACAM1
calcineurin-NFAT signaling cascade (GO:0033173)	1	3.77216	5.45617	NFATC3
positive regulation of cytolysis (GO:0045919)	1	3.77216	5.45617	LILRB1
cell-substrate junction assembly (GO:0007044)	1	3.77216	5.45617	ITGB4
regulation of non-canonical Wnt signaling pathway (GO:2000050)	1	3.77216	5.45617	RNF213
positive regulation of transcription from RNA polymerase II promoter in response to endoplasmic reticulum stress (GO:1990440)	1	3.77216	5.45617	ATF3
myeloid cell activation involved in immune response (GO:0002275)	1	3.77216	5.45617	FCER1G
relaxation of cardiac muscle (GO:0055119)	1	3.77216	5.45617	GSTM2
regulation of hemopoiesis (GO:1903706)	1	3.77216	5.45617	EIF2AK2
stress granule assembly (GO:0034063)	1	3.77216	5.45617	C9ORF72
monocyte differentiation (GO:0030224)	1	3.77216	5.45617	IFI16
positive regulation of mesenchymal cell proliferation (GO:0002053)	1	3.77216	5.45617	STAT1
cytidine to uridine editing (GO:0016554)	1	3.77216	5.45617	APOBEC3A
regulation of nuclear-transcribed mRNA poly(A) tail shortening (GO:0060211)	1	3.77216	5.45617	CPEB3
relaxation of muscle (GO:0090075)	1	3.77216	5.45617	GSTM2
negative regulation of nucleocytoplasmic transport (GO:0046823)	1	3.77216	5.45617	SP100
histone mRNA catabolic process (GO:0071044)	1	3.77216	5.45617	XRN1
icosanoid biosynthetic process (GO:0046456)	1	3.77216	5.45617	FADS1
regulation of cholesterol esterification (GO:0010872)	1	3.77216	5.45617	STARD4
cell part morphogenesis (GO:0032990)	1	3.77216	5.45617	PNPT1
positive regulation of heterotypic cell-cell adhesion (GO:0034116)	1	3.77216	5.45617	GCNT2
camera-type eye morphogenesis (GO:0048593)	1	3.77216	5.45617	SKI
negative regulation of intrinsic apoptotic signaling pathway in response to DNA damage by p53 class mediator (GO:1902166)	1	3.77216	5.45617	CD74
metanephric mesenchyme development (GO:0072075)	1	3.77216	5.45617	STAT1
angiotensin maturation (GO:0002003)	1	3.77216	5.45617	CTSZ
positive regulation of fatty acid oxidation (GO:0046321)	1	3.77216	5.45617	IRS2
cyclooxygenase pathway (GO:0019371)	1	3.77216	5.45617	CBR1
positive regulation of glucose metabolic process (GO:0010907)	1	3.77216	5.45617	IRS2
negative regulation of release of sequestered calcium ion into cytosol (GO:0051280)	1	3.77216	5.45617	GSTM2
response to thyroid hormone (GO:0097066)	1	3.77216	5.45617	CTSS
hemidesmosome assembly (GO:0031581)	1	3.77216	5.45617	ITGB4
carbohydrate derivative catabolic process (GO:1901136)	1	3.77216	5.45617	SAMHD1
erythrose 4-phosphate/phosphoenolpyruvate family amino acid catabolic process (GO:1902222)	1	3.77216	5.45617	QDPR
regulation of mRNA polyadenylation (GO:1900363)	1	3.77216	5.45617	CPEB3
response to corticosteroid (GO:0031960)	1	3.77216	5.45617	IL1RN
positive regulation of T-helper cell differentiation (GO:0045624)	1	3.77216	5.45617	CD86
UDP-N-acetylglucosamine biosynthetic process (GO:0006048)	1	3.77216	5.45617	NAGK
positive regulation of hydrolase activity (GO:0051345)	1	1.44746	2.09228	CCL8;DOCK8;CCL5;CCL2;SRGAP2;AGRN
regulation of cytosolic calcium ion concentration (GO:0051480)	1	1.51437	2.18864	CCR1;GNA15;C3AR1;PROK2;FPR3
phospholipid metabolic process (GO:0006644)	1	1.7783	2.55151	PLA2G4A;FADS1;AGPAT3
regulation of proteasomal protein catabolic process (GO:0061136)	1	2.12789	3.02063	LAMP3;PSME2
negative regulation of transcription, DNA-templated (GO:0045892)	1	1.17387	1.66146	EOMES;CBX7;BATF3;SP100;STAT1;GFI1;WWC2;PARP9;CDC73;PML;SKI;IFI16;IFI27;IRF7;CAPN3;IRF8;APBB1;ATF5;CPEB3;GAS6;FNIP2;ATF3;ZNF366
phosphatidylcholine metabolic process (GO:0046470)	1	1.75326	2.46877	PLA2G12A;PLA2G4A;PLA2G6
negative regulation of ubiquitin-protein ligase activity involved in mitotic cell cycle (GO:0051436)	1	1.75326	2.46877	PSMA1;PSME2;PSMB9
response to lipid (GO:0033993)	1	1.48192	2.05949	TRIM6;GCH1;SPP1;LGALS9;JAK2
regulation of cellular component organization (GO:0051128)	1	1.48192	2.05949	KIAA1109;CEACAM1;FMNL2;SGK1;KIAA1958
transmembrane receptor protein tyrosine kinase signaling pathway (GO:0007169)	1	1.25739	1.74744	SETX;NCF1;SRC;SORT1;SDC2;CD7;BTK;CYBB;IRS2;JAK2;EPHB2;MAPK13
sensory organ development (GO:0007423)	1	2.07469	2.86954	MAFB;SCO2
ameboidal-type cell migration (GO:0001667)	1	2.07469	2.86954	CENPV;SRGAP2
negative regulation of cytokine secretion (GO:0050710)	1	2.07469	2.86954	LILRB1;GAS6
detection of chemical stimulus involved in sensory perception of bitter taste (GO:0001580)	1	2.07469	2.86954	RTP4;TAS2R31
regulation of neuron death (GO:1901214)	1	1.72891	2.38934	CCL5;CTSZ;GBA
regulation of ubiquitin-protein ligase activity involved in mitotic cell cycle (GO:0051439)	1	1.72891	2.38934	PSMA1;PSME2;PSMB9
regulation of epithelial cell proliferation (GO:0050678)	1	1.72891	2.38934	NR4A1;SCN5A;CDC73
modification-dependent protein catabolic process (GO:0019941)	1	1.47141	2.01839	NUB1;RNF213;DTX3L;UBE4B;ISG15
regulation of systemic arterial blood pressure (GO:0003073)	1	3.45781	4.74076	PRCP
regulation of mesenchymal cell proliferation (GO:0010464)	1	3.45781	4.74076	STAT1
regulation of vasculogenesis (GO:2001212)	1	3.45781	4.74076	CEACAM1
axonal fasciculation (GO:0007413)	1	3.45781	4.74076	EPHB2
positive regulation of interleukin-1 production (GO:0032732)	1	3.45781	4.74076	IFI16
regulation of protein glycosylation (GO:0060049)	1	3.45781	4.74076	WARS
regulation of viral life cycle (GO:1903900)	1	3.45781	4.74076	LAMP3
pyrimidine nucleoside salvage (GO:0043097)	1	3.45781	4.74076	TYMP
modification-dependent macromolecule catabolic process (GO:0043632)	1	3.45781	4.74076	ISG15
regulation of intrinsic apoptotic signaling pathway in response to DNA damage by p53 class mediator (GO:1902165)	1	3.45781	4.74076	CD74
amino sugar biosynthetic process (GO:0046349)	1	3.45781	4.74076	NAGK
UDP-N-acetylglucosamine metabolic process (GO:0006047)	1	3.45781	4.74076	NAGK
protein insertion into membrane (GO:0051205)	1	3.45781	4.74076	RTP4
regulation of cholesterol storage (GO:0010885)	1	3.45781	4.74076	MSR1
skeletal muscle fiber development (GO:0048741)	1	3.45781	4.74076	SKI
nucleoside catabolic process (GO:0009164)	1	3.45781	4.74076	TYMP
positive regulation of keratinocyte differentiation (GO:0045618)	1	3.45781	4.74076	PRKCH
regulation of interleukin-2 biosynthetic process (GO:0045076)	1	3.45781	4.74076	CD86
regulation of bone remodeling (GO:0046850)	1	3.45781	4.74076	SRC
polyamine metabolic process (GO:0006595)	1	3.45781	4.74076	SAT1
somatic hypermutation of immunoglobulin genes (GO:0016446)	1	3.45781	4.74076	POLK
regulation of interleukin-8 biosynthetic process (GO:0045414)	1	3.45781	4.74076	TLR7
nitric oxide metabolic process (GO:0046209)	1	3.45781	4.74076	GCH1
regulation of protein localization to cell periphery (GO:1904375)	1	3.45781	4.74076	SPTBN1
negative regulation by host of viral transcription (GO:0043922)	1	3.45781	4.74076	CCL5
positive regulation of peptidase activity (GO:0010952)	1	3.45781	4.74076	PSME2
negative regulation of interleukin-1 secretion (GO:0050711)	1	3.45781	4.74076	GAS6
aromatic compound biosynthetic process (GO:0019438)	1	3.45781	4.74076	GCH1
regulation of angiotensin levels in blood (GO:0002002)	1	3.45781	4.74076	CTSZ
negative regulation of DNA damage response, signal transduction by p53 class mediator (GO:0043518)	1	3.45781	4.74076	CD74
cellular response to fatty acid (GO:0071398)	1	3.45781	4.74076	FFAR2
regulation of antigen receptor-mediated signaling pathway (GO:0050854)	1	3.45781	4.74076	CD300A
regulation of hormone secretion (GO:0046883)	1	3.45781	4.74076	FFAR2
pyrimidine-containing compound salvage (GO:0008655)	1	3.45781	4.74076	TYMP
endosome transport via multivesicular body sorting pathway (GO:0032509)	1	3.45781	4.74076	SORT1
keratan sulfate catabolic process (GO:0042340)	1	3.45781	4.74076	GNS
DNA deamination (GO:0045006)	1	3.45781	4.74076	APOBEC3A
positive regulation of T cell cytokine production (GO:0002726)	1	3.45781	4.74076	RSAD2
negative regulation of fatty acid metabolic process (GO:0045922)	1	3.45781	4.74076	CEACAM1
calcineurin-mediated signaling (GO:0097720)	1	3.45781	4.74076	NFATC3
regulation of catabolic process (GO:0009894)	1	3.45781	4.74076	FAP
positive regulation of granulocyte macrophage colony-stimulating factor production (GO:0032725)	1	3.45781	4.74076	DDX58
eye photoreceptor cell differentiation (GO:0001754)	1	3.45781	4.74076	SDK2
positive regulation of inflammatory response (GO:0050729)	1	1.70522	2.31305	TLR7;MYD88;MAPK13
viral life cycle (GO:0019058)	1	1.55117	2.10167	POM121C;CCL2;GAS6;CHMP5
cell-cell adhesion via plasma-membrane adhesion molecules (GO:0098742)	1	1.46105	1.97822	CD164;CEACAM1;CRTAM;PECAM1;SDK2
positive regulation of cell division (GO:0051781)	1	2.02409	2.72833	CENPV;PRKCE
cellular response to peptide (GO:1901653)	1	2.02409	2.72833	SRC;RIPK2
regulation of cellular metabolic process (GO:0031323)	1	2.02409	2.72833	NPC2;GBA
sensory perception of bitter taste (GO:0050913)	1	2.02409	2.72833	RTP4;TAS2R31
regulation of protein localization (GO:0032880)	1	2.02409	2.72833	TRIM5;TRIM22
negative regulation of proteolysis (GO:0045861)	1	2.02409	2.72833	CST3;TRIM21
DNA repair (GO:0006281)	1	1.29668	1.7442	SETX;DCLRE1C;DTX3L;PRKDC;FANCL;TREX1;FBXO6;POLK;PARP9
ER to Golgi vesicle-mediated transport (GO:0006888)	1	1.38313	1.8224	NAPA;TMED9;PGAP1;CTSZ;GAS6;SPTBN1
regulation of cell motility (GO:2000145)	1	1.52271	2.0016	CEACAM1;DDX58;CCDC125;SGK1
cellular response to calcium ion (GO:0071277)	1	1.97589	2.59619	CAPN3;SCN5A
cellular response to radiation (GO:0071478)	1	1.97589	2.59619	CDKN1A;IFI16
ceramide metabolic process (GO:0006672)	1	1.97589	2.59619	SPTLC2;GBA
translesion synthesis (GO:0019985)	1	1.97589	2.59619	UBE2L6;ISG15
retinoid metabolic process (GO:0001523)	1	1.65975	2.16931	SDC2;SDC3;AGRN
negative regulation of cellular amide metabolic process (GO:0034249)	1	1.65975	2.16931	SAMD4A;EIF2AK2;CPEB3
gland development (GO:0048732)	1	1.65975	2.16931	MDK;PPDPF;HESX1
regulation of interleukin-1 beta production (GO:0032651)	1	3.19183	4.1575	IFI16
mitochondrial genome maintenance (GO:0000002)	1	3.19183	4.1575	TYMP
positive regulation of sodium ion transport (GO:0010765)	1	3.19183	4.1575	SCN5A
atrial cardiac muscle cell action potential (GO:0086014)	1	3.19183	4.1575	SCN5A
embryonic appendage morphogenesis (GO:0035113)	1	3.19183	4.1575	SKI
glucosamine-containing compound metabolic process (GO:1901071)	1	3.19183	4.1575	NAGK
cellular response to nitrogen starvation (GO:0006995)	1	3.19183	4.1575	MAP1LC3A
regulation of NMDA receptor activity (GO:2000310)	1	3.19183	4.1575	EPHB2
regulation of cell aging (GO:0090342)	1	3.19183	4.1575	PNPT1
renal absorption (GO:0070293)	1	3.19183	4.1575	SGK1
steroid catabolic process (GO:0006706)	1	3.19183	4.1575	SPP1
viral translation (GO:0019081)	1	3.19183	4.1575	EIF3F
regulation of biomineral tissue development (GO:0070167)	1	3.19183	4.1575	GAS6
positive regulation of glycogen biosynthetic process (GO:0045725)	1	3.19183	4.1575	IRS2
regulation of triglyceride biosynthetic process (GO:0010866)	1	3.19183	4.1575	LDLR
myelination in peripheral nervous system (GO:0022011)	1	3.19183	4.1575	SKI
tricarboxylic acid metabolic process (GO:0072350)	1	3.19183	4.1575	IDH1
DNA damage response, signal transduction by p53 class mediator resulting in transcription of p21 class mediator (GO:0006978)	1	3.19183	4.1575	SP100
regulation of granulocyte macrophage colony-stimulating factor production (GO:0032645)	1	3.19183	4.1575	DDX58
regulation of macrophage differentiation (GO:0045649)	1	3.19183	4.1575	C1QC
alpha-linolenic acid metabolic process (GO:0036109)	1	3.19183	4.1575	FADS1
catecholamine biosynthetic process (GO:0042423)	1	3.19183	4.1575	GCH1
copper ion homeostasis (GO:0055070)	1	3.19183	4.1575	MT2A
response to UV-B (GO:0010224)	1	3.19183	4.1575	CDKN1A
cellular response to interleukin-15 (GO:0071350)	1	3.19183	4.1575	IL15RA
phospholipase C-activating dopamine receptor signaling pathway (GO:0060158)	1	3.19183	4.1575	GNA15
regulation of execution phase of apoptosis (GO:1900117)	1	3.19183	4.1575	FAP
positive regulation of muscle contraction (GO:0045933)	1	3.19183	4.1575	PROK2
motile cilium assembly (GO:0044458)	1	3.19183	4.1575	RSPH9
prostanoid biosynthetic process (GO:0046457)	1	3.19183	4.1575	CD74
mammary gland epithelium development (GO:0061180)	1	3.19183	4.1575	JAK2
regulation of fibrinolysis (GO:0051917)	1	3.19183	4.1575	FAP
diacylglycerol metabolic process (GO:0046339)	1	3.19183	4.1575	DAGLA
chondroitin sulfate catabolic process (GO:0030207)	1	3.19183	4.1575	ARSB
negative regulation of blood pressure (GO:0045776)	1	3.19183	4.1575	PRCP
positive regulation of alpha-beta T cell proliferation (GO:0046641)	1	3.19183	4.1575	LGALS9
regulation of cytolysis (GO:0042268)	1	3.19183	4.1575	LILRB1
positive regulation of interleukin-17 production (GO:0032740)	1	3.19183	4.1575	MYD88
interleukin-15-mediated signaling pathway (GO:0035723)	1	3.19183	4.1575	IL15RA
negative regulation of ubiquitin-protein transferase activity (GO:0051444)	1	3.19183	4.1575	DTX3L
negative regulation of chemokine production (GO:0032682)	1	3.19183	4.1575	LGALS9
response to fatty acid (GO:0070542)	1	3.19183	4.1575	FFAR2
negative regulation of interleukin-10 production (GO:0032693)	1	3.19183	4.1575	LILRB1
cellular response to nitrogen levels (GO:0043562)	1	3.19183	4.1575	MAP1LC3A
detection of calcium ion (GO:0005513)	1	3.19183	4.1575	KCNMB1
pre-miRNA processing (GO:0031054)	1	3.19183	4.1575	ADAR
cellular response to insulin stimulus (GO:0032869)	1	1.50886	1.95366	CEACAM1;PRKDC;IRS2;CPEB2
Fc-epsilon receptor signaling pathway (GO:0038095)	1	1.36793	1.76108	FCER1G;PSMA1;BTK;NFATC3;PSME2;PSMB9
transforming growth factor beta receptor signaling pathway (GO:0007179)	1	1.63791	2.10156	SKI;SRC;GCNT2
positive regulation of apoptotic signaling pathway (GO:2001235)	1	1.63791	2.10156	TNFSF10;LGALS9;PML
positive regulation of ubiquitin-protein ligase activity involved in regulation of mitotic cell cycle transition (GO:0051437)	1	1.63791	2.10156	PSMA1;PSME2;PSMB9
hemopoiesis (GO:0030097)	1	1.63791	2.10156	CD164;IFI16;RRAS
negative regulation of protein metabolic process (GO:0051248)	1	1.92994	2.47237	APBB1;LDLR
eye development (GO:0001654)	1	1.92994	2.47237	SKI;SCO2
RNA catabolic process (GO:0006401)	1	1.92994	2.47237	ISG20;PNPT1
intrinsic apoptotic signaling pathway by p53 class mediator (GO:0072332)	1	1.92994	2.47237	IFI16;PML
response to hydrogen peroxide (GO:0042542)	1	1.92994	2.47237	SETX;MAPK13
substantia nigra development (GO:0021762)	1	1.92994	2.47237	CNP;GNB4
nucleobase-containing compound catabolic process (GO:0034655)	1	1.92994	2.47237	ISG20;PNPT1
Fc receptor signaling pathway (GO:0038093)	1	1.36045	1.73127	FCER1G;PSMA1;BTK;NFATC3;PSME2;PSMB9
regulation of protein kinase activity (GO:0045859)	1	1.41135	1.79046	CDKN1A;CEACAM1;WARS;SPDYE4;GAS6
negative regulation of ubiquitin protein ligase activity (GO:1904667)	1	1.61664	2.03639	PSMA1;PSME2;PSMB9
regulation of cytokinesis (GO:0032465)	1	1.61664	2.03639	ZFYVE26;CENPV;PRKCE
phosphatidylinositol metabolic process (GO:0046488)	1	1.48192	1.86176	PI4K2B;PLA2G12A;PGAP1;PLA2G4A
regulated exocytosis (GO:0045055)	1	1.40182	1.75537	LGALS3BP;PECAM1;SERPING1;GTPBP2;GAS6
sprouting angiogenesis (GO:0002040)	1	1.88608	2.3562	NR4A1;RNF213
detection of chemical stimulus involved in sensory perception of taste (GO:0050912)	1	1.88608	2.3562	RTP4;TAS2R31
amide biosynthetic process (GO:0043604)	1	1.88608	2.3562	SPTLC2;GBA
positive regulation of transport (GO:0051050)	1	1.88608	2.3562	SGK1;LDLR
protein N-linked glycosylation via asparagine (GO:0018279)	1	1.88608	2.3562	ST3GAL5;ASGR2
myeloid cell differentiation (GO:0030099)	1	1.88608	2.3562	IFI16;JAK2
vesicle-mediated transport (GO:0016192)	1	1.21445	1.51651	NAPA;EHD4;DTX3L;VPS51;SORT1;DENND1A;ANKFY1;C9ORF72;VAMP5;LDLR;STX11;CHMP5
regulation of fibroblast migration (GO:0010762)	1	2.96384	3.67501	PRKCE
nucleoside salvage (GO:0043174)	1	2.96384	3.67501	TYMP
positive regulation of neural precursor cell proliferation (GO:2000179)	1	2.96384	3.67501	DISC1
positive regulation of cell adhesion mediated by integrin (GO:0033630)	1	2.96384	3.67501	CCL5
regulation of nuclear-transcribed mRNA catabolic process, deadenylation-dependent decay (GO:1900151)	1	2.96384	3.67501	CPEB3
myeloid dendritic cell activation (GO:0001773)	1	2.96384	3.67501	BATF3
positive regulation of osteoclast differentiation (GO:0045672)	1	2.96384	3.67501	CCR1
establishment of mitotic spindle orientation (GO:0000132)	1	2.96384	3.67501	DYNLT1
regulation of activin receptor signaling pathway (GO:0032925)	1	2.96384	3.67501	SKI
myotube cell development (GO:0014904)	1	2.96384	3.67501	SKI
regulation of platelet aggregation (GO:0090330)	1	2.96384	3.67501	CEACAM1
neurotransmitter biosynthetic process (GO:0042136)	1	2.96384	3.67501	DAGLA
negative regulation of Rho protein signal transduction (GO:0035024)	1	2.96384	3.67501	CCDC125
negative regulation of hemopoiesis (GO:1903707)	1	2.96384	3.67501	CDC73
negative regulation of intrinsic apoptotic signaling pathway by p53 class mediator (GO:1902254)	1	2.96384	3.67501	CD74
negative regulation of focal adhesion assembly (GO:0051895)	1	2.96384	3.67501	SRC
pyrimidine-containing compound catabolic process (GO:0072529)	1	2.96384	3.67501	TYMP
pancreas development (GO:0031016)	1	2.96384	3.67501	PPDPF
N-acetylglucosamine metabolic process (GO:0006044)	1	2.96384	3.67501	NAGK
negative regulation of secretion (GO:0051048)	1	2.96384	3.67501	CD74
copper ion transport (GO:0006825)	1	2.96384	3.67501	STEAP4
regulation of defense response to virus (GO:0050688)	1	2.96384	3.67501	HERC5
hydrogen peroxide catabolic process (GO:0042744)	1	2.96384	3.67501	PRDX2
cellular protein complex disassembly (GO:0043624)	1	2.96384	3.67501	NAPA
positive regulation of glycogen metabolic process (GO:0070875)	1	2.96384	3.67501	IRS2
cell migration involved in sprouting angiogenesis (GO:0002042)	1	2.96384	3.67501	NR4A1
cellular response to osmotic stress (GO:0071470)	1	2.96384	3.67501	CAPN3
positive regulation of DNA damage response, signal transduction by p53 class mediator (GO:0043517)	1	2.96384	3.67501	PYHIN1
Golgi to vacuole transport (GO:0006896)	1	2.96384	3.67501	ANKFY1
DNA damage response, signal transduction resulting in transcription (GO:0042772)	1	2.96384	3.67501	SP100
oligosaccharide-lipid intermediate biosynthetic process (GO:0006490)	1	2.96384	3.67501	ALG11
necroptotic process (GO:0070266)	1	2.96384	3.67501	MLKL
epiboly involved in wound healing (GO:0090505)	1	2.96384	3.67501	CEACAM1
nucleoside triphosphate metabolic process (GO:0009141)	1	2.96384	3.67501	CMPK2
positive regulation of transporter activity (GO:0032411)	1	2.96384	3.67501	SGK1
regulation of adaptive immune response (GO:0002819)	1	2.96384	3.67501	IRF7
negative regulation of T cell receptor signaling pathway (GO:0050860)	1	2.96384	3.67501	CEACAM1
positive regulation of smooth muscle contraction (GO:0045987)	1	2.96384	3.67501	PROK2
positive regulation of kinase activity (GO:0033674)	1	1.46881	1.81771	CD74;CDKN1A;EPHB2;GAS6
regulation of transcription from RNA polymerase II promoter in response to hypoxia (GO:0061418)	1	1.59591	1.97368	PSMA1;PSME2;PSMB9
axonogenesis (GO:0007409)	1	1.3025	1.60086	NTNG2;SRC;IRS2;APBB1;EPHB2;C9ORF72;SPTBN1
protein polymerization (GO:0051258)	1	1.84417	2.24708	TRIM6;JAK2
peptidyl-asparagine modification (GO:0018196)	1	1.84417	2.24708	ST3GAL5;ASGR2
mitochondrial gene expression (GO:0140053)	1	1.84417	2.24708	PNPT1;MRPS6
negative regulation of ossification (GO:0030279)	1	1.84417	2.24708	CCR1;SKI
anaphase-promoting complex-dependent catabolic process (GO:0031145)	1	1.57571	1.9133	PSMA1;PSME2;PSMB9
response to calcium ion (GO:0051592)	1	1.57571	1.9133	KCNMB1;CAPN3;SCN5A
negative regulation of cell growth (GO:0030308)	1	1.44326	1.73319	BST2;CDKN1A;APBB1;PML
receptor-mediated endocytosis (GO:0006898)	1	1.32427	1.59026	MSR1;FCER1G;CD207;DNAJC13;LILRB1;LDLR
NIK/NF-kappaB signaling (GO:0038061)	1	1.55602	1.85516	PSMA1;PSME2;PSMB9
regulation of protein serine/threonine kinase activity (GO:0071900)	1	1.55602	1.85516	HERC5;CDKN1A;SRC
negative regulation of MAPK cascade (GO:0043409)	1	1.55602	1.85516	CD300A;GBA;EPHB2
cellular response to ionizing radiation (GO:0071479)	1	1.80408	2.14446	CDKN1A;IFI16
regulation of generation of precursor metabolites and energy (GO:0043467)	1	1.80408	2.14446	PNPT1;POM121C
protein complex assembly (GO:0006461)	1	1.31726	1.56358	NAPA;NCF1;CTSZ;NCF1B;NCF1C;CDC73
chromatin remodeling (GO:0006338)	1	1.43082	1.69264	TOX2;SP100;SP110;SP140
myeloid cell development (GO:0061515)	1	2.76625	3.27087	SRC
heparan sulfate proteoglycan biosynthetic process (GO:0015012)	1	2.76625	3.27087	EXT1
maintenance of protein location in nucleus (GO:0051457)	1	2.76625	3.27087	PML
positive regulation of response to wounding (GO:1903036)	1	2.76625	3.27087	PRKCE
negative regulation of adherens junction organization (GO:1903392)	1	2.76625	3.27087	SRC
pyrimidine nucleoside biosynthetic process (GO:0046134)	1	2.76625	3.27087	TYMP
positive regulation of small GTPase mediated signal transduction (GO:0051057)	1	2.76625	3.27087	SRC
negative regulation of TORC1 signaling (GO:1904262)	1	2.76625	3.27087	KPTN
positive regulation of CREB transcription factor activity (GO:0032793)	1	2.76625	3.27087	CAMK1D
G-protein coupled glutamate receptor signaling pathway (GO:0007216)	1	2.76625	3.27087	DAGLA
positive regulation of stress-activated protein kinase signaling cascade (GO:0070304)	1	2.76625	3.27087	EIF2AK2
positive regulation of potassium ion transmembrane transport (GO:1901381)	1	2.76625	3.27087	NOS1AP
regulation of interleukin-4 production (GO:0032673)	1	2.76625	3.27087	LGALS9
ventricular cardiac muscle cell action potential (GO:0086005)	1	2.76625	3.27087	SCN5A
positive regulation of transcription elongation from RNA polymerase II promoter (GO:0032968)	1	2.76625	3.27087	CDC73
sodium ion import (GO:0097369)	1	2.76625	3.27087	SLC9A9
unsaturated fatty acid biosynthetic process (GO:0006636)	1	2.76625	3.27087	FADS1
intracellular lipid transport (GO:0032365)	1	2.76625	3.27087	NPC2
pyrimidine nucleoside metabolic process (GO:0006213)	1	2.76625	3.27087	TYMP
pyrimidine-containing compound metabolic process (GO:0072527)	1	2.76625	3.27087	TYMP
positive regulation of phosphoprotein phosphatase activity (GO:0032516)	1	2.76625	3.27087	CD300A
cellular response to virus (GO:0098586)	1	2.76625	3.27087	LGALS9
cellular biogenic amine biosynthetic process (GO:0042401)	1	2.76625	3.27087	SAT1
positive regulation of acute inflammatory response (GO:0002675)	1	2.76625	3.27087	FFAR2
ganglioside metabolic process (GO:0001573)	1	2.76625	3.27087	ST3GAL5
regulation of delayed rectifier potassium channel activity (GO:1902259)	1	2.76625	3.27087	NOS1AP
sodium ion import across plasma membrane (GO:0098719)	1	2.76625	3.27087	SLC9A9
negative regulation of signal transduction by p53 class mediator (GO:1901797)	1	2.76625	3.27087	CD74
negative regulation of platelet activation (GO:0010544)	1	2.76625	3.27087	CEACAM1
negative regulation of cytokine production involved in immune response (GO:0002719)	1	2.76625	3.27087	LILRB1
microtubule depolymerization (GO:0007019)	1	2.76625	3.27087	STMN3
JAK-STAT cascade involved in growth hormone signaling pathway (GO:0060397)	1	2.76625	3.27087	JAK2
regulation of protein complex disassembly (GO:0043244)	1	2.76625	3.27087	GBA
negative regulation of protein processing (GO:0010955)	1	2.76625	3.27087	CTSZ
positive regulation of potassium ion transport (GO:0043268)	1	2.76625	3.27087	NOS1AP
positive regulation of protein export from nucleus (GO:0046827)	1	2.76625	3.27087	GAS6
negative regulation of anoikis (GO:2000811)	1	2.76625	3.27087	SRC
regulation of cell junction assembly (GO:1901888)	1	2.76625	3.27087	PRKCH
protein catabolic process (GO:0030163)	1	1.53681	1.79915	CEACAM1;PSMA1;PSMB9
protein localization to cell periphery (GO:1990778)	1	1.41859	1.65318	RAB37;EPB41L3;GAS6;SPTBN1
response to glucose (GO:0009749)	1	1.76569	2.04785	IRS2;GAS6
negative regulation of cellular biosynthetic process (GO:0031327)	1	1.76569	2.04785	CEACAM1;GFI1
regulation of organelle assembly (GO:1902115)	1	1.76569	2.04785	SRC;C9ORF72
postreplication repair (GO:0006301)	1	1.76569	2.04785	UBE2L6;ISG15
heterophilic cell-cell adhesion via plasma membrane cell adhesion molecules (GO:0007157)	1	1.76569	2.04785	CD164;CRTAM
DNA damage response, signal transduction by p53 class mediator (GO:0030330)	1	1.51806	1.74518	CDKN1A;SP100;PML
positive regulation of ubiquitin protein ligase activity (GO:1904668)	1	1.51806	1.74518	PSMA1;PSME2;PSMB9
ephrin receptor signaling pathway (GO:0048013)	1	1.51806	1.74518	SRC;SDC2;EPHB2
positive regulation of cell cycle arrest (GO:0071158)	1	1.51806	1.74518	CDKN1A;FAP;PML
calcium ion transport (GO:0006816)	1	1.40657	1.61479	CCR1;CCL8;CCL5;GAS6
regulation of programmed cell death (GO:0043067)	1	1.23862	1.41255	PRDX2;CASP10;STAT1;NOS1AP;CASP1;JAK2;SGK1;IKZF3
negative regulation of mitotic cell cycle (GO:0045930)	1	1.72891	1.9568	PNPT1;FAP
endosome to lysosome transport (GO:0008333)	1	1.72891	1.9568	DTX3L;SORT1
interstrand cross-link repair (GO:0036297)	1	1.72891	1.9568	DCLRE1C;FANCL
cellular macromolecule catabolic process (GO:0044265)	1	1.72891	1.9568	ISG20;PNPT1
negative regulation of gene expression (GO:0010629)	1	1.14141	1.29102	CCR1;MSR1;PNPT1;GFI1;SAMD4A;EIF2AK2;PARP14;PARP9;PML;PARP10;TRIM6;IFI16;CAPN3;LGALS9;ATF5;CPEB3;GAS6
positive regulation of B cell activation (GO:0050871)	1	1.39475	1.57742	CD74;BTK;IRS2;TNFSF13B
peptidyl-threonine dephosphorylation (GO:0035970)	1	2.59336	2.92867	DUSP5
positive regulation of nuclear-transcribed mRNA catabolic process, deadenylation-dependent decay (GO:1900153)	1	2.59336	2.92867	CPEB3
positive regulation of secretion (GO:0051047)	1	2.59336	2.92867	SPP1
regulation of membrane depolarization (GO:0003254)	1	2.59336	2.92867	SCN5A
sialylation (GO:0097503)	1	2.59336	2.92867	ST3GAL5
regulation of reactive oxygen species biosynthetic process (GO:1903426)	1	2.59336	2.92867	NOS1AP
cardiac ventricle development (GO:0003231)	1	2.59336	2.92867	SCN5A
neuromuscular process (GO:0050905)	1	2.59336	2.92867	GCH1
negative regulation of steroid biosynthetic process (GO:0010894)	1	2.59336	2.92867	GFI1
positive regulation of mRNA processing (GO:0050685)	1	2.59336	2.92867	CDC73
guanosine-containing compound metabolic process (GO:1901068)	1	2.59336	2.92867	GTPBP1
regulation of bicellular tight junction assembly (GO:2000810)	1	2.59336	2.92867	PRKCH
positive regulation of antigen receptor-mediated signaling pathway (GO:0050857)	1	2.59336	2.92867	PRKCH
extracellular matrix assembly (GO:0085029)	1	2.59336	2.92867	GAS6
positive regulation of immune system process (GO:0002684)	1	2.59336	2.92867	LGALS9
dendritic spine morphogenesis (GO:0060997)	1	2.59336	2.92867	EPHB2
bone morphogenesis (GO:0060349)	1	2.59336	2.92867	SKI
positive regulation of triglyceride metabolic process (GO:0090208)	1	2.59336	2.92867	LDLR
odontogenesis of dentin-containing tooth (GO:0042475)	1	2.59336	2.92867	SCN5A
regulation of stem cell proliferation (GO:0072091)	1	2.59336	2.92867	EIF2AK2
programmed necrotic cell death (GO:0097300)	1	2.59336	2.92867	MLKL
positive regulation of DNA-templated transcription, initiation (GO:2000144)	1	2.59336	2.92867	SETX
positive regulation of protein ubiquitination (GO:0031398)	1	1.49978	1.69315	RIPK2;PYHIN1;MAGEF1
protein maturation (GO:0051604)	1	1.49978	1.69315	CPD;MAGEF1;CTSS
positive regulation of cell differentiation (GO:0045597)	1	1.28331	1.43728	MSR1;IFITM1;CEACAM1;PRKCH;GCNT2;CMKLR1
positive regulation of nucleic acid-templated transcription (GO:1903508)	1	1.1572	1.2956	CD86;EOMES;CD74;SP100;NCF1;DTX3L;STAT1;PYHIN1;PARP9;SPP1;IRF7;CAPN3;APBB1;ATF5
enzyme linked receptor protein signaling pathway (GO:0007167)	1	1.38313	1.54104	SRC;CD7;BTK;JAK2
activation of GTPase activity (GO:0090630)	1	1.48192	1.64298	CCDC125;ADPRH;TBC1D8
protein modification process (GO:0036211)	1	1.48192	1.64298	PRKDC;ADPRH;UBE2L6
non-recombinational repair (GO:0000726)	1	1.69362	1.87091	DCLRE1C;PRKDC
protein heterooligomerization (GO:0051291)	1	1.69362	1.87091	CD74;TMEM120A
regulation of release of sequestered calcium ion into cytosol (GO:0051279)	1	1.69362	1.87091	GSTM2;CAPN3
Golgi organization (GO:0007030)	1	1.3717	1.50561	PI4K2B;ATP8B4;TMED9;VPS51
negative regulation of cell migration (GO:0030336)	1	1.3717	1.50561	BST2;IFITM1;SRGAP2;SRGAP2B
regulation of cell differentiation (GO:0045595)	1	1.3717	1.50561	SKI;KIAA1109;EIF2AK2;FADS1
regulation of protein sumoylation (GO:0033233)	1	2.44081	2.63616	CAPN3
DNA catabolic process (GO:0006308)	1	2.44081	2.63616	ISG20
positive regulation of G-protein coupled receptor protein signaling pathway (GO:0045745)	1	2.44081	2.63616	NECAB2
positive regulation of epidermal cell differentiation (GO:0045606)	1	2.44081	2.63616	PRKCH
positive regulation of nitrogen compound metabolic process (GO:0051173)	1	2.44081	2.63616	GBA
glycosphingolipid biosynthetic process (GO:0006688)	1	2.44081	2.63616	ST3GAL5
cardiac muscle cell contraction (GO:0086003)	1	2.44081	2.63616	SCN5A
regulation of transposition (GO:0010528)	1	2.44081	2.63616	APOBEC3A
histone H2A ubiquitination (GO:0033522)	1	2.44081	2.63616	DTX3L
negative regulation of B cell activation (GO:0050869)	1	2.44081	2.63616	CD300A
negative regulation of lipid biosynthetic process (GO:0051055)	1	2.44081	2.63616	CEACAM1
gastrulation (GO:0007369)	1	2.44081	2.63616	EOMES
histone H2A monoubiquitination (GO:0035518)	1	2.44081	2.63616	PCGF5
regulation of myelination (GO:0031641)	1	2.44081	2.63616	TYMP
negative regulation of tumor necrosis factor-mediated signaling pathway (GO:0010804)	1	2.44081	2.63616	GAS6
positive regulation of stem cell proliferation (GO:2000648)	1	2.44081	2.63616	DISC1
positive regulation of cellular protein catabolic process (GO:1903364)	1	2.44081	2.63616	GBA
3'-UTR-mediated mRNA stabilization (GO:0070935)	1	2.44081	2.63616	MYD88
rRNA catabolic process (GO:0016075)	1	2.44081	2.63616	XRN1
response to purine-containing compound (GO:0014074)	1	2.44081	2.63616	STAT1
positive regulation of natural killer cell mediated cytotoxicity (GO:0045954)	1	2.44081	2.63616	CRTAM
virion assembly (GO:0019068)	1	2.44081	2.63616	CHMP5
regulation of synaptic vesicle exocytosis (GO:2000300)	1	2.44081	2.63616	NAPA
heterocycle biosynthetic process (GO:0018130)	1	2.44081	2.63616	GCH1
nucleotide catabolic process (GO:0009166)	1	2.44081	2.63616	SAMHD1
neurotrophin signaling pathway (GO:0038179)	1	2.44081	2.63616	SORT1
regulation of cardiac muscle contraction by regulation of the release of sequestered calcium ion (GO:0010881)	1	2.44081	2.63616	GSTM2
platelet-derived growth factor receptor signaling pathway (GO:0048008)	1	2.44081	2.63616	SRC
positive regulation of transcription of Notch receptor target (GO:0007221)	1	2.44081	2.63616	STAT1
viral entry into host cell (GO:0046718)	1	2.44081	2.63616	GAS6
membrane depolarization during cardiac muscle cell action potential (GO:0086012)	1	2.44081	2.63616	SCN5A
positive regulation of natural killer cell mediated immunity (GO:0002717)	1	2.44081	2.63616	CRTAM
regulation of bone mineralization (GO:0030500)	1	1.65975	1.7898	CCR1;ISG15
myeloid leukocyte differentiation (GO:0002573)	1	1.65975	1.7898	BATF3;IFI16
wound healing (GO:0042060)	1	1.65975	1.7898	PRCP;HPSE
neurogenesis (GO:0022008)	1	1.65975	1.7898	ABTB2;DAGLA
cellular calcium ion homeostasis (GO:0006874)	1	1.34939	1.43753	CCR1;CCL8;CCL5;PML
positive regulation of actin filament polymerization (GO:0030838)	1	1.62721	1.71315	PRKCE;LMOD1
regulation of telomere maintenance via telomerase (GO:0032210)	1	1.62721	1.71315	XRN1;SRC
telomere maintenance (GO:0000723)	1	1.62721	1.71315	SP100;PRKDC
calcium ion homeostasis (GO:0055074)	1	1.43082	1.50281	CCR1;CCL8;CCL5
positive regulation of cellular component biogenesis (GO:0044089)	1	1.43082	1.50281	WARS;EPHB2;FNIP2
regulation of MAP kinase activity (GO:0043405)	1	1.43082	1.50281	CD300A;GBA;EPHB2
organic anion transport (GO:0015711)	1	1.33851	1.40482	SLC22A15;NPC2;CA4;LDLR
regulation of viral process (GO:0050792)	1	2.30521	2.38403	LAMP3
actin filament polymerization (GO:0030041)	1	2.30521	2.38403	JAK2
posttranscriptional gene silencing by RNA (GO:0035194)	1	2.30521	2.38403	MOV10
release of cytochrome c from mitochondria (GO:0001836)	1	2.30521	2.38403	IFI6
positive regulation of lipid catabolic process (GO:0050996)	1	2.30521	2.38403	IRS2
endoplasmic reticulum calcium ion homeostasis (GO:0032469)	1	2.30521	2.38403	PML
maintenance of protein localization in organelle (GO:0072595)	1	2.30521	2.38403	PML
anterior/posterior axis specification (GO:0009948)	1	2.30521	2.38403	SKI
establishment of mitotic spindle localization (GO:0040001)	1	2.30521	2.38403	DYNLT1
positive regulation of metabolic process (GO:0009893)	1	2.30521	2.38403	CAMK1D
skeletal muscle contraction (GO:0003009)	1	2.30521	2.38403	STAC3
positive regulation of p38MAPK cascade (GO:1900745)	1	2.30521	2.38403	NCF1
blood vessel endothelial cell migration (GO:0043534)	1	2.30521	2.38403	NR4A1
negative regulation of protein transport (GO:0051224)	1	2.30521	2.38403	RSAD2
regulation of cellular response to growth factor stimulus (GO:0090287)	1	2.30521	2.38403	TMEM204
regulation of peptidase activity (GO:0052547)	1	2.30521	2.38403	CST3
regulation of smooth muscle cell migration (GO:0014910)	1	2.30521	2.38403	CCL5
response to organophosphorus (GO:0046683)	1	2.30521	2.38403	STAT1
mRNA destabilization (GO:0061157)	1	2.30521	2.38403	CPEB3
negative regulation of calcium-mediated signaling (GO:0050849)	1	2.30521	2.38403	GSTM2
G-protein coupled receptor signaling pathway, coupled to cyclic nucleotide second messenger (GO:0007187)	1	1.3278	1.37295	CCR1;GNA15;CCL2;GPR84
divalent metal ion transport (GO:0070838)	1	1.41456	1.4593	CCR1;CCL8;CCL5
Wnt signaling pathway, planar cell polarity pathway (GO:0060071)	1	1.41456	1.4593	PSMA1;PSME2;PSMB9
positive regulation of proteolysis (GO:0045862)	1	1.59591	1.64063	GBA;CAPN3
positive regulation of ossification (GO:0045778)	1	1.59591	1.64063	IFITM1;ISG15
positive regulation of cell-substrate adhesion (GO:0010811)	1	1.59591	1.64063	JAK2;UTRN
glycerophospholipid biosynthetic process (GO:0046474)	1	1.26505	1.28655	PI4K2B;PLA2G12A;PLSCR1;PLA2G4A;AGPAT3
regulation of establishment of planar polarity (GO:0090175)	1	1.39867	1.41728	PSMA1;PSME2;PSMB9
protein modification by small protein conjugation (GO:0032446)	1	1.14681	1.15629	IFIH1;HERC5;NUB1;RNF213;POM121C;PRKDC;MAGEF1;ISG15;TRIM21;CDC73;HERC6
non-canonical Wnt signaling pathway (GO:0035567)	1	1.30689	1.31164	MOV10;PSMA1;PSME2;PSMB9
cell-matrix adhesion (GO:0007160)	1	1.38313	1.37669	ITGB4;SIGLEC1;HPSE
protein tetramerization (GO:0051262)	1	1.38313	1.37669	CD74;CCL5;SAMHD1
regulation of mitotic spindle assembly (GO:1901673)	1	2.18388	2.16509	CHMP5
positive regulation of chromosome organization (GO:2001252)	1	2.18388	2.16509	PML
negative regulation of phosphate metabolic process (GO:0045936)	1	2.18388	2.16509	CDKN1A
negative regulation of cell junction assembly (GO:1901889)	1	2.18388	2.16509	SRC
protein targeting to lysosome (GO:0006622)	1	2.18388	2.16509	SCARB2
regulation of long-term synaptic potentiation (GO:1900271)	1	2.18388	2.16509	EPHB2
acetylcholine receptor signaling pathway (GO:0095500)	1	2.18388	2.16509	AGRN
positive regulation of STAT cascade (GO:1904894)	1	2.18388	2.16509	CCL5
negative regulation of transposition (GO:0010529)	1	2.18388	2.16509	APOBEC3A
cellular response to zinc ion (GO:0071294)	1	2.18388	2.16509	MT2A
positive regulation of toll-like receptor signaling pathway (GO:0034123)	1	2.18388	2.16509	RSAD2
negative regulation of lipid metabolic process (GO:0045833)	1	2.18388	2.16509	CEACAM1
positive regulation of lipid storage (GO:0010884)	1	2.18388	2.16509	MSR1
regulation of mitochondrial fission (GO:0090140)	1	2.18388	2.16509	STAT2
osteoclast differentiation (GO:0030316)	1	2.18388	2.16509	SRC
regulation of transcription factor import into nucleus (GO:0042990)	1	2.18388	2.16509	DDX58
intracellular estrogen receptor signaling pathway (GO:0030520)	1	2.18388	2.16509	SRC
cellular polysaccharide biosynthetic process (GO:0033692)	1	2.18388	2.16509	EXT1
cellular response to interleukin-7 (GO:0098761)	1	2.18388	2.16509	IRS2
fatty-acyl-CoA metabolic process (GO:0035337)	1	2.18388	2.16509	FAR2
regulation of neuron migration (GO:2001222)	1	2.18388	2.16509	SRGAP2
nucleotide-sugar biosynthetic process (GO:0009226)	1	2.18388	2.16509	NAGK
positive regulation of blood coagulation (GO:0030194)	1	2.18388	2.16509	HPSE
regulation of platelet activation (GO:0010543)	1	2.18388	2.16509	FCER1G
positive regulation of phospholipase activity (GO:0010518)	1	2.18388	2.16509	CCL5
interleukin-7-mediated signaling pathway (GO:0038111)	1	2.18388	2.16509	IRS2
negative regulation of calcium ion transport (GO:0051926)	1	2.18388	2.16509	LILRB1
protein heterotetramerization (GO:0051290)	1	2.18388	2.16509	CD74
positive regulation of transcription regulatory region DNA binding (GO:2000679)	1	2.18388	2.16509	TRIM6
action potential (GO:0001508)	1	1.53681	1.50693	SCARB2;SCN5A
negative regulation of cellular component organization (GO:0051129)	1	1.53681	1.50693	FAP;LILRB1
positive regulation of response to stimulus (GO:0048584)	1	1.53681	1.50693	IFIH1;DDX58
mitochondrion organization (GO:0007005)	1	1.24233	1.21508	PNPT1;MX2;MX1;IFIT2;TYMP
neuron projection development (GO:0031175)	1	1.24233	1.21508	EPB41L3;STMN3;EPHB2;SRGAP2;SGK1
lipid transport (GO:0006869)	1	1.36793	1.33747	CEACAM1;NPC2;LDLR
cellular response to acid chemical (GO:0071229)	1	1.36793	1.33747	SETX;FFAR2;CPEB3
negative regulation of kinase activity (GO:0033673)	1	1.36793	1.33747	CEACAM1;WARS;IRS2
regulation of macromolecule metabolic process (GO:0060255)	1	1.28663	1.25342	ZNF683;SORT1;LDLR;MAPK13
positive regulation of cellular metabolic process (GO:0031325)	1	1.35306	1.29956	CDKN1A;STARD4;CCL5
protein localization to plasma membrane (GO:0072659)	1	1.27673	1.22541	RAB37;EPB41L3;GAS6;SPTBN1
negative regulation of cellular response to growth factor stimulus (GO:0090288)	1	1.50886	1.44524	SKI;EPN2
Notch signaling pathway (GO:0007219)	1	1.50886	1.44524	MDK;STAT1
Golgi to endosome transport (GO:0006895)	1	2.07469	1.97369	SORT1
hydrogen peroxide metabolic process (GO:0042743)	1	2.07469	1.97369	PRDX2
proteoglycan metabolic process (GO:0006029)	1	2.07469	1.97369	HPSE
negative regulation of intracellular protein transport (GO:0090317)	1	2.07469	1.97369	SP100
positive regulation of dendritic spine development (GO:0060999)	1	2.07469	1.97369	CPEB3
negative regulation of macromolecule biosynthetic process (GO:0010558)	1	2.07469	1.97369	APBB1
wound healing, spreading of cells (GO:0044319)	1	2.07469	1.97369	CEACAM1
negative regulation of ion transport (GO:0043271)	1	2.07469	1.97369	LILRB1
regulation of lipoprotein lipase activity (GO:0051004)	1	2.07469	1.97369	SORT1
response to progesterone (GO:0032570)	1	2.07469	1.97369	SRC
regulation of calcium ion transmembrane transport (GO:1903169)	1	2.07469	1.97369	NOS1AP
mitochondrial respiratory chain complex IV assembly (GO:0033617)	1	2.07469	1.97369	SCO2
axon extension (GO:0048675)	1	2.07469	1.97369	C9ORF72
dopamine metabolic process (GO:0042417)	1	2.07469	1.97369	GCH1
androgen metabolic process (GO:0008209)	1	2.07469	1.97369	SPP1
regulation of anoikis (GO:2000209)	1	2.07469	1.97369	SRC
growth hormone receptor signaling pathway (GO:0060396)	1	2.07469	1.97369	JAK2
regulation of glycogen biosynthetic process (GO:0005979)	1	2.07469	1.97369	IRS2
inositol phosphate-mediated signaling (GO:0048016)	1	2.07469	1.97369	NFATC3
eye morphogenesis (GO:0048592)	1	2.07469	1.97369	SKI
cellular response to steroid hormone stimulus (GO:0071383)	1	2.07469	1.97369	SRC
entrainment of circadian clock by photoperiod (GO:0043153)	1	2.07469	1.97369	PML
mitochondrial RNA metabolic process (GO:0000959)	1	2.07469	1.97369	PNPT1
regulation of tumor necrosis factor-mediated signaling pathway (GO:0010803)	1	1.48192	1.3867	CASP1;GAS6
cellular defense response (GO:0006968)	1	1.48192	1.3867	LGALS3BP;NCF1
autophagosome organization (GO:1905037)	1	1.48192	1.3867	MAP1LC3A;KIAA1324
cellular response to hypoxia (GO:0071456)	1	1.25739	1.17148	PSMA1;PSME2;CPEB2;PSMB9
axon development (GO:0061564)	1	1.32427	1.22748	NTNG2;APBB1;EPHB2
cellular response to organic substance (GO:0071310)	1	1.24793	1.14552	CCL5;CASP1;CCL2;MAPK13
Fc-gamma receptor signaling pathway involved in phagocytosis (GO:0038096)	1	1.24793	1.14552	SRC;PRKCE;CD3G;PLA2G6
I-kappaB kinase/NF-kappaB signaling (GO:0007249)	1	1.45592	1.3311	RIPK2;TLR7
cobalamin metabolic process (GO:0009235)	1	1.97589	1.80537	TCN2
hyaluronan metabolic process (GO:0030212)	1	1.97589	1.80537	ABCC5
GTP metabolic process (GO:0046039)	1	1.97589	1.80537	GTPBP1
regulation of interleukin-17 production (GO:0032660)	1	1.97589	1.80537	MYD88
positive regulation of leukocyte cell-cell adhesion (GO:1903039)	1	1.97589	1.80537	CCL2
cortical actin cytoskeleton organization (GO:0030866)	1	1.97589	1.80537	FMNL2
cellular response to hexose stimulus (GO:0071331)	1	1.97589	1.80537	GAS6
regulation of cardiac muscle contraction by calcium ion signaling (GO:0010882)	1	1.97589	1.80537	GSTM2
histone lysine demethylation (GO:0070076)	1	1.97589	1.80537	KDM1B
cellular protein complex localization (GO:0034629)	1	1.97589	1.80537	EXOC3L4
establishment of spindle orientation (GO:0051294)	1	1.97589	1.80537	DYNLT1
tetrapyrrole metabolic process (GO:0033013)	1	1.97589	1.80537	TCN2
negative regulation of ion transmembrane transporter activity (GO:0032413)	1	1.97589	1.80537	PRKCE
positive regulation of translational initiation (GO:0045948)	1	1.97589	1.80537	CCL5
positive regulation of lamellipodium organization (GO:1902745)	1	1.97589	1.80537	SRC
negative regulation of cytokine biosynthetic process (GO:0042036)	1	1.97589	1.80537	LILRB1
negative regulation of G-protein coupled receptor protein signaling pathway (GO:0045744)	1	1.97589	1.80537	CCL5
regulation of macrophage activation (GO:0043030)	1	1.97589	1.80537	CD74
vesicle docking (GO:0048278)	1	1.97589	1.80537	STX11
non-motile cilium assembly (GO:1905515)	1	1.97589	1.80537	DISC1
limb morphogenesis (GO:0035108)	1	1.97589	1.80537	SKI
mitochondrial respiratory chain complex IV biogenesis (GO:0097034)	1	1.97589	1.80537	SCO2
negative regulation of cyclin-dependent protein kinase activity (GO:1904030)	1	1.97589	1.80537	CDKN1A
cellular response to copper ion (GO:0071280)	1	1.97589	1.80537	MT2A
photoperiodism (GO:0009648)	1	1.97589	1.80537	PML
ERK1 and ERK2 cascade (GO:0070371)	1	1.97589	1.80537	LGALS9
synaptic transmission, glutamatergic (GO:0035249)	1	1.97589	1.80537	NAPA
regulation of cell death (GO:0010941)	1	1.29668	1.16006	RIPK2;CCL5;CTSZ
cellular metal ion homeostasis (GO:0006875)	1	1.29668	1.16006	CCR1;CCL8;CCL5
receptor metabolic process (GO:0043112)	1	1.43082	1.27827	FCER1G;LILRB1
ubiquitin-dependent ERAD pathway (GO:0030433)	1	1.43082	1.27827	FBXO6;UBE4B
cholesterol homeostasis (GO:0042632)	1	1.43082	1.27827	NPC2;LDLR
autophagosome assembly (GO:0000045)	1	1.43082	1.27827	MAP1LC3A;KIAA1324
integrin-mediated signaling pathway (GO:0007229)	1	1.43082	1.27827	CEACAM1;SRC
sterol homeostasis (GO:0055092)	1	1.43082	1.27827	NPC2;LDLR
sodium ion transport (GO:0006814)	1	1.43082	1.27827	SCN5A;SGK1
negative regulation of Wnt signaling pathway (GO:0030178)	1	1.19235	1.06459	RNF213;PSMA1;CTNND1;PSME2;PSMB9
phagocytosis (GO:0006909)	1	1.22945	1.09551	SCARB2;MSR1;PECAM1;GAS6
cellular response to organic cyclic compound (GO:0071407)	1	1.22945	1.09551	CASP7;CCL5;SPP1;CCL2
cell morphogenesis involved in neuron differentiation (GO:0048667)	1	1.28331	1.12797	NTNG2;SDC2;APBB1
regulation of calcium ion transport into cytosol (GO:0010522)	1	1.88608	1.65655	PML
regulation of calcium ion import (GO:0090279)	1	1.88608	1.65655	CCL2
protein localization to cilium (GO:0061512)	1	1.88608	1.65655	TTC21A
glutathione derivative biosynthetic process (GO:1901687)	1	1.88608	1.65655	GSTM2
peptidyl-S-diacylglycerol-L-cysteine biosynthetic process from peptidyl-cysteine (GO:0018231)	1	1.88608	1.65655	ZDHHC7
peptidyl-L-cysteine S-palmitoylation (GO:0018230)	1	1.88608	1.65655	ZDHHC7
activation of phospholipase C activity (GO:0007202)	1	1.88608	1.65655	GNA15
positive regulation of interleukin-10 production (GO:0032733)	1	1.88608	1.65655	LGALS9
positive regulation of erythrocyte differentiation (GO:0045648)	1	1.88608	1.65655	STAT1
negative regulation of sprouting angiogenesis (GO:1903671)	1	1.88608	1.65655	EPN2
protein localization to cell surface (GO:0034394)	1	1.88608	1.65655	FCN1
regulation of cytokine production involved in inflammatory response (GO:1900015)	1	1.88608	1.65655	MYD88
positive regulation of biosynthetic process (GO:0009891)	1	1.88608	1.65655	CCL5
regulation of ERBB signaling pathway (GO:1901184)	1	1.88608	1.65655	CEACAM1
inner ear morphogenesis (GO:0042472)	1	1.88608	1.65655	EPHB2
negative regulation of nervous system development (GO:0051961)	1	1.88608	1.65655	DYNLT1
negative regulation of GTPase activity (GO:0034260)	1	1.88608	1.65655	CPEB2
positive regulation of RNA splicing (GO:0033120)	1	1.88608	1.65655	SETX
ncRNA catabolic process (GO:0034661)	1	1.88608	1.65655	XRN1
glutathione derivative metabolic process (GO:1901685)	1	1.88608	1.65655	GSTM2
positive regulation of phosphatase activity (GO:0010922)	1	1.88608	1.65655	CD300A
glucose transport (GO:0015758)	1	1.88608	1.65655	SORT1
dicarboxylic acid metabolic process (GO:0043648)	1	1.40657	1.22803	GPT2;IDH1
antigen receptor-mediated signaling pathway (GO:0050851)	1	1.13018	0.966191	PSMA1;RIPK2;BTK;PSME2;CD3G;HLA-DRB1;PSMB9
positive regulation of protein binding (GO:0032092)	1	1.38313	1.18021	DTX3L;RIPK2
regulation of vesicle-mediated transport (GO:0060627)	1	1.20272	1.02501	RAB37;SRC;TBC1D8;DNAJC13
negative regulation of protein phosphorylation (GO:0001933)	1	1.16556	0.987769	CEACAM1;WARS;PRKDC;EPHB2;C9ORF72
cholesterol efflux (GO:0033344)	1	1.80408	1.52431	NPC2
positive regulation of cell cycle G1/S phase transition (GO:1902808)	1	1.80408	1.52431	CDC73
neuronal action potential (GO:0019228)	1	1.80408	1.52431	SCN5A
microtubule polymerization or depolymerization (GO:0031109)	1	1.80408	1.52431	STMN3
regulation of transcription elongation from RNA polymerase II promoter (GO:0034243)	1	1.80408	1.52431	CDC73
lamellipodium assembly (GO:0030032)	1	1.80408	1.52431	SRGAP2
vitamin transport (GO:0051180)	1	1.80408	1.52431	TCN2
membrane assembly (GO:0071709)	1	1.80408	1.52431	SPTBN1
cellular response to ammonium ion (GO:0071242)	1	1.80408	1.52431	CASP7
regulation of smooth muscle contraction (GO:0006940)	1	1.80408	1.52431	PROK2
negative regulation of signal transduction in absence of ligand (GO:1901099)	1	1.80408	1.52431	IFI6
negative regulation of extrinsic apoptotic signaling pathway in absence of ligand (GO:2001240)	1	1.80408	1.52431	IFI6
autophagosome maturation (GO:0097352)	1	1.80408	1.52431	MAP1LC3A
regulation of monooxygenase activity (GO:0032768)	1	1.80408	1.52431	NOS1AP
regulation of release of sequestered calcium ion into cytosol by sarcoplasmic reticulum (GO:0010880)	1	1.80408	1.52431	GSTM2
positive regulation of ion transmembrane transporter activity (GO:0032414)	1	1.80408	1.52431	CTSS
regulation of microtubule cytoskeleton organization (GO:0070507)	1	1.80408	1.52431	ATF5
viral budding (GO:0046755)	1	1.80408	1.52431	CHMP5
regulation of ion homeostasis (GO:2000021)	1	1.80408	1.52431	PML
cellular response to growth factor stimulus (GO:0071363)	1	1.19407	1.00264	SETX;NR4A1;CCL5;CCL2
positive regulation of T cell proliferation (GO:0042102)	1	1.36045	1.13469	CD86;CCL5
striated muscle contraction (GO:0006941)	1	1.36045	1.13469	STAC3;SCN5A
negative regulation of MAP kinase activity (GO:0043407)	1	1.36045	1.13469	CD300A;GBA
cellular response to transforming growth factor beta stimulus (GO:0071560)	1	1.24481	1.03775	SKI;SRC;GCNT2
regulation of small GTPase mediated signal transduction (GO:0051056)	1	1.18554	0.980822	OBSCN;SRC;SRGAP2;FGD2
metal ion transport (GO:0030001)	1	1.23249	1.00956	KCNMB1;SCN5A;SGK1
intrinsic apoptotic signaling pathway (GO:0097193)	1	1.23249	1.00956	CDKN1A;IFI16;FNIP2
positive regulation of cell migration (GO:0030335)	1	1.12653	0.919638	CCR1;PTP4A1;SRC;PRKCE;CCL5;GCNT2
DNA damage response, signal transduction by p53 class mediator resulting in cell cycle arrest (GO:0006977)	1	1.33851	1.09131	CDKN1A;PML
organonitrogen compound biosynthetic process (GO:1901566)	1	1.14624	0.934076	GSTM2;SPTLC2;GCH1;GPT2;PLA2G4A
dendritic spine organization (GO:0097061)	1	1.72891	1.40627	EPHB2
regulation of chromosome organization (GO:0033044)	1	1.72891	1.40627	CENPV
response to glucocorticoid (GO:0051384)	1	1.72891	1.40627	IL1RN
ear morphogenesis (GO:0042471)	1	1.72891	1.40627	EPHB2
histone mRNA metabolic process (GO:0008334)	1	1.72891	1.40627	XRN1
Golgi to plasma membrane protein transport (GO:0043001)	1	1.72891	1.40627	SPTBN1
receptor clustering (GO:0043113)	1	1.72891	1.40627	AGRN
cellular modified amino acid biosynthetic process (GO:0042398)	1	1.72891	1.40627	PLSCR1
negative regulation of developmental growth (GO:0048640)	1	1.72891	1.40627	WWC2
camera-type eye development (GO:0043010)	1	1.72891	1.40627	SKI
positive regulation of DNA-templated transcription, elongation (GO:0032786)	1	1.72891	1.40627	CDC73
macromolecule modification (GO:0043412)	1	1.72891	1.40627	ST3GAL5
regulation of epidermal growth factor-activated receptor activity (GO:0007176)	1	1.72891	1.40627	NCF1
neuromuscular synaptic transmission (GO:0007274)	1	1.72891	1.40627	STAC3
positive regulation of endopeptidase activity (GO:0010950)	1	1.72891	1.40627	PSME2
sensory perception of pain (GO:0019233)	1	1.72891	1.40627	PROK2
axoneme assembly (GO:0035082)	1	1.72891	1.40627	RSPH9
regulation of transmembrane transport (GO:0034762)	1	1.72891	1.40627	CTTNBP2NL
negative regulation of endothelial cell apoptotic process (GO:2000352)	1	1.72891	1.40627	GAS6
cilium-dependent cell motility (GO:0060285)	1	1.72891	1.40627	RSPH9
positive regulation of dephosphorylation (GO:0035306)	1	1.72891	1.40627	GBA
mucosal immune response (GO:0002385)	1	1.72891	1.40627	FFAR2
regulation of neuronal synaptic plasticity (GO:0048168)	1	1.72891	1.40627	EPHB2
mRNA splice site selection (GO:0006376)	1	1.72891	1.40627	SETX
mammary gland development (GO:0030879)	1	1.72891	1.40627	JAK2
actin nucleation (GO:0045010)	1	1.72891	1.40627	LMOD1
regulation of cardiac muscle cell action potential (GO:0098901)	1	1.72891	1.40627	NOS1AP
proteoglycan biosynthetic process (GO:0030166)	1	1.72891	1.40627	EXT1
negative regulation of intrinsic apoptotic signaling pathway in response to DNA damage (GO:1902230)	1	1.72891	1.40627	CD74
cytoplasmic pattern recognition receptor signaling pathway (GO:0002753)	1	1.72891	1.40627	RIPK2
regulation of cellular senescence (GO:2000772)	1	1.72891	1.40627	PNPT1
vesicle coating (GO:0006901)	1	1.31726	1.04996	NAPA;CTSZ
COPII vesicle coating (GO:0048208)	1	1.31726	1.04996	NAPA;CTSZ
carbohydrate homeostasis (GO:0033500)	1	1.31726	1.04996	OAS1;FFAR2
vesicle targeting, rough ER to cis-Golgi (GO:0048207)	1	1.31726	1.04996	NAPA;CTSZ
signal peptide processing (GO:0006465)	1	1.65975	1.30049	GAS6
regulation of centrosome duplication (GO:0010824)	1	1.65975	1.30049	CHMP5
regulation of spindle assembly (GO:0090169)	1	1.65975	1.30049	CHMP5
regulation of telomere maintenance (GO:0032204)	1	1.65975	1.30049	PML
response to copper ion (GO:0046688)	1	1.65975	1.30049	MT2A
glial cell differentiation (GO:0010001)	1	1.65975	1.30049	GPR157
respiratory chain complex IV assembly (GO:0008535)	1	1.65975	1.30049	SCO2
nucleotide-binding domain, leucine rich repeat containing receptor signaling pathway (GO:0035872)	1	1.65975	1.30049	RIPK2
inorganic cation import across plasma membrane (GO:0098659)	1	1.65975	1.30049	SLC9A9
neutral amino acid transport (GO:0015804)	1	1.65975	1.30049	SLC43A1
regulation of ryanodine-sensitive calcium-release channel activity (GO:0060314)	1	1.65975	1.30049	GSTM2
prostaglandin metabolic process (GO:0006693)	1	1.65975	1.30049	CD74
regulation of DNA damage response, signal transduction by p53 class mediator (GO:0043516)	1	1.65975	1.30049	CD74
positive regulation of filopodium assembly (GO:0051491)	1	1.65975	1.30049	AGRN
positive regulation of leukocyte mediated cytotoxicity (GO:0001912)	1	1.65975	1.30049	CRTAM
positive regulation of glucose transport (GO:0010828)	1	1.65975	1.30049	IRS2
regulation of glucose metabolic process (GO:0010906)	1	1.65975	1.30049	IRS2
cellular response to vascular endothelial growth factor stimulus (GO:0035924)	1	1.65975	1.30049	NR4A1
long-chain fatty-acyl-CoA metabolic process (GO:0035336)	1	1.65975	1.30049	FAR2
protein depolymerization (GO:0051261)	1	1.65975	1.30049	STMN3
regulation of nervous system development (GO:0051960)	1	1.65975	1.30049	TYMP
peptidyl-tyrosine dephosphorylation (GO:0035335)	1	1.65975	1.30049	DUSP5
positive regulation of calcium ion transmembrane transport (GO:1904427)	1	1.65975	1.30049	CAPN3
positive regulation of nitric oxide biosynthetic process (GO:0045429)	1	1.65975	1.30049	NOS1AP
positive regulation of nitric oxide metabolic process (GO:1904407)	1	1.65975	1.30049	NOS1AP
positive regulation of protein polymerization (GO:0032273)	1	1.29668	1.01052	PRKCE;LMOD1
positive regulation of cell adhesion (GO:0045785)	1	1.29668	1.01052	CCL5;JAK2
monovalent inorganic cation transport (GO:0015672)	1	1.19694	0.93015	KCNMB1;SCN5A;SGK1
peptide metabolic process (GO:0006518)	1	1.19694	0.93015	GSTM2;CPD;GAS6
positive regulation of apoptotic process (GO:0043065)	1	1.08127	0.835838	OBSCN;FAP;TNFSF10;CASP1;LILRB1;APBB1;IFIT2;FGD2
translational elongation (GO:0006414)	1	1.18554	0.905297	GTPBP2;GTPBP1;MRPS6
G1/S transition of mitotic cell cycle (GO:0000082)	1	1.18554	0.905297	CDKN1A;GFI1;BCAT1
regulation of myeloid cell differentiation (GO:0045637)	1	1.27673	0.972873	MOV10;CDC73
negative regulation of blood vessel morphogenesis (GO:2000181)	1	1.27673	0.972873	STAT1;PML
DNA synthesis involved in DNA repair (GO:0000731)	1	1.27673	0.972873	UBE2L6;ISG15
negative regulation of cell adhesion (GO:0007162)	1	1.27673	0.972873	CD164;GCNT2
positive regulation of glucose import (GO:0046326)	1	1.59591	1.20532	IRS2
regulation of transcription regulatory region DNA binding (GO:2000677)	1	1.59591	1.20532	TRIM6
regulation of pri-miRNA transcription from RNA polymerase II promoter (GO:1902893)	1	1.59591	1.20532	NFATC3
regulation of p38MAPK cascade (GO:1900744)	1	1.59591	1.20532	NCF1
negative regulation of catalytic activity (GO:0043086)	1	1.59591	1.20532	PARP9
regulation of transcription involved in G1/S transition of mitotic cell cycle (GO:0000083)	1	1.59591	1.20532	GFI1
regulation of cardiac muscle cell contraction (GO:0086004)	1	1.59591	1.20532	SCN5A
fat-soluble vitamin metabolic process (GO:0006775)	1	1.59591	1.20532	CBR1
positive regulation of release of cytochrome c from mitochondria (GO:0090200)	1	1.59591	1.20532	TNFSF10
GPI anchor metabolic process (GO:0006505)	1	1.59591	1.20532	PGAP1
RNA biosynthetic process (GO:0032774)	1	1.59591	1.20532	SETX
purine ribonucleotide metabolic process (GO:0009150)	1	1.25739	0.936927	GTPBP1;NADK
JNK cascade (GO:0007254)	1	1.25739	0.936927	RIPK2;MAP3K6
extracellular matrix organization (GO:0030198)	1	1.08717	0.807298	ITGB4;SPP1;PECAM1;GAS6;AGRN;CTSS
positive regulation of cell cycle process (GO:0090068)	1	1.16338	0.857843	CENPV;FAP;PRKCE
negative regulation of canonical Wnt signaling pathway (GO:0090090)	1	1.12145	0.823997	PSMA1;CTNND1;PSME2;PSMB9
Golgi vesicle transport (GO:0048193)	1	1.07179	0.786815	NAPA;TMED9;PGAP1;VPS51;CTSZ;GAS6;SPTBN1
negative regulation of protein serine/threonine kinase activity (GO:0071901)	1	1.23862	0.902586	CD300A;GBA
regulation of TOR signaling (GO:0032006)	1	1.23862	0.902586	GAS6;C9ORF72
extrinsic apoptotic signaling pathway (GO:0097191)	1	1.23862	0.902586	SORT1;JAK2
regulation of cyclin-dependent protein serine/threonine kinase activity (GO:0000079)	1	1.23862	0.902586	HERC5;CDKN1A
cellular response to UV (GO:0034644)	1	1.23862	0.902586	CDKN1A;MAPK13
phosphatidylinositol phosphorylation (GO:0046854)	1	1.53681	1.1194	PI4K2B
response to hexose (GO:0009746)	1	1.53681	1.1194	IRS2
negative regulation of small GTPase mediated signal transduction (GO:0051058)	1	1.53681	1.1194	EPHB2
modulation by host of viral transcription (GO:0043921)	1	1.53681	1.1194	CCL5
phagosome acidification (GO:0090383)	1	1.53681	1.1194	RAB39A
regulation of extrinsic apoptotic signaling pathway in absence of ligand (GO:2001239)	1	1.53681	1.1194	IFI6
negative regulation of cell-matrix adhesion (GO:0001953)	1	1.53681	1.1194	SRC
negative regulation of osteoblast differentiation (GO:0045668)	1	1.53681	1.1194	SKI
extrinsic apoptotic signaling pathway via death domain receptors (GO:0008625)	1	1.53681	1.1194	SORT1
protein targeting to vacuole (GO:0006623)	1	1.53681	1.1194	SCARB2
muscle fiber development (GO:0048747)	1	1.53681	1.1194	SKI
cellular response to glucose stimulus (GO:0071333)	1	1.53681	1.1194	GAS6
negative regulation of hydrolase activity (GO:0051346)	1	1.1526	0.835187	CST3;IFIT1;CPEB2
translation (GO:0006412)	1	1.07311	0.768936	RPL4;RPS4X;WARS;GTPBP2;GTPBP1;MRPS6
protein sumoylation (GO:0016925)	1	1.22041	0.869761	IFIH1;POM121C
COPII-coated vesicle budding (GO:0090114)	1	1.22041	0.869761	NAPA;CTSZ
regulation of actin filament polymerization (GO:0030833)	1	1.22041	0.869761	PRKCE;LMOD1
regulation of Wnt signaling pathway (GO:0030111)	1	1.14203	0.813212	SKI;DISC1;CDC73
negative regulation of endocytosis (GO:0045806)	1	1.48192	1.04158	LILRB1
neuron projection extension (GO:1990138)	1	1.48192	1.04158	C9ORF72
negative regulation of intracellular steroid hormone receptor signaling pathway (GO:0033144)	1	1.48192	1.04158	ZNF366
negative regulation of homeostatic process (GO:0032845)	1	1.48192	1.04158	MAFB
carboxylic acid catabolic process (GO:0046395)	1	1.48192	1.04158	NAGK
RNA phosphodiester bond hydrolysis (GO:0090501)	1	1.48192	1.04158	XRN1
negative regulation of proteasomal protein catabolic process (GO:1901799)	1	1.48192	1.04158	LAMP3
acute inflammatory response (GO:0002526)	1	1.48192	1.04158	PLSCR1
negative regulation of response to DNA damage stimulus (GO:2001021)	1	1.48192	1.04158	CD74
positive regulation of phosphate metabolic process (GO:0045937)	1	1.48192	1.04158	CCL5
positive regulation of cytosolic calcium ion concentration involved in phospholipase C-activating G-protein coupled signaling pathway (GO:0051482)	1	1.48192	1.04158	GPR157
lytic vacuole organization (GO:0080171)	1	1.48192	1.04158	ARSB
regulation of NIK/NF-kappaB signaling (GO:1901222)	1	1.48192	1.04158	EIF2AK2
cardiac muscle cell action potential involved in contraction (GO:0086002)	1	1.48192	1.04158	SCN5A
positive regulation of calcium-mediated signaling (GO:0050850)	1	1.48192	1.04158	GSTM2
production of miRNAs involved in gene silencing by miRNA (GO:0035196)	1	1.48192	1.04158	ADAR
regulation of lipid biosynthetic process (GO:0046890)	1	1.48192	1.04158	CEACAM1
dopamine receptor signaling pathway (GO:0007212)	1	1.48192	1.04158	GNA15
regulation of fatty acid biosynthetic process (GO:0042304)	1	1.48192	1.04158	CEACAM1
regulation of defense response to virus by virus (GO:0050690)	1	1.48192	1.04158	EIF2AK2
positive regulation of lipid biosynthetic process (GO:0046889)	1	1.48192	1.04158	LDLR
nucleotide-binding oligomerization domain containing signaling pathway (GO:0070423)	1	1.48192	1.04158	RIPK2
primary neural tube formation (GO:0014020)	1	1.48192	1.04158	SKI
viral gene expression (GO:0019080)	1	1.13165	0.791893	RPL4;RPS4X;POM121C
regulation of osteoblast differentiation (GO:0045667)	1	1.20272	0.83837	SKI;IFITM1
cellular protein metabolic process (GO:0044267)	1	1.02877	0.710187	RPL4;CST3;RPS4X;WARS;PRKDC;SDC2;ADPRH;SPP1;UBE2L6;GAS6;MFGE8;MRPS6
Rab protein signal transduction (GO:0032482)	1	1.18554	0.808336	RAB37;RAB39A
neuropeptide signaling pathway (GO:0007218)	1	1.18554	0.808336	SORT1;GPR84
TRIF-dependent toll-like receptor signaling pathway (GO:0035666)	1	1.43082	0.970884	IRF7
tube closure (GO:0060606)	1	1.43082	0.970884	SKI
cardiac muscle cell action potential (GO:0086001)	1	1.43082	0.970884	SCN5A
positive regulation of myeloid cell differentiation (GO:0045639)	1	1.43082	0.970884	STAT1
positive regulation of transcription from RNA polymerase II promoter in response to stress (GO:0036003)	1	1.43082	0.970884	ATF3
lysosome localization (GO:0032418)	1	1.43082	0.970884	MILR1
regulation of keratinocyte differentiation (GO:0045616)	1	1.43082	0.970884	PRKCH
coenzyme biosynthetic process (GO:0009108)	1	1.43082	0.970884	GCH1
negative regulation of epithelial cell apoptotic process (GO:1904036)	1	1.43082	0.970884	GAS6
nuclear-transcribed mRNA poly(A) tail shortening (GO:0000289)	1	1.43082	0.970884	SAMD4A
regulation of activated T cell proliferation (GO:0046006)	1	1.43082	0.970884	LGALS9
positive regulation of epidermal growth factor receptor signaling pathway (GO:0045742)	1	1.43082	0.970884	NCF1
carbohydrate derivative biosynthetic process (GO:1901137)	1	1.43082	0.970884	ALG11
recombinational repair (GO:0000725)	1	1.16884	0.779589	ZFYVE26;POLK
histone acetylation (GO:0016573)	1	1.16884	0.779589	APBB1;TAF5L
organelle membrane fusion (GO:0090174)	1	1.16884	0.779589	VAMP5;STX11
viral transcription (GO:0019083)	1	1.1016	0.73165	RPL4;RPS4X;POM121C
positive regulation of canonical Wnt signaling pathway (GO:0090263)	1	1.1016	0.73165	PSMA1;PSME2;PSMB9
negative regulation of endothelial cell proliferation (GO:0001937)	1	1.38313	0.906481	STAT1
beta-catenin-TCF complex assembly (GO:1904837)	1	1.38313	0.906481	CDC73
hippo signaling (GO:0035329)	1	1.38313	0.906481	MOB1A
acylglycerol catabolic process (GO:0046464)	1	1.38313	0.906481	DAGLA
bile acid and bile salt transport (GO:0015721)	1	1.38313	0.906481	CEACAM1
regulation of leukocyte chemotaxis (GO:0002688)	1	1.38313	0.906481	CAMK1D
activation of protein kinase B activity (GO:0032148)	1	1.38313	0.906481	GAS6
multivesicular body assembly (GO:0036258)	1	1.38313	0.906481	CHMP5
protein palmitoylation (GO:0018345)	1	1.38313	0.906481	ZDHHC7
activation of JUN kinase activity (GO:0007257)	1	1.38313	0.906481	MAP3K6
regulation of cation transmembrane transport (GO:1904062)	1	1.38313	0.906481	SCN5A
MyD88-independent toll-like receptor signaling pathway (GO:0002756)	1	1.38313	0.906481	IRF7
regulation of intracellular estrogen receptor signaling pathway (GO:0033146)	1	1.38313	0.906481	ZNF366
positive regulation of phospholipase C activity (GO:0010863)	1	1.38313	0.906481	GNA15
chondroitin sulfate metabolic process (GO:0030204)	1	1.38313	0.906481	ARSB
positive regulation of reactive oxygen species biosynthetic process (GO:1903428)	1	1.38313	0.906481	NOS1AP
cell-cell junction organization (GO:0045216)	1	1.1526	0.752061	CTNND1;SDK2
lipid biosynthetic process (GO:0008610)	1	1.1526	0.752061	FADS1;AGPAT3
response to metal ion (GO:0010038)	1	1.1526	0.752061	MT2A;CAPN3
negative regulation of cell cycle (GO:0045786)	1	1.1526	0.752061	NR4A1;LILRB1
epithelium development (GO:0060429)	1	1.08245	0.694371	CBR1;STAT1;JAK2
protein N-linked glycosylation (GO:0006487)	1	1.13682	0.72569	ST3GAL5;ASGR2
regulation of peptide hormone secretion (GO:0090276)	1	1.13682	0.72569	CCL5;FFAR2
axon guidance (GO:0007411)	1	1.05048	0.665408	SRC;IRS2;EPHB2;SPTBN1
negative regulation of toll-like receptor signaling pathway (GO:0034122)	1	1.33851	0.847657	CD300A
regulation of dendritic spine development (GO:0060998)	1	1.33851	0.847657	CPEB3
negative regulation of cell-cell adhesion (GO:0022408)	1	1.33851	0.847657	IL1RN
regulation of ubiquitin-protein transferase activity (GO:0051438)	1	1.33851	0.847657	DTX3L
regulation of protein tyrosine kinase activity (GO:0061097)	1	1.33851	0.847657	GAS6
skeletal system morphogenesis (GO:0048705)	1	1.33851	0.847657	SKI
zinc ion homeostasis (GO:0055069)	1	1.33851	0.847657	MT2A
multivesicular body organization (GO:0036257)	1	1.33851	0.847657	CHMP5
cellular zinc ion homeostasis (GO:0006882)	1	1.33851	0.847657	MT2A
positive regulation of insulin secretion (GO:0032024)	1	1.33851	0.847657	IRS2
lysosome organization (GO:0007040)	1	1.33851	0.847657	ARSB
regulation of cytokine secretion (GO:0050707)	1	1.33851	0.847657	CRTAM
positive regulation of bone mineralization (GO:0030501)	1	1.33851	0.847657	ISG15
sphingolipid metabolic process (GO:0006665)	1	1.07311	0.676538	SPTLC2;GBA;ARSB
positive regulation of epithelial cell migration (GO:0010634)	1	1.12145	0.700415	SRC;PRKCE
regulation of gene expression, epigenetic (GO:0040029)	1	1.12145	0.700415	IFI16;KDM1B
glucose homeostasis (GO:0042593)	1	1.12145	0.700415	OAS1;FFAR2
regulation of G-protein coupled receptor protein signaling pathway (GO:0008277)	1	1.12145	0.700415	DYNLT1;CCL5
nitrogen compound transport (GO:0071705)	1	1.12145	0.700415	TCN2;SLC43A1
positive regulation of protein phosphorylation (GO:0001934)	1	1.00713	0.62842	CD74;CDKN1A;TRIM6;TRIM5;RIPK2;SRC;JAK2;GAS6;EPHB2;FNIP2
negative regulation of calcium ion transmembrane transporter activity (GO:1901020)	1	1.29668	0.793797	GSTM2
positive regulation of calcium ion transport into cytosol (GO:0010524)	1	1.29668	0.793797	CAPN3
cellular response to amino acid stimulus (GO:0071230)	1	1.29668	0.793797	CPEB3
response to zinc ion (GO:0010043)	1	1.29668	0.793797	MT2A
regulation of glutamate receptor signaling pathway (GO:1900449)	1	1.29668	0.793797	NECAB2
cellular response to glucagon stimulus (GO:0071377)	1	1.29668	0.793797	GNB4
positive regulation of dendrite development (GO:1900006)	1	1.29668	0.793797	CPEB3
chromatin remodeling at centromere (GO:0031055)	1	1.29668	0.793797	CENPV
microtubule bundle formation (GO:0001578)	1	1.29668	0.793797	RSPH9
negative regulation of BMP signaling pathway (GO:0030514)	1	1.29668	0.793797	SKI
regulation of potassium ion transmembrane transport (GO:1901379)	1	1.29668	0.793797	NOS1AP
GPI anchor biosynthetic process (GO:0006506)	1	1.29668	0.793797	PGAP1
positive regulation of tumor necrosis factor superfamily cytokine production (GO:1903557)	1	1.29668	0.793797	JAK2
phagosome maturation (GO:0090382)	1	1.29668	0.793797	RAB39A
positive regulation of TOR signaling (GO:0032008)	1	1.29668	0.793797	GAS6
endodermal cell differentiation (GO:0035987)	1	1.29668	0.793797	CDC73
substrate adhesion-dependent cell spreading (GO:0034446)	1	1.29668	0.793797	SRGAP2
positive regulation of telomere maintenance (GO:0032206)	1	1.29668	0.793797	PML
regulation of nitric oxide biosynthetic process (GO:0045428)	1	1.29668	0.793797	NOS1AP
mismatch repair (GO:0006298)	1	1.29668	0.793797	TREX1
C-terminal protein lipidation (GO:0006501)	1	1.1065	0.676182	NTNG2;LY6E
regulation of MAPK cascade (GO:0043408)	1	1.02201	0.623781	CD74;CEACAM1;RRAS;TRIM5;EPHB2
cytosolic transport (GO:0016482)	1	1.05493	0.642397	VPS51;SORT1;ANKFY1
double-strand break repair via homologous recombination (GO:0000724)	1	1.09194	0.65294	ZFYVE26;POLK
intracellular pH reduction (GO:0051452)	1	1.25739	0.74437	RAB39A
regulation of T cell differentiation (GO:0045580)	1	1.25739	0.74437	ZNF683
neural tube closure (GO:0001843)	1	1.25739	0.74437	SKI
tRNA-containing ribonucleoprotein complex export from nucleus (GO:0071431)	1	1.25739	0.74437	POM121C
tRNA export from nucleus (GO:0006409)	1	1.25739	0.74437	POM121C
positive regulation of cell-matrix adhesion (GO:0001954)	1	1.25739	0.74437	UTRN
intra-Golgi vesicle-mediated transport (GO:0006891)	1	1.25739	0.74437	NAPA
platelet aggregation (GO:0070527)	1	1.25739	0.74437	GAS6
mRNA stabilization (GO:0048255)	1	1.25739	0.74437	MYD88
carboxylic acid metabolic process (GO:0019752)	1	1.25739	0.74437	PLA2G4A
positive regulation of biomineral tissue development (GO:0070169)	1	1.25739	0.74437	ISG15
positive regulation of nucleocytoplasmic transport (GO:0046824)	1	1.25739	0.74437	GAS6
positive regulation of Notch signaling pathway (GO:0045747)	1	1.25739	0.74437	EPN2
cellular glucose homeostasis (GO:0001678)	1	1.25739	0.74437	GAS6
regulation of intracellular protein transport (GO:0033157)	1	1.25739	0.74437	IFI27
positive regulation of protein modification process (GO:0031401)	1	1.01825	0.59881	CD74;NOS1AP;GBA;GAS6
organelle assembly (GO:0070925)	1	0.993202	0.584004	MAP1LC3A;NCF1;KIAA1324;NCF1B;LMOD1;CAPN3;NCF1C;C9ORF72;CHMP5
ERAD pathway (GO:0036503)	1	1.07776	0.630638	FBXO6;UBE4B
response to ionizing radiation (GO:0010212)	1	1.07776	0.630638	CDKN1A;IFI16
positive regulation of cytoskeleton organization (GO:0051495)	1	1.07776	0.630638	PRKCE;LMOD1
regulation of double-strand break repair (GO:2000779)	1	1.22041	0.698914	PML
embryonic limb morphogenesis (GO:0030326)	1	1.22041	0.698914	SKI
keratan sulfate metabolic process (GO:0042339)	1	1.22041	0.698914	GNS
response to amino acid (GO:0043200)	1	1.22041	0.698914	CPEB3
regulation of wound healing (GO:0061041)	1	1.22041	0.698914	PRKCE
response to peptide (GO:1901652)	1	1.22041	0.698914	STAT1
bone development (GO:0060348)	1	1.22041	0.698914	SKI
negative regulation of endothelial cell migration (GO:0010596)	1	1.22041	0.698914	SP100
endoplasmic reticulum organization (GO:0007029)	1	1.22041	0.698914	TOR1B
response to glucagon (GO:0033762)	1	1.22041	0.698914	GNB4
anterior/posterior pattern specification (GO:0009952)	1	1.22041	0.698914	SKI
extracellular matrix disassembly (GO:0022617)	1	1.06394	0.609232	SPP1;CTSS
negative regulation of inflammatory response (GO:0050728)	1	1.06394	0.609232	GBA;CXCL17
cation transport (GO:0006812)	1	1.05048	0.588678	PANX2;ATP10D
regulation of endothelial cell proliferation (GO:0001936)	1	1.05048	0.588678	NR4A1;STAT1
complement activation, classical pathway (GO:0006958)	1	1.01204	0.565172	C1QB;C1QA;C1QC
lipid phosphorylation (GO:0046834)	1	1.18554	0.657025	PI4K2B
regulation of heart rate by cardiac conduction (GO:0086091)	1	1.18554	0.657025	SCN5A
positive regulation of NIK/NF-kappaB signaling (GO:1901224)	1	1.18554	0.657025	EIF2AK2
antibacterial humoral response (GO:0019731)	1	1.18554	0.657025	PLA2G6
negative regulation of cell-substrate adhesion (GO:0010812)	1	1.18554	0.657025	GCNT2
regulation of endothelial cell apoptotic process (GO:2000351)	1	1.18554	0.657025	GAS6
anatomical structure homeostasis (GO:0060249)	1	1.18554	0.657025	SP100
erythrocyte differentiation (GO:0030218)	1	1.18554	0.657025	JAK2
negative regulation of epithelial cell migration (GO:0010633)	1	1.18554	0.657025	SP100
regulation of mitotic spindle organization (GO:0060236)	1	1.18554	0.657025	CHMP5
tRNA transport (GO:0051031)	1	1.18554	0.657025	POM121C
cholesterol biosynthetic process (GO:0006695)	1	1.18554	0.657025	NSDHL
regulation of sodium ion transport (GO:0002028)	1	1.18554	0.657025	SCN5A
regulation of synapse assembly (GO:0051963)	1	1.18554	0.657025	EPHB2
positive regulation of ATPase activity (GO:0032781)	1	1.18554	0.657025	PLSCR1
regulation of phosphoprotein phosphatase activity (GO:0043666)	1	1.18554	0.657025	CD300A
regulation of cardiac muscle contraction (GO:0055117)	1	1.18554	0.657025	SCN5A
positive regulation of osteoblast differentiation (GO:0045669)	1	1.18554	0.657025	IFITM1
dephosphorylation (GO:0016311)	1	1.00388	0.551003	DUSP5;PPP2R3B;CTTNBP2NL
RNA transport (GO:0050658)	1	1.03734	0.568935	PNPT1;POM121C
retrograde vesicle-mediated transport, Golgi to ER (GO:0006890)	1	1.03734	0.568935	NAPA;TMED9
positive regulation of stress-activated MAPK cascade (GO:0032874)	1	1.03734	0.568935	NCF1;EIF2AK2
regulation of hydrolase activity (GO:0051336)	1	1.03734	0.568935	STMN3;FGD2
cellular response to hormone stimulus (GO:0032870)	1	1.03734	0.568935	SRC;CTSS
protein dephosphorylation (GO:0006470)	1	0.995851	0.537226	DUSP5;PPP2R3B;CTTNBP2NL
negative regulation of multicellular organismal process (GO:0051241)	1	0.995851	0.537226	CEACAM1;WWC2;GAS6
humoral immune response mediated by circulating immunoglobulin (GO:0002455)	1	0.995851	0.537226	C1QB;C1QA;C1QC
protein acylation (GO:0043543)	1	1.1526	0.618349	ZDHHC7
actin polymerization or depolymerization (GO:0008154)	1	1.1526	0.618349	JAK2
muscle cell differentiation (GO:0042692)	1	1.1526	0.618349	TMEM204
organic hydroxy compound transport (GO:0015850)	1	1.1526	0.618349	CEACAM1
sodium ion transmembrane transport (GO:0035725)	1	1.1526	0.618349	SCN5A
regulation of filopodium assembly (GO:0051489)	1	1.1526	0.618349	AGRN
centromere complex assembly (GO:0034508)	1	1.1526	0.618349	CENPV
epithelial cell migration (GO:0010631)	1	1.1526	0.618349	FAP
regulation of cell morphogenesis involved in differentiation (GO:0010769)	1	1.1526	0.618349	SDC2
Wnt signaling pathway, calcium modulating pathway (GO:0007223)	1	1.1526	0.618349	MOV10
cardiac muscle contraction (GO:0060048)	1	1.1526	0.618349	SCN5A
glutamate receptor signaling pathway (GO:0007215)	1	1.1526	0.618349	DAGLA
secondary alcohol biosynthetic process (GO:1902653)	1	1.1526	0.618349	NSDHL
regulation of translation (GO:0006417)	1	0.974032	0.520619	RPS4X;POM121C;SAMD4A;EIF2AK2;CPEB3
positive regulation of programmed cell death (GO:0043068)	1	0.968726	0.51383	OBSCN;TNFSF10;LILRB1;APBB1;IFIT2;FGD2
positive regulation of protein secretion (GO:0050714)	1	1.01204	0.531731	CRTAM;IRS2
retrograde transport, endosome to Golgi (GO:0042147)	1	1.01204	0.531731	VPS51;ANKFY1
C-terminal protein amino acid modification (GO:0018410)	1	1.01204	0.531731	NTNG2;LY6E
protein lipidation (GO:0006497)	1	0.980168	0.510803	NTNG2;ZDHHC7;LY6E
regulation of cell cycle (GO:0051726)	1	0.964972	0.50221	NR4A1;SRC;MX2;LILRB1;TRIM21
epithelial to mesenchymal transition (GO:0001837)	1	1.12145	0.582577	EOMES
base-excision repair (GO:0006284)	1	1.12145	0.582577	POLK
protein peptidyl-prolyl isomerization (GO:0000413)	1	1.12145	0.582577	FKBP9
regulation of DNA repair (GO:0006282)	1	1.12145	0.582577	PML
positive regulation of stress fiber assembly (GO:0051496)	1	1.12145	0.582577	ARHGEF10L
regulation of carbohydrate catabolic process (GO:0043470)	1	1.12145	0.582577	POM121C
organic cyclic compound biosynthetic process (GO:1901362)	1	1.12145	0.582577	GCH1
positive regulation of protein kinase activity (GO:0045860)	1	0.964972	0.496283	CDKN1A;SRC;CCL5;GAS6
negative regulation of neuron death (GO:1901215)	1	0.99985	0.514201	GBA;CCL2
positive regulation of supramolecular fiber organization (GO:1902905)	1	0.987947	0.49734	PRKCE;LMOD1
T cell differentiation (GO:0030217)	1	1.09194	0.549434	FCER1G
mitochondrion disassembly (GO:0061726)	1	1.09194	0.549434	MAP1LC3A
membrane depolarization during action potential (GO:0086010)	1	1.09194	0.549434	SCN5A
DNA damage checkpoint (GO:0000077)	1	1.09194	0.549434	FBXO6
homotypic cell-cell adhesion (GO:0034109)	1	1.09194	0.549434	GAS6
regulation of cellular pH (GO:0030641)	1	1.09194	0.549434	SLC9A9
chemical homeostasis (GO:0048878)	1	1.09194	0.549434	IRS2
nuclear-transcribed mRNA catabolic process (GO:0000956)	1	0.95388	0.476148	RPL4;RPS4X;XRN1;SAMD4A
peptide biosynthetic process (GO:0043043)	1	0.95388	0.476148	RPL4;RPS4X;WARS;MRPS6
protein autophosphorylation (GO:0046777)	1	0.948429	0.466408	SRC;BTK;EIF2AK2;JAK2
signal transduction by p53 class mediator (GO:0072331)	1	1.06394	0.518677	IFI16
negative regulation of protein catabolic process (GO:0042177)	1	1.06394	0.518677	CST3
skeletal muscle tissue development (GO:0007519)	1	1.06394	0.518677	SKI
ERBB2 signaling pathway (GO:0038128)	1	1.06394	0.518677	SRC
purine ribonucleoside monophosphate metabolic process (GO:0009167)	1	1.06394	0.518677	NADK
positive regulation of peptide hormone secretion (GO:0090277)	1	1.06394	0.518677	IRS2
positive regulation of fat cell differentiation (GO:0045600)	1	1.06394	0.518677	CMKLR1
positive regulation of reactive oxygen species metabolic process (GO:2000379)	1	1.06394	0.518677	CDKN1A
inositol lipid-mediated signaling (GO:0048017)	1	1.06394	0.518677	IRS2
[truncated: 317 more rows]

## Sheet: Biol_Process_Adolescent
Term	Adjusted P-value	Odds Ratio	Combined Score	Genes
cellular response to type I interferon (GO:0071357)	6.70568e-18	9.40261	452.088	IFITM3;IFITM1;SP100;IFI6;ADAR;IFI35;IFIT1;SAMHD1;IFIT3;IFIT2;OASL;RSAD2;STAT1;MX2;STAT2;MX1;ISG15;HLA-A;BST2;ISG20;OAS1;IFI27;OAS2;OAS3;IRF7;IRF8;XAF1;IRF9;MYD88
type I interferon signaling pathway (GO:0060337)	3.35284e-18	9.40261	452.088	IFITM3;IFITM1;SP100;IFI6;ADAR;IFI35;IFIT1;SAMHD1;IFIT3;IFIT2;OASL;RSAD2;STAT1;MX2;STAT2;MX1;ISG15;HLA-A;BST2;ISG20;OAS1;IFI27;OAS2;OAS3;IRF7;IRF8;XAF1;IRF9;MYD88
negative regulation of viral life cycle (GO:1903901)	4.2501e-18	9.67369	458.906	FCN1;IFITM3;IFITM1;IFIT5;IFIT1;TNF;OASL;TRIM6;IFI16;TRIM5;CCL5;TRIM26;TRIM21;SRPK2;APOBEC3F;RSAD2;MX1;EIF2AK2;ISG15;PML;BST2;ISG20;PARP10;PLSCR1;OAS1;OAS2;OAS3;APOBEC3A
negative regulation of viral genome replication (GO:0045071)	3.07047e-17	10.5374	476.011	IFITM3;IFITM1;IFIT5;IFIT1;TNF;OASL;TRIM6;IFI16;CCL5;ZC3H12A;INPP5K;SRPK2;APOBEC3F;RSAD2;MX1;EIF2AK2;ISG15;BST2;ISG20;PARP10;PLSCR1;OAS1;OAS2;OAS3;APOBEC3A
regulation of viral genome replication (GO:0045069)	2.63044e-14	8.36302	319.444	IFITM3;IFITM1;IFIT5;ADAR;IFIT1;TNF;OASL;TRIM6;IFI16;CCL5;SRPK2;APOBEC3F;RSAD2;MX1;EIF2AK2;ISG15;DDB1;BST2;ISG20;PARP10;PLSCR1;OAS1;OAS2;OAS3;APOBEC3A
cytokine-mediated signaling pathway (GO:0019221)	1.55114e-09	2.43043	65.6947	IFITM3;CDKN1A;IFITM1;IL1RN;CD40;FLT3;IRS2;FASLG;IL27;ADAR;IL1RAP;PIK3CB;IFI35;IFI30;IFIT1;TNF;IFIT3;TNFSF13B;IFIT2;LMNB1;OASL;MT2A;TRIM5;CASP3;TRIM26;JAK2;TRIM21;IL15RA;RSAD2;HLA-A;EREG;FCER2;CEACAM1;PSMA1;IFI27;OAS1;OAS2;OAS3;PSME1;IRF7;PSME2;IRF8;LTB;IRF9;SP100;IFI6;NOD2;SAMHD1;SOCS3;CCL5;CCL2;NCAM1;CCR1;NGFR;STAT1;STAT2;MX2;TNFSF13;MX1;TNFRSF10A;ISG15;PML;PSMB9;BST2;ISG20;CXCL10;TNFSF4;HNRNPF;…
interferon-gamma-mediated signaling pathway (GO:0060333)	3.39775e-08	6.02138	143.244	SP100;STAT1;HLA-A;IFI30;PML;OASL;MT2A;OAS1;TRIM5;OAS2;OAS3;IRF7;IRF8;TRIM26;NCAM1;TRIM38;JAK2;TRIM21;IRF9;HLA-DRB1
response to cytokine (GO:0034097)	3.57717e-08	4.27605	100.933	IFITM3;IFITM1;SP100;FLT3;SRC;ADAR;RELB;LAMP3;CASP3;KYNU;LGALS9;MAP2K7;JAK2;TRIM21;GCH1;STAT1;MX2;MX1;EIF2AK2;PRKCA;ISG15;PML;BST2;PLSCR1;HAX1;XAF1;PTPN4;MYD88
negative regulation of cytokine production (GO:0001818)	1.54851e-07	4.59814	101.256	PPP1R11;DDX58;GBA;UBE2L6;ISG15;ARRB1;NLRC3;LILRB1;HMGB1;TNF;HERC5;IFIH1;TWSG1;CEACAM1;RNF125;RGCC;TNFSF4;TBX21;ZC3H12A;DHX58;PCBP2;LGALS9;GAS6;CMKLR1
cellular response to interferon-gamma (GO:0071346)	2.36201e-06	4.17863	80.192	SP100;STAT1;HLA-A;IFI30;PML;OASL;MT2A;OAS1;TRIM5;OAS2;OAS3;CCL5;IRF7;IRF8;CCL2;TRIM26;NCAM1;LGALS9;TRIM38;JAK2;TRIM21;HLA-DRB1;IRF9
positive regulation of cytokine-mediated signaling pathway (GO:0001961)	8.889e-05	7.02494	108.66	ZBP1;CD74;TRIM6;GFI1;TXK;AGPAT1;PARP14;PARP9;GAS6;AGPAT2;TRIM44
positive regulation of defense response to virus by host (GO:0002230)	8.75774e-05	9.03206	139.055	TRIM6;APOBEC3F;DTX3L;STAT1;DDX58;ZC3H12A;LILRB1;PARP9;TRIM44
regulation of interleukin-6 production (GO:0032675)	0.000140976	6.02138	89.3546	DDX58;TNFSF4;GBA;ZC3H12A;NLRC3;ARRB1;CYBA;NOD2;GAS6;TNF;MYD88;MAPK13
response to interferon-alpha (GO:0035455)	0.000150793	9.91756	145.77	IFITM3;BST2;IFITM1;MX2;LAMP3;EIF2AK2;ADAR;GAS6
regulation of defense response to virus by host (GO:0050691)	0.00023677	7.02494	99.5993	TRIM6;APOBEC3F;DTX3L;DDX58;STAT1;ZC3H12A;LILRB1;IFIT1;PARP9;TRIM44
regulation of cytokine production (GO:0001817)	0.000226478	3.70761	52.4918	ZBP1;CD83;RIPK3;DDX58;TREX1;EIF2AK2;ISG15;NOD2;AGPAT1;TNF;AGPAT2;EREG;IFIH1;TWSG1;IFI16;TNFSF4;IRF7;TRIM21;ICOSLG
response to interferon-beta (GO:0035456)	0.00035462	8.87361	121.114	IFITM3;BST2;IFITM1;PLSCR1;TRIM6;PNPT1;STAT1;XAF1
positive regulation of response to cytokine stimulus (GO:0060760)	0.000384418	10.5374	142.371	IFIH1;CD74;DDX58;AGPAT1;GAS6;AGPAT2;TRIM44
regulation of viral entry into host cell (GO:0046596)	0.000474293	7.29513	96.6373	FCN1;IFITM3;CD74;IFITM1;LGALS1;TRIM5;TRIM26;LGALS9;TRIM38
positive regulation of cytokine production (GO:0001819)	0.000511775	2.68225	35.1897	PRKDC;TXK;CXCL17;PTPN22;HMGB1;NOD2;DDX60;AGPAT1;TNF;AGPAT2;IFI16;DHX58;FFAR3;SLAMF6;FFAR2;LGALS9;ZBP1;CADM1;DDX58;EIF2AK2;CYBA;EREG;MAPK13;RGCC;TNFSF4;IRF7;TLR7;MYD88
regulation of type I interferon production (GO:0032479)	0.000510745	3.96702	51.8597	ZBP1;DDX58;PRKDC;TREX1;PTPN22;UBE2L6;ISG15;HERC5;IFIH1;RNF125;IFI16;DHX58;PCBP2;IRF7;TRIM21;MYD88
positive regulation of interleukin-6 production (GO:0032755)	0.000854021	5.39123	67.4556	IFIH1;DDX58;TNFSF4;F2R;CYBA;HMGB1;NOD2;LGALS9;MYD88;EREG;MAPK13
positive regulation of intracellular signal transduction (GO:1902533)	0.00105596	2.02389	24.8035	CD40;SEH1L;NCF1;FLT3;SRC;IFIT5;IRS2;FASLG;PIK3R2;PIK3CB;NOD2;HMGB1;DDX60;TNF;IGF1R;LGALS1;TRIM5;PDGFD;CCL5;DHX58;GCNT2;TNFSF10;LGALS9;JAK2;EPHB2;TRIM44;BRD4;NGFR;CD74;ANGPT1;RPL23;F2R;SHISA5;EIF2AK2;TNFRSF10A;EREG;BST2;CXCL10;HAX1;DLG5;NOS1AP;TERF2IP;TRIM38;GAS6;PIK3AP1;MYD88
regulation of innate immune response (GO:0045088)	0.00395208	3.97062	43.2521	STAT1;GFI1;STAT2;PTPN22;NLRC3;PARP9;SAMHD1;USP18;EREG;PLSCR1;IFI16;CCL5;DHX58
negative regulation of type I interferon production (GO:0032480)	0.00640664	4.78973	49.6653	IFIH1;HERC5;RNF125;DDX58;DHX58;PCBP2;UBE2L6;NLRC3;ISG15;RELB
positive regulation of viral life cycle (GO:1903902)	0.00616023	4.78973	49.6653	SRPK2;DDB1;CD74;LGALS1;CCL5;VPS4A;ADAR;LGALS9;TRIM38;IFIT1
regulation of NIK/NF-kappaB signaling (GO:1901222)	0.00626969	6.02138	62.1031	TRIM40;EIF2AK2;TERF2IP;PTPN22;NLRC3;NOD2;TNF;TRIM44
positive regulation of immune response (GO:0050778)	0.00692351	4.29302	43.6952	PLSCR1;HLA-DMB;CCL5;TNFSF4;FFAR3;FFAR2;CD226;LILRB1;LGALS9;NOD2;EREG
regulation of nuclease activity (GO:0032069)	0.0123134	14.0499	134.42	OAS1;OAS2;OAS3;OASL
response to interferon-gamma (GO:0034341)	0.0129033	3.71909	35.2817	IFITM3;BST2;IFITM1;SP100;GCH1;STAT1;KYNU;CCL5;IRF8;CCL2;LGALS9;TRIM21
negative regulation of interleukin-6 production (GO:0032715)	0.0148247	6.14682	57.258	GBA;ZC3H12A;PTPN22;NLRC3;ARRB1;GAS6;TNF
positive regulation of MAPK cascade (GO:0043410)	0.0196791	2.11477	19.0331	TENM1;CD40;FLT3;PTPN22;ARRB1;HMGB1;NOD2;TNF;CTGF;IGF1R;TRIM5;PDGFD;CCL5;GCNT2;CCL2;LGALS9;EPHB2;CCR1;NGFR;CD74;ANGPT1;F2R;SEMA4C;EIF2AK2;PRKCA;BRAF;TNFRSF10A;MARCO;GAS6
regulation of chemokine production (GO:0032642)	0.0197154	7.02494	62.9957	EIF2AK2;FFAR3;FFAR2;TLR7;LGALS9;TNF
positive regulation of cytokine secretion (GO:0050715)	0.0231244	3.46435	30.4104	FCN1;IFIH1;TRIM6;RGCC;CADM1;DDX58;F2R;PTPN22;FFAR2;HMGB1;LGALS9;TNF
regulation of interferon-gamma production (GO:0032649)	0.0224665	4.41101	38.7197	RIPK3;TXK;TNFSF4;SLAMF6;LILRB1;ISG15;HMGB1;LGALS9;GAS6
response to type I interferon (GO:0034340)	0.0222725	12.0428	105.476	SP100;MX1;ISG15;IFIT1
positive regulation of mononuclear cell migration (GO:0071677)	0.0246717	6.6552	57.4262	CCR1;CXCL10;CCL5;CXCL17;HMGB1;TNF
regulation of protein localization to nucleus (GO:1900180)	0.0273921	5.46384	46.429	NGFR;TRIM40;DTX3L;SESN2;KAT7;PARP9;LILRB4
leukocyte differentiation (GO:0002521)	0.0291243	8.1057	68.1706	RRAS;FLT3;LILRB1;GAS6;RELB
positive regulation of ERK1 and ERK2 cascade (GO:0070374)	0.0298366	2.3067	19.2856	CCR1;CD74;ANGPT1;FLT3;F2R;PRKCA;BRAF;PTPN22;ARRB1;HMGB1;NOD2;TNF;CTGF;IGF1R;MARCO;PDGFD;CCL5;GCNT2;CCL2;LGALS9;EPHB2;GAS6
negative regulation of interferon-gamma production (GO:0032689)	0.0305357	6.32244	52.5577	TNFSF4;ZC3H12A;LILRB1;HMGB1;LGALS9;GAS6
regulation of autophagy (GO:0010506)	0.0327051	2.28397	18.7746	TMEM150B;GBA;RAB39B;PIK3R2;PTPN22;PIK3CB;HMGB1;SREBF2;EEF1A1;DHRSX;HAX1;DRAM1;IFI16;LAMP3;CASP3;ZC3H12A;ULK3;EXOC4;ABL2;TAB3;ATP6V0D1;TRIM21
positive regulation of viral entry into host cell (GO:0046598)	0.0358905	10.5374	85.3917	CD74;LGALS1;TRIM38;LGALS9
regulation of ERK1 and ERK2 cascade (GO:0070372)	0.0358353	2.13308	17.24	FLT3;PTPN22;ARRB1;HMGB1;NOD2;TNF;CTGF;IGF1R;RRAS;PDGFD;CCL5;GCNT2;CCL2;LGALS9;EPHB2;CCR1;CD74;ANGPT1;F2R;PRKCA;BRAF;DUSP6;MARCO;CEACAM1;GAS6
positive regulation of macromolecule metabolic process (GO:0010604)	0.0355942	2.06167	16.6304	RPL11;GBA;PTPN22;ARRB1;PIK3CB;TNF;LAMP3;ZC3H12A;CTSH;STAP1;LGALS9;EPHB2;SRPK2;NAT8B;WARS;DTX3L;ANGPT1;DDX58;RPL23;BRAF;SERPINB9;LILRB1;PLSCR1;RGCC;NOS1AP;GAS6;MYD88
inflammatory response (GO:0006954)	0.0463828	2.09076	16.2656	CD40;KLK1;PIK3CB;HMGB1;NOD2;TNF;RELB;MMP25;CCL5;CCRL2;C3AR1;BLNK;CCL2;LGALS9;PTGDR;NGFR;CD180;F2R;PLA2G4C;CYBB;CYBA;TNFRSF10A;CXCL10;TNFSF4;SIGLEC1
regulation of natural killer cell mediated cytotoxicity (GO:0042269)	0.0472662	5.74768	44.4835	KLRK1;CADM1;LILRB1;SLAMF6;CD226;LGALS9
regulation of interferon-gamma-mediated signaling pathway (GO:0060334)	0.0462815	5.74768	44.4835	SOCS3;STAT1;TXK;PARP14;PARP9;JAK2
regulation of cysteine-type endopeptidase activity involved in apoptotic process (GO:0043281)	0.0455101	2.94594	22.7886	NGFR;SRC;F2R;IFI6;DHCR24;TNFRSF10A;HMGB1;TNF;SH3RF1;LAMP3;TNFSF10;CYCS;GAS6
negative regulation of viral entry into host cell (GO:0046597)	0.0489574	7.02494	53.6871	IFITM3;FCN1;IFITM1;TRIM5;TRIM26
positive regulation of cysteine-type endopeptidase activity involved in apoptotic signaling pathway (GO:2001269)	0.0479975	7.02494	53.6871	TNFSF10;TNFRSF10A;FASLG;LGALS9;JAK2
regulation of peptide secretion (GO:0002791)	0.0470744	7.02494	53.6871	CD74;RHBDF2;FFAR3;STXBP5;FFAR2
negative regulation of natural killer cell mediated cytotoxicity (GO:0045953)	0.050445	9.36658	70.7567	CEACAM1;LILRB1;SERPINB9;LGALS9
positive regulation of nitric-oxide synthase biosynthetic process (GO:0051770)	0.0495108	9.36658	70.7567	FCER2;CCL2;NOD2;JAK2
positive regulation of type I interferon production (GO:0032481)	0.058281	3.39916	25.0611	IFIH1;ZBP1;IFI16;DDX58;PRKDC;STAT1;DHX58;IRF7;PTPN22;MYD88
protein trimerization (GO:0070206)	0.0572664	4.61012	33.987	TCL1A;TRIM6;PNPT1;COL6A2;SIGMAR1;COL6A1;TRIM21
transmembrane receptor protein tyrosine kinase signaling pathway (GO:0007169)	0.058148	1.80945	13.2801	CYFIP1;NCF1;FLT3;SRC;SDC2;TXK;MVP;IRS2;PIK3R2;AP2A1;PIK3CB;GIGYF2;IGF1R;PDGFD;CASP3;BLNK;ABL2;STAP1;JAK2;EPHB2;SH2B2;NGFR;ANGPT1;MATK;CYBB;CYBA;ARPC5;GTF2F1;BMX;PRLR;MAPK13;HNRNPF;BTK;ATP6V0D1
regulation of interferon-alpha production (GO:0032647)	0.0590018	6.58588	48.1252	IFIH1;STAT1;DDX58;IRF7;NLRC3
lipopolysaccharide-mediated signaling pathway (GO:0031663)	0.0580018	6.58588	48.1252	PRKCE;CCL5;CCL2;PTPN22;TNF
positive regulation of immune effector process (GO:0002699)	0.0615759	5.2687	38.0965	HLA-DMB;TNFSF4;DHX58;LILRB1;LGALS9;DDX60
regulation of peptidyl-serine phosphorylation (GO:0033135)	0.0609891	2.94067	21.2427	TENM1;TCL1B;TRIM6;TCL1A;HAX1;ATP2B4;TERF2IP;INPP5K;BRAF;GAS6;TNF;SMAD7
positive regulation of I-kappaB kinase/NF-kappaB signaling (GO:0043123)	0.0618902	2.32728	16.7398	CD74;CD40;F2R;IFIT5;SHISA5;FASLG;NOD2;TNF;BST2;LGALS1;TRIM5;TNFSF10;TERF2IP;TLR7;LGALS9;TRIM38;MYD88;BRD4
regulation of defense response (GO:0031347)	0.0635702	3.09097	22.1006	HERC5;TNFSF4;DHX58;PTPN22;NOD2;JAK2;SAMHD1;PIK3AP1;USP18;MYD88;BRD4
regulation of MAP kinase activity (GO:0043405)	0.0645759	2.90687	20.6929	TENM1;CD40;RGS2;FLT3;DUSP1;PDGFD;GBA;INPP5K;NOD2;EPHB2;TNF;IGF1R
positive regulation of interferon-gamma production (GO:0032729)	0.0646336	3.9209	27.8471	TXK;TNFSF4;IL27;PTPN22;SLAMF6;TLR7;LGALS9;ZFPM1
endosomal vesicle fusion (GO:0034058)	0.0649831	8.42993	59.697	SAMD9L;SAMD9;VPS4A;ANKFY1
N-acetylneuraminate metabolic process (GO:0006054)	0.0640132	8.42993	59.697	NAGK;NPL;RENBP;GNE
regulation of immune response (GO:0050776)	0.06833	2.01512	14.1088	IFITM1;CD40;RIPK3;KLRB1;LILRB1;PTPN22;HLA-A;NOD2;CD1C;SAMHD1;PLSCR1;KLRK1;TNFSF4;DHX58;KLRF1;IRF7;CD300E;CD226;SLAMF6;KLRD1;CD300C;KLRC1;ICOSLG;LAIR1
positive regulation of monocyte chemotaxis (GO:0090026)	0.0675323	6.19848	43.3808	CCR1;CXCL10;CCL5;CXCL17;HMGB1
positive regulation of response to biotic stimulus (GO:0002833)	0.0665676	6.19848	43.3808	CD180;DHX58;CYBA;PRKCA;DDX60
positive regulation of interleukin-6 secretion (GO:2000778)	0.06563	6.19848	43.3808	IFIH1;DDX58;F2R;HMGB1;LGALS9
regulation of viral release from host cell (GO:1902186)	0.0648321	5.05796	35.3899	DDB1;TRIM5;VPS4A;TRIM26;TRIM21;PML
positive regulation of chemokine production (GO:0032722)	0.0646435	4.33893	30.3117	CD74;FFAR3;EIF2AK2;FFAR2;TLR7;LGALS9;TNF
cellular response to tumor necrosis factor (GO:0071356)	0.0651333	2.17266	15.1322	NGFR;CD40;STAT1;TNFSF13;GBA;TNFRSF10A;TNF;PSMB9;TNFSF13B;TCL1A;PSMA1;TNFSF4;CCL5;ZC3H12A;PSME1;PSME2;INPP5K;CCL2;LTB;JAK2
positive regulation of interleukin-8 production (GO:0032757)	0.0656569	3.83178	26.6056	FCN1;DDX58;F2R;FFAR2;TLR7;NOD2;LGALS9;TNF
regulation of cellular catabolic process (GO:0031329)	0.0701149	3.44861	23.6729	TMEM150B;DRAM1;IFI16;LAMP3;ULK3;ABL2;RAB39B;PIK3R2;HMGB1
regulation of cytokine-mediated signaling pathway (GO:0001959)	0.0728035	2.80998	19.1465	SOCS3;CD74;STAT1;STAT2;JAK2;GAS6;AGPAT1;HIPK1;TNF;AGPAT2;USP18;TRIM44
protein kinase B signaling (GO:0043491)	0.0725667	4.21496	28.6791	NR4A1;CDKN1A;CREB1;CCL5;CCL2;GAS6;TNF
positive regulation of NIK/NF-kappaB signaling (GO:1901224)	0.0716481	4.21496	28.6791	EIF2AK2;TERF2IP;TNFRSF10A;NOD2;COPS8;TNF;TRIM44
peptidyl-tyrosine autophosphorylation (GO:0038083)	0.071795	3.74663	25.4378	SRC;TXK;MATK;BTK;ABL2;JAK2;BMX;IGF1R
peptidyl-tyrosine phosphorylation (GO:0018108)	0.0768166	2.93447	19.6887	FLT3;SRC;TXK;MATK;BTK;ABL2;EPHB2;JAK2;BMX;PRLR;IGF1R
activation of cysteine-type endopeptidase activity involved in apoptotic process (GO:0006919)	0.0758798	2.93447	19.6887	NGFR;CASP7;IFI27;CASP3;F2R;TNFSF10;CYCS;FASLG;TNFRSF10A;JAK2;TNF
activation of cysteine-type endopeptidase activity involved in apoptotic signaling pathway (GO:0097296)	0.0781612	7.66357	51.0986	TNFSF10;TNFRSF10A;FASLG;JAK2
regulation of fibroblast proliferation (GO:0048145)	0.0793822	3.66519	24.3377	PARP10;CD74;CDKN1A;S100A6;NLRC3;GAS6;B4GALT7;EREG
protein modification by small protein conjugation (GO:0032446)	0.0834912	1.74741	11.4944	SEH1L;PRKDC;DERL1;DCUN1D2;ARRB1;KLHDC7B;RTF1;IFIH1;HERC5;PDZD4;RNF213;HECTD1;TRIM21;TRIM23;HERC6;PIAS3;TRIM40;UBE2H;SMURF2;BCL11A;UBE2E3;KLHL28;KLHDC8B;ISG15;RANGAP1;PIAS2;TOPORS;DDB1;RNF103;INCENP;KCTD10;KLHL7;UVSSA
negative regulation of myeloid leukocyte differentiation (GO:0002762)	0.083659	4.68329	30.7423	CEACAM1;MAFB;TCTA;LILRB4;ZFPM1;C1QC
proteolysis involved in cellular protein catabolic process (GO:0051603)	0.0860948	2.71933	17.7409	DDB1;CTSO;ZRANB1;PSMA1;FAP;GZMA;CTSZ;VPS4A;CTSH;CTSW;ISG15;PSMB9
positive regulation of multi-organism process (GO:0043902)	0.0906832	3.98713	25.7594	FCER2;SMURF2;DHX58;CD180;CYBA;PRKCA;DDX60
positive regulation of toll-like receptor signaling pathway (GO:0034123)	0.0909055	5.546	35.7544	RSAD2;WDFY1;PTPN22;CYBA;HMGB1
positive regulation of interferon-alpha production (GO:0032727)	0.0898954	5.546	35.7544	IFIH1;DDX58;STAT1;IRF7;TLR7
regulation of I-kappaB kinase/NF-kappaB signaling (GO:0043122)	0.0977677	2.06616	13.124	CD74;CD40;STAT1;F2R;IFIT5;SHISA5;FASLG;NLRC3;NOD2;TNF;BST2;LGALS1;TRIM5;ZC3H12A;TNFSF10;TERF2IP;LGALS9;TRIM38;MYD88;BRD4
regulation of nitric-oxide synthase biosynthetic process (GO:0051769)	0.10182	7.02494	44.2596	FCER2;CCL2;NOD2;JAK2
regulation of mononuclear cell migration (GO:0071675)	0.100725	7.02494	44.2596	CCL5;CXCL17;TNF;CMKLR1
negative regulation of leukocyte apoptotic process (GO:2000107)	0.0996532	7.02494	44.2596	IRF7;LILRB1;NOD2;GAS6
positive regulation of innate immune response (GO:0045089)	0.0988158	3.8822	24.4509	ZBP1;TRIM6;PLSCR1;CCL5;DHX58;DDX60;EREG
N-acetylneuraminate catabolic process (GO:0019262)	0.101631	10.5374	65.9604	NAGK;NPL;RENBP
amino sugar catabolic process (GO:0046348)	0.100583	10.5374	65.9604	NAGK;NPL;RENBP
regulation of protein K63-linked ubiquitination (GO:1900044)	0.0995565	10.5374	65.9604	PARP10;PTPN22;NOD2
regulation of cytokine production involved in immune response (GO:0002718)	0.0985509	10.5374	65.9604	BTK;FFAR3;FFAR2
negative regulation of interleukin-6 secretion (GO:1900165)	0.0975654	10.5374	65.9604	ZC3H12A;PTPN22;GAS6
negative regulation of intracellular protein transport (GO:0090317)	0.102675	5.2687	32.6589	SP100;GDI1;MDFIC;INPP5K;RANGAP1
tumor necrosis factor-mediated signaling pathway (GO:0033209)	0.105044	2.39876	14.7907	NGFR;CD40;STAT1;TNFSF13;TNFRSF10A;TNF;TNFSF13B;PSMB9;PSMA1;TNFSF4;PSME1;PSME2;LTB;JAK2
positive regulation of phagocytosis (GO:0050766)	0.106601	3.78266	23.2313	FCER1G;STAP1;CCL2;CYBA;GAS6;TNF;C2
B cell activation (GO:0042113)	0.111455	2.88696	17.5739	FCRL1;LAT2;CD79B;CD79A;CD40;CR2;FLT3;BLNK;BTK;MS4A1
negative regulation of protein ubiquitination (GO:0031397)	0.110577	3.37197	20.5207	DTX3L;RPL23;RPL11;ARRB1;ISG15;GTPBP4;PML;SMAD7
regulation of cell migration (GO:0030334)	0.115065	1.8007	10.8697	IFITM1;SRC;PTPRK;IGF1R;PDGFD;CCL5;GCNT2;CTSH;SRGAP2;RFFL;SRGAP2B;CCR1;SPAG9;HSPA5;DDX58;F2R;SEMA4C;ARAP3;PRKCA;GTPBP4;SMAD7;BST2;CEACAM1;DLG5;SGK1;MAPRE1;LGR6
negative regulation of cytokine secretion (GO:0050710)	0.119374	3.68809	22.0926	RGCC;PPP1R11;ZC3H12A;PTPN22;LILRB1;GAS6;TNF
positive regulation of cytokine biosynthetic process (GO:0042108)	0.118269	3.68809	22.0926	SPN;IL27;TLR7;LTB;TNF;ZFPM1;EREG
regulation of glucose import in response to insulin stimulus (GO:2001273)	0.119503	6.48456	38.717	NGFR;MZB1;FFAR3;PIK3R2
negative regulation of viral release from host cell (GO:1902187)	0.118417	6.48456	38.717	TRIM5;TRIM26;TRIM21;PML
toll-like receptor 9 signaling pathway (GO:0034162)	0.11735	6.48456	38.717	UNC93B1;TLR7;PIK3AP1;MYD88
negative regulation of ubiquitin-protein transferase activity (GO:0051444)	0.116303	6.48456	38.717	DTX3L;RPL23;RPL11;SMAD7
negative regulation of viral process (GO:0048525)	0.115796	5.01781	29.9369	IFITM3;APOBEC3F;STAT1;TRIM14;TRIM21
negative regulation of sequence-specific DNA binding transcription factor activity (GO:0043433)	0.120642	2.25802	13.3591	EGLN1;SP100;TRIM40;GFI1;PTCH1;ARRB1;NLRC3;NOD2;SMAD7;PARP10;TNFSF4;ZC3H12A;GAS6;TRIM21;CMKLR1
negative regulation of phosphorylation (GO:0042326)	0.123522	2.80998	16.5339	ANKLE2;CDKN1A;WARS;PRKDC;ZC3H12A;TERF2IP;STAP1;INPP5K;IRS2;EPHB2
response to lipopolysaccharide (GO:0032496)	0.127179	2.17546	12.7181	NGFR;CD40;GCH1;GFI1;F2R;TNFRSF10A;PTPN22;LILRB1;CXCL10;TRIM6;TNFSF4;ZC3H12A;STAP1;CCL2;LGALS9;JAK2
cellular response to peptide (GO:1901653)	0.126351	3.59814	21.0279	NGFR;SRC;RPL23;TIMELESS;PTPN22;NOD2;IGF1R
positive regulation of JAK-STAT cascade (GO:0046427)	0.133827	2.96365	17.1243	SOCS3;CD40;FLT3;CCL5;F2R;JAK2;PARP9;PARP14;PRLR
regulation of monocyte chemotaxis (GO:0090025)	0.136808	4.78973	27.5297	CCR1;CXCL10;CCL5;CXCL17;HMGB1
regulation of natural killer cell chemotaxis (GO:2000501)	0.137272	9.03206	51.8069	KLRK1;CCL5;CCL2
regulation of response to biotic stimulus (GO:0002831)	0.136137	9.03206	51.8069	SCARB2;HERC5;TRIM5
positive regulation of macrophage migration (GO:1905523)	0.135022	9.03206	51.8069	CCL5;CXCL17;CMKLR1
regulation by virus of viral protein levels in host cell (GO:0046719)	0.133924	9.03206	51.8069	DDB1;STAT1;IFIT1
regulation of dendritic cell differentiation (GO:2001198)	0.132844	9.03206	51.8069	LILRB1;HMGB1;LGALS9
negative regulation of T cell mediated immunity (GO:0002710)	0.131781	9.03206	51.8069	CEACAM1;LILRB1;SMAD7
activation of cysteine-type endopeptidase activity involved in apoptotic process by cytochrome c (GO:0008635)	0.130735	9.03206	51.8069	CASP7;CASP3;CYCS
positive regulation of macrophage chemotaxis (GO:0010759)	0.129706	9.03206	51.8069	CCL5;CXCL17;CMKLR1
negative regulation of RIG-I signaling pathway (GO:0039536)	0.128692	9.03206	51.8069	RNF125;SEC14L1;DHX58
negative regulation of glial cell apoptotic process (GO:0034351)	0.127695	9.03206	51.8069	CCL2;PRKCA;GAS6
positive regulation of phosphatidylinositol 3-kinase signaling (GO:0014068)	0.130134	3.1811	18.1617	HAX1;NCF1;FLT3;PDGFD;CCL5;F2R;JAK2;PIK3AP1
negative regulation of protein secretion (GO:0050709)	0.129973	3.51247	20.031	RGCC;PPP1R11;RSAD2;RHBDF2;F2R;RAB11FIP3;RAB11FIP5
protein phosphorylation (GO:0006468)	0.129214	1.61424	9.2029	PRKDC;FLT3;SRC;TXK;STK39;PIK3CB;IGF1R;AKT3;ABL2;CCL2;JAK2;EPHB2;SRPK2;CDK18;RIPK3;PRKCE;EIF2AK1;NEK7;MATK;EIF2AK2;PRKCA;BRAF;PHKB;BMX;MASTL;SMAD7;MAPK13;TGFBR3;CREB1;ULK3;BTK;TLR7;SIK2;FAM20A;GAS6;SGK1
mitotic cell cycle arrest (GO:0071850)	0.132008	6.02138	34.154	PNPT1;RGCC;FAP;DUSP1
regulation of interferon-gamma biosynthetic process (GO:0045072)	0.131023	6.02138	34.154	IL27;LILRB1;TLR7;ZFPM1
regulation of response to interferon-gamma (GO:0060330)	0.130052	6.02138	34.154	SOCS3;STAT1;PARP9;JAK2
positive regulation of interleukin-8 secretion (GO:2000484)	0.129096	6.02138	34.154	FCN1;F2R;FFAR2;LGALS9
protein ubiquitination (GO:0016567)	0.135977	1.58269	8.88346	PRKDC;MGRN1;UBR4;DERL1;ARRB1;KLHDC7B;RTF1;HERC5;PDZD4;RNF114;RNF213;HECTD1;RMND5A;FBXO6;TRIM21;TRIM23;HERC6;UBE2H;DTX3L;SMURF2;FANCL;UBE2E3;KLHL28;KLHDC8B;ISG15;TOPORS;PSMB9;DDB1;ABTB1;RNF125;RNF103;PSMA1;KCTD10;KLHL7;UVSSA;PSME1;PSME2;DZIP3
antigen processing and presentation of exogenous peptide antigen via MHC class I (GO:0042590)	0.137586	2.7019	15.114	FCER1G;NCF1;PSMA1;PSME1;CYBB;PSME2;CYBA;HLA-A;IFI30;PSMB9
cellular response to lipopolysaccharide (GO:0071222)	0.14025	2.54751	14.1831	CXCL10;GFI1;PRKCE;CCL5;TNFSF4;ZC3H12A;STAP1;CCL2;PTPN22;LILRB1;TNF
negative regulation of epithelial cell proliferation (GO:0050680)	0.139377	2.87384	15.9973	TGFBR3;CEACAM1;RGCC;STAT1;ATPIF1;TINF2;NLRC3;PTPRK;EREG
nucleotide-excision repair, DNA damage recognition (GO:0000715)	0.141849	4.58148	25.3897	DDB1;COPS3;COPS7A;XPC;COPS8
regulation of interleukin-8 secretion (GO:2000482)	0.14085	4.58148	25.3897	FCN1;F2R;PTPN22;FFAR2;LGALS9
negative regulation of viral transcription (GO:0032897)	0.139865	4.58148	25.3897	IFITM3;CCL5;TRIM14;INPP5K;TRIM21
positive regulation of protein serine/threonine kinase activity (GO:0071902)	0.140336	2.3218	12.843	TENM1;CD40;FLT3;SRC;ATP2B4;TNFRSF10A;NOD2;TNF;TCL1B;TCL1A;CCNY;PDGFD;COPS8
cellular response to glucose starvation (GO:0042149)	0.145729	3.83178	21.0245	IFI16;HSPA5;SESN1;ZC3H12A;SESN2;KPTN
negative regulation of protein binding (GO:0032091)	0.14804	2.83095	15.469	HSPA5;CTSZ;TFIP11;IFIT1;MAPRE1;DISC1;ZFPM1;GTPBP4;IFIT2
regulation of phosphatidylinositol 3-kinase signaling (GO:0014066)	0.15528	2.63435	14.251	CEACAM1;HAX1;NCF1;FLT3;PDGFD;CCL5;F2R;NLRC3;JAK2;PIK3AP1
regulation of tumor necrosis factor secretion (GO:1904467)	0.155752	5.61995	30.347	IFIH1;DDX58;ZC3H12A;LGALS9
regulation of macrophage chemotaxis (GO:0010758)	0.154707	5.61995	30.347	CCL5;CXCL17;STAP1;CMKLR1
base conversion or substitution editing (GO:0016553)	0.153675	5.61995	30.347	APOBEC3F;ADAR;APOBEC3A;APOBEC3B
positive regulation of cytokine production involved in immune response (GO:0002720)	0.152658	5.61995	30.347	TRIM6;TNFSF4;FFAR3;FFAR2
negative regulation of cysteine-type endopeptidase activity involved in apoptotic process (GO:0043154)	0.157153	2.78931	14.9625	NGFR;SRC;LAMP3;IFI6;DHCR24;TNFRSF10A;GAS6;RFFL;SH3RF1
cellular defense response (GO:0006968)	0.15645	3.01069	16.1438	LGALS3BP;SPN;NCF1;KLRC2;GNLY;KLRC3;KLRC4;CD300C
cellular response to starvation (GO:0009267)	0.158458	2.36353	12.6281	GABARAPL1;CDKN1A;SEH1L;MAP1LC3A;HSPA5;IFI16;SESN1;ZC3H12A;SESN2;EIF2AK2;KPTN;SREBF2
regulation of T cell mediated immunity (GO:0002709)	0.164066	7.90306	41.8992	RIPK3;ZBTB1;HMGB1
benzene-containing compound metabolic process (GO:0042537)	0.163015	7.90306	41.8992	KYNU;CYP2E1;KMO
T-helper cell lineage commitment (GO:0002295)	0.161976	7.90306	41.8992	SPN;SLAMF6;ZFPM1
regulation of apoptotic cell clearance (GO:2000425)	0.160951	7.90306	41.8992	CCL2;HMGB1;C2
negative regulation of leukocyte mediated cytotoxicity (GO:0001911)	0.159939	7.90306	41.8992	CEACAM1;LILRB1;LGALS9
negative regulation of T-helper cell differentiation (GO:0045623)	0.158939	7.90306	41.8992	TNFSF4;TBX21;SMAD7
negative regulation of binding (GO:0051100)	0.169266	2.5701	13.448	SP100;IFI16;GZMA;CTSZ;TFIP11;IFIT1;JAK2;DISC1;ZFPM1;IFIT2
positive regulation of cysteine-type endopeptidase activity involved in apoptotic process (GO:0043280)	0.174778	2.32016	12.0515	NGFR;IFI27;CASP3;F2R;TNFSF10;CYCS;TNFRSF10A;FASLG;LGALS9;HMGB1;JAK2;TNF
negative regulation of tumor necrosis factor production (GO:0032720)	0.175312	3.61283	18.7326	ZC3H12A;PTPN22;NLRC3;LILRB1;LGALS9;GAS6
negative regulation of protein modification by small protein conjugation or removal (GO:1903321)	0.174862	3.20704	16.6172	PIAS3;RPL11;ARRB1;ISG15;TRIM21;GTPBP4;SMAD7
positive regulation of leukocyte mediated cytotoxicity (GO:0001912)	0.176957	4.21496	21.7639	KLRK1;CADM1;STAP1;SLAMF6;CD226
negative regulation of locomotion (GO:0040013)	0.175891	4.21496	21.7639	TRIM5;CCDC125;TRIM26;TRIM21;PML
regulation of RIG-I signaling pathway (GO:0039535)	0.177212	5.2687	27.1338	RNF125;SEC14L1;DHX58;DDX60
positive regulation of peptidyl-serine phosphorylation (GO:0033138)	0.1768	2.53913	13.0673	TENM1;TCL1B;TRIM6;TCL1A;HAX1;ATP2B4;TERF2IP;BRAF;GAS6;TNF
cellular response to peptide hormone stimulus (GO:0071375)	0.180166	2.29907	11.7748	NR4A1;GNG10;CEACAM1;PRKDC;SRC;CAPN10;RAB13;GNB4;INPP5K;GNG8;IRS2;PIK3R2
positive regulation of tumor necrosis factor production (GO:0032760)	0.190278	3.1388	15.8857	IFIH1;SPN;DDX58;CYBA;NOD2;LGALS9;JAK2
positive regulation of glucose import (GO:0046326)	0.203289	4.05285	20.2199	CAPN10;CLTCL1;FFAR3;IRS2;PIK3R2
negative regulation of cysteine-type endopeptidase activity (GO:2000117)	0.202858	2.63435	13.1331	NGFR;IFI16;SRC;LAMP3;IFI6;DHCR24;TNFRSF10A;GAS6;SH3RF1
pattern recognition receptor signaling pathway (GO:0002221)	0.210147	3.07341	15.1957	FCN1;UNC93B1;CD180;FFAR2;TLR7;HMGB1;MYD88
modification-dependent protein catabolic process (GO:0019941)	0.21129	2.09253	10.3226	UBE2H;SMURF2;PPP1R11;DTX3L;UBR4;ISG15;ARRB1;TOPORS;DDB1;COPS3;RNF125;RNF213;KCTD10;RFFL
indolalkylamine catabolic process (GO:0046218)	0.210335	7.02494	34.6459	KYNU;KMO;IDO1
regulation of cytokine secretion involved in immune response (GO:0002739)	0.20914	7.02494	34.6459	TRIM6;LILRB1;TNF
podosome assembly (GO:0071800)	0.207958	7.02494	34.6459	NCF1;NCF1B;NCF1C
negative regulation of interferon-beta production (GO:0032688)	0.20679	7.02494	34.6459	LILRB1;NLRC3;RELB
regulation of interferon-gamma secretion (GO:1902713)	0.205635	7.02494	34.6459	ZC3H12A;PTPN22;LGALS9
regulation of mast cell activation (GO:0033003)	0.204493	7.02494	34.6459	MILR1;PLSCR1;CD226
positive regulation of natural killer cell mediated cytotoxicity (GO:0045954)	0.205893	4.95878	24.3946	KLRK1;CADM1;SLAMF6;CD226
regulation of T cell migration (GO:2000404)	0.204762	4.95878	24.3946	SPN;CXCL10;DOCK8;CCL5
positive regulation of natural killer cell mediated immunity (GO:0002717)	0.203643	4.95878	24.3946	KLRK1;CADM1;SLAMF6;CD226
positive regulation of lymphocyte migration (GO:2000403)	0.202536	4.95878	24.3946	SPN;CXCL10;DOCK8;CCL5
regulation of transposition (GO:0010528)	0.201441	4.95878	24.3946	APOBEC3F;MYBL1;APOBEC3A;APOBEC3B
neutrophil degranulation (GO:0043312)	0.212977	1.53991	7.48153	FCN1;CYFIP1;CSTB;MVP;FGL2;CTSZ;UBR4;GPR84;HMGB1;IQGAP2;GNS;LILRA3;AGPAT2;PLAC8;MMP25;COMMD9;GM2A;C3AR1;CTSH;GOLGA7;LAIR1;FCER1G;CYBB;ATP11B;CYBA;ARPC5;BST2;EEF1A1;CEACAM1;NPC2;SLCO4C1;S100P;YPEL5;CD68;DNASE1L1
positive regulation of multicellular organismal process (GO:0051240)	0.212543	1.87795	9.11763	SMURF2;SRC;PRKCE;ZBTB16;EIF2AK2;AGPAT1;TNF;AGPAT2;EREG;FAM129B;RGCC;IFI16;TNFSF4;GCNT2;INPP5K;CTSH;GAS6;LDLR
positive regulation of NF-kappaB transcription factor activity (GO:0051092)	0.212621	2.14041	10.3797	CD40;RIPK3;EIF2AK2;NOD2;TNF;TRIM5;BTK;TRIM14;TAB3;TERF2IP;LGALS9;TRIM38;MYD88
positive regulation of leukocyte chemotaxis (GO:0002690)	0.213455	2.76391	13.3778	CCR1;CXCL10;CCL5;CXCL17;HMGB1;LGALS9;GAS6;CMKLR1
regulation of tumor necrosis factor production (GO:0032680)	0.212332	2.76391	13.3778	ZC3H12A;PTPN22;CYBA;NLRC3;LGALS9;NOD2;JAK2;GAS6
regulation of T cell proliferation (GO:0042129)	0.232697	2.71933	12.8987	SPN;HLA-DMB;RIPK3;CCL5;TNFSF4;DLG5;IL27;LILRB1
neutrophil activation involved in immune response (GO:0002283)	0.233115	1.52716	7.23311	FCN1;CYFIP1;CSTB;MVP;FGL2;CTSZ;UBR4;GPR84;HMGB1;IQGAP2;GNS;LILRA3;AGPAT2;PLAC8;MMP25;COMMD9;GM2A;C3AR1;CTSH;GOLGA7;LAIR1;FCER1G;CYBB;ATP11B;CYBA;ARPC5;BST2;EEF1A1;CEACAM1;NPC2;SLCO4C1;S100P;YPEL5;CD68;DNASE1L1
positive regulation of peptidyl-tyrosine phosphorylation (GO:0050731)	0.238666	2.18015	10.2633	SOCS3;CD74;CD40;HAX1;ANGPT1;FLT3;SRC;CCL5;PARP14;JAK2;PARP9;GAS6
regulation of lipopolysaccharide-mediated signaling pathway (GO:0031664)	0.237847	4.68329	22.0389	SCARB2;TRIM5;CD180;PRKCA
negative regulation of osteoclast differentiation (GO:0045671)	0.236627	4.68329	22.0389	MAFB;LILRB1;TCTA;LILRB4
maintenance of protein localization in organelle (GO:0072595)	0.23542	4.68329	22.0389	HSPA5;ARL2;TOPORS;PML
negative regulation of apoptotic process (GO:0043066)	0.241273	1.52086	7.11187	ANKLE2;PRKDC;FLT3;SRC;IFI6;IFIT3;SH3RF1;FAM129B;IGF1R;TCL1A;LAMP3;CASP3;ZC3H12A;CCL2;CTSH;EPHB2;NGFR;CD74;NAT8B;ANGPT1;HSPA5;F2R;PRKCA;BRAF;SERPINB9;TNFRSF10A;DHCR24;RPS3A;PRLR;TOPORS;THOC6;HAX1;ATF5;GAS6;MYD88
positive regulation of fibroblast proliferation (GO:0048146)	0.242602	3.76336	17.5585	CD74;CDKN1A;S100A6;GAS6;EREG
negative regulation of protein modification process (GO:0031400)	0.245483	2.67617	12.441	WARS;PPP1R11;PRKDC;ZC3H12A;ATP2B4;TERF2IP;INPP5K;EPHB2
cellular response to amino acid starvation (GO:0034198)	0.24468	3.24228	15.0671	CDKN1A;SEH1L;SESN1;SESN2;EIF2AK2;KPTN
regulation of extrinsic apoptotic signaling pathway via death domain receptors (GO:1902041)	0.243463	3.24228	15.0671	SP100;PEA15;TNFSF10;FASLG;TNFRSF10A;RFFL
negative regulation of extrinsic apoptotic signaling pathway (GO:2001237)	0.244632	2.4957	11.5734	SRC;PEA15;TNFSF10;IFI6;FASLG;TNFRSF10A;RFFL;TNF;SH3RF1
neutrophil mediated immunity (GO:0002446)	0.248493	1.51462	6.99256	FCN1;CYFIP1;CSTB;MVP;FGL2;CTSZ;UBR4;GPR84;HMGB1;IQGAP2;GNS;LILRA3;AGPAT2;PLAC8;MMP25;COMMD9;GM2A;C3AR1;CTSH;GOLGA7;LAIR1;FCER1G;CYBB;ATP11B;CYBA;ARPC5;BST2;EEF1A1;CEACAM1;NPC2;SLCO4C1;S100P;YPEL5;CD68;DNASE1L1
negative regulation of viral-induced cytoplasmic pattern recognition receptor signaling pathway (GO:0039532)	0.248754	6.32244	29.1513	RNF125;SEC14L1;DHX58
superoxide anion generation (GO:0042554)	0.24754	6.32244	29.1513	NCF1;CYBB;CYBA
regulation of granulocyte differentiation (GO:0030852)	0.246339	6.32244	29.1513	CEACAM1;HAX1;C1QC
positive regulation of T cell apoptotic process (GO:0070234)	0.245149	6.32244	29.1513	CCL5;LGALS9;IDO1
protein deneddylation (GO:0000338)	0.24397	6.32244	29.1513	COPS3;COPS7A;COPS8
regulation of podosome assembly (GO:0071801)	0.242803	6.32244	29.1513	KIF9;SRC;TNF
tryptophan catabolic process (GO:0006569)	0.241646	6.32244	29.1513	KYNU;KMO;IDO1
regulation of dendritic cell apoptotic process (GO:2000668)	0.240501	6.32244	29.1513	LILRB1;LGALS9;GAS6
regulation of T cell apoptotic process (GO:0070232)	0.239367	6.32244	29.1513	RIPK3;CCL5;IDO1
intracellular cholesterol transport (GO:0032367)	0.238243	6.32244	29.1513	NPC2;VPS4A;LDLR
positive regulation of type 2 immune response (GO:0002830)	0.23713	6.32244	29.1513	RSAD2;TNFSF4;NOD2
tryptophan metabolic process (GO:0006568)	0.236027	6.32244	29.1513	KYNU;KMO;IDO1
regulation of angiogenesis (GO:0045765)	0.242391	1.90507	8.72428	EGLN1;CD40;SP100;WARS;STAT1;PRKCA;FASLG;HIPK1;PML;FAM129B;CEACAM1;RGCC;RRAS;ZC3H12A;PGK1;CTSH
cellular response to cytokine stimulus (GO:0071345)	0.256407	1.52515	6.89166	CDKN1A;IL1RN;FLT3;DOCK8;GBA;FASLG;IL1RAP;PIK3CB;IFIT1;TNF;SOCS3;TRIM6;MT2A;TCL1A;CCL5;CASP3;ZC3H12A;CCL2;INPP5K;LGALS9;JAK2;CCR1;PNPT1;STAT1;STAT2;EREG;MAPK13;FCER2;CXCL10;HAX1;IRF8;GAS6;PTPN4
superoxide metabolic process (GO:0006801)	0.256074	3.63359	16.407	NCF1;NCF1B;NCF1C;CYBB;CYBA
negative regulation of phosphate metabolic process (GO:0045936)	0.25703	4.4368	19.997	ANKLE2;CDKN1A;INPP5K;STAP1
negative regulation of proteolysis involved in cellular protein catabolic process (GO:1903051)	0.255861	4.4368	19.997	RPL23;LAMP3;RPL11;PML
telomere capping (GO:0016233)	0.254704	4.4368	19.997	PRKDC;TINF2;TERF2IP;TFIP11
negative regulation of transposition (GO:0010529)	0.253556	4.4368	19.997	APOBEC3F;MYBL1;APOBEC3A;APOBEC3B
positive regulation of cellular catabolic process (GO:0031331)	0.271367	2.18701	9.69872	PNPT1;DHRSX;DTX3L;ZC3H12A;IRS2;ABHD5;PIK3CB;TNF;TRIM21;GTPBP1;PLIN5
proteasome-mediated ubiquitin-dependent protein catabolic process (GO:0043161)	0.270249	1.66571	7.38632	HSPA5;SMURF2;FBXO39;DERL1;ARRB1;TOPORS;PML;PSMB9;DDB1;ABTB1;RNF103;RMND5A;PSMA1;KCTD10;TBL1XR1;TBX21;CDC27;PCBP2;PSME1;PSME2;FBXO6;RFFL;DZIP3
ubiquitin-dependent protein catabolic process (GO:0006511)	0.274333	1.60688	7.0942	PPP1R11;VPS4A;UBR4;ARRB1;RNF213;RMND5A;TBX21;CDC27;PCBP2;RFFL;ZRANB1;UBE2H;SMURF2;DTX3L;TOPORS;PML;PSMB9;DDB1;ABTB1;COPS3;RNF125;PSMA1;KCTD10;TBL1XR1;PSME1;PSME2
positive regulation of tyrosine phosphorylation of STAT protein (GO:0042531)	0.274765	2.78347	12.272	SOCS3;CD40;FLT3;CCL5;JAK2;PARP9;PARP14
positive regulation of cellular protein localization (GO:1903829)	0.282033	2.55452	11.1846	TENM1;NGFR;DTX3L;SESN2;KAT7;PARP9;TNF;TM9SF4
regulation of apoptotic process (GO:0042981)	0.282118	1.37051	5.99415	CD40;ANKLE2;FLT3;FASLG;HMGB1;TNF;SH3RF1;IFIT3;IGF1R;IFIT2;TCL1A;LGALS1;CASP3;TNFSF10;CTSH;JAK2;EPHB2;NAT8B;ARHGEF12;DUSP1;SIGMAR1;SERPINB9;RPS3A;PRLR;DUSP6;TOPORS;THOC6;HAX1;NOS1AP;ATF5;GAS6;SGK1;SRC;PRKDC;STK39;FAM129B;FGD2;PNMA1;ABL2;BAK1;MAP2K7;NGFR;CD74;ANGPT1;HSPA5;STAT1;GZMA;TNFRSF10A;BRAF;DHCR24;LILRB1;RSL1D1;MYD88
negative regulation of transferase activity (GO:0051348)	0.281363	3.51247	15.3564	DTX3L;SRC;INPP5K;IRS2;SMAD7
regulation of response to external stimulus (GO:0032101)	0.281099	2.16657	9.46477	SCARB2;HERC5;TRIM5;TNFSF4;F2R;NOD2;JAK2;PIK3AP1;USP18;MYD88;BRD4
interleukin-27-mediated signaling pathway (GO:0070106)	0.291527	5.74768	24.8747	STAT1;IL27;JAK2
negative regulation of peptide secretion (GO:0002792)	0.29027	5.74768	24.8747	CD74;RSAD2;RHBDF2
cytidine to uridine editing (GO:0016554)	0.289024	5.74768	24.8747	APOBEC3F;APOBEC3A;APOBEC3B
negative regulation of nucleocytoplasmic transport (GO:0046823)	0.287789	5.74768	24.8747	SP100;MDFIC;RANGAP1
cellular response to interferon-beta (GO:0035458)	0.286565	5.74768	24.8747	TRIM6;PNPT1;STAT1
positive regulation of fatty acid oxidation (GO:0046321)	0.28535	5.74768	24.8747	IRS2;PPARGC1B;PLIN5
positive regulation of interferon-gamma biosynthetic process (GO:0045078)	0.284146	5.74768	24.8747	IL27;TLR7;ZFPM1
positive regulation of endothelial cell apoptotic process (GO:2000353)	0.282952	5.74768	24.8747	CD40;RGCC;FASLG
negative regulation of protein localization to nucleus (GO:1900181)	0.281769	5.74768	24.8747	TRIM40;MDFIC;LILRB4
negative regulation of protein ubiquitination involved in ubiquitin-dependent protein catabolic process (GO:2000059)	0.280594	5.74768	24.8747	RPL23;RPL11;PML
positive regulation of tumor necrosis factor secretion (GO:1904469)	0.27943	5.74768	24.8747	IFIH1;DDX58;LGALS9
negative regulation of innate immune response (GO:0045824)	0.280039	4.21496	18.2149	IFI16;DHX58;SERPING1;NLRC3
aromatic amino acid family catabolic process (GO:0009074)	0.278886	4.21496	18.2149	IL4I1;KYNU;KMO;IDO1
positive regulation of T cell migration (GO:2000406)	0.277743	4.21496	18.2149	SPN;CXCL10;DOCK8;CCL5
positive regulation of protein phosphorylation (GO:0001934)	0.283302	1.53457	6.59493	TENM1;CDKN1A;CD40;FLT3;SRC;ARRB1;HMGB1;TNF;IGF1R;TCL1B;TRIM6;TCL1A;TRIM5;PDGFD;JAK2;EPHB2;NGFR;CD74;ANGPT1;F2R;ATP2B4;BRAF;TNFRSF10A;EREG;MARCO;TWSG1;HAX1;TERF2IP;FAM20A;GAS6
positive regulation of protein localization to nucleus (GO:1900182)	0.283766	3.01069	12.9214	NGFR;DTX3L;ZC3H12A;SESN2;KAT7;PARP9
positive regulation of sequence-specific DNA binding transcription factor activity (GO:0051091)	0.293986	1.7644	7.50298	CD40;RIPK3;DDX58;EIF2AK2;NOD2;TNF;RGCC;TRIM5;BTK;TRIM14;TAB3;TERF2IP;TRIM26;LGALS9;TRIM38;TRIM21;PPARGC1B;MYD88
negative regulation of tumor necrosis factor superfamily cytokine production (GO:1903556)	0.297963	3.39916	14.3953	ZC3H12A;PTPN22;NLRC3;LGALS9;GAS6
negative regulation of extrinsic apoptotic signaling pathway via death domain receptors (GO:1902042)	0.296767	3.39916	14.3953	PEA15;TNFSF10;FASLG;TNFRSF10A;RFFL
positive regulation of viral genome replication (GO:0045070)	0.29558	3.39916	14.3953	SRPK2;DDB1;CCL5;ADAR;IFIT1
regulation of glucose import (GO:0046324)	0.294402	3.39916	14.3953	NGFR;CAPN10;PEA15;CLTCL1;IRS2
positive regulation of cysteine-type endopeptidase activity (GO:2001056)	0.299126	2.68225	11.3058	IFI16;F2R;TNFSF10;CYCS;HMGB1;BAK1;TNF
positive regulation of T cell activation (GO:0050870)	0.299959	2.47939	10.434	HLA-DMB;DOCK8;CCL5;TNFSF4;ZBTB1;CCL2;LGALS9;NOD2
protein sumoylation (GO:0016925)	0.298778	2.47939	10.434	IFIH1;PIAS3;SEH1L;INCENP;BCL11A;RANGAP1;TOPORS;PIAS2
protein oligomerization (GO:0051259)	0.310439	1.74814	7.28291	FCER1G;PNPT1;RIPK3;GCH1;TMEM120A;ATPIF1;ZBTB1;DERL1;NOD2;TOR1B;IGF1R;CD79B;TRIM6;RNF213;CCL5;ZC3H12A;LY6G5C;TRIM21
negative regulation of NF-kappaB transcription factor activity (GO:0032088)	0.309297	2.31309	9.63601	PARP10;TRIM40;GFI1;ZC3H12A;ARRB1;NLRC3;NOD2;TRIM21;CMKLR1
activation of protein kinase activity (GO:0032147)	0.308107	1.71855	7.15915	RIPK3;ANGPT1;MAPKAP1;F2R;CXCL17;STK39;EIF2AK2;TNFRSF10A;PIK3CB;NOD2;TNF;PRLR;DUSP6;PEA15;TAB3;JAK2;GAS6;MAP2K7;COPS8
positive regulation of transcription, DNA-templated (GO:0045893)	0.308656	1.29836	5.40137	CSRNP1;CD40;NCF1;ARRB1;PRDM2;HMGB1;TNF;SPIB;PPP3CA;ZC3H12A;HOXA1;KAT7;MYBL1;EOMES;DTX3L;DDX58;H2AFZ;ZBTB38;RPL23;F2R;LMO2;EBF1;PARP9;PIAS2;SREBF2;ETV5;PLSCR1;HAX1;CREB1;TFDP2;MDFIC;TBL1XR1;RFX5;TFEC;IRF7;IRF8;ATF5;ATF3;SP100;PRKDC;TXK;PIK3R2;RTF1;NOD2;RELB;FAM129B;HELZ2;IFI16;TP53INP2;TBX21;SPP1;INPP5K;PPARGC1B;TRIM44;BRD4;CD74;STAT1;ZBTB16;LILRB1;TRERF1;SMAD7;CXCL10;KLF7;NR4A1;RGCC;KLHL6;TCF4;AG…
positive regulation of gene expression (GO:0010628)	0.311319	1.36672	5.66873	NCF1;PTPN22;PIK3CB;TNF;LAMP3;ZC3H12A;CTSH;LGALS9;EPHB2;MYBL1;EOMES;NAT8B;WARS;DTX3L;DDX58;RPL23;F2R;SERPINB9;PARP9;PIAS2;PLSCR1;CREB1;MDFIC;TBL1XR1;NOS1AP;IRF7;ATF5;GAS6;SP100;RPL11;FAM129B;FXR2;TP53INP2;TBX21;SPP1;INPP5K;STAP1;TRIM44;SRPK2;CD74;STAT1;ZBTB16;SAMD4A;BRAF;LILRB1;TRERF1;RGCC;KLHL6;TCF4;MYD88
mesoderm development (GO:0007498)	0.31014	4.01425	16.6496	MATK;BTK;BMX;JAK2
phospholipid translocation (GO:0045332)	0.308952	4.01425	16.6496	ABCB1;ATP8B3;ABCB4;ATP11B
regulation of interleukin-17 production (GO:0032660)	0.307772	4.01425	16.6496	TNFSF4;SLAMF6;NOD2;MYD88
response to lipid (GO:0033993)	0.307949	1.95695	8.10813	ABCA2;NGFR;CD40;GCH1;F2R;TNFRSF10A;PTPN22;CXCL10;TRIM6;SPP1;CTSH;LGALS9;JAK2
positive regulation of transcription factor import into nucleus (GO:0042993)	0.319114	3.29294	13.5137	DDX58;PIK3R2;TLR7;LGALS9;TNF
positive regulation of myeloid leukocyte differentiation (GO:0002763)	0.31791	3.29294	13.5137	CCR1;CD74;HAX1;PRKCA;TNF
response to tumor necrosis factor (GO:0034612)	0.320324	2.17266	8.89164	TCL1A;GCH1;CASP3;CCL5;ZC3H12A;GBA;INPP5K;CCL2;MAP2K7;JAK2
negative regulation of cell motility (GO:2000146)	0.319124	2.17266	8.89164	BST2;IFITM1;DLG5;CCDC125;ARAP3;PTPRK;SRGAP2;SRGAP2B;GTPBP4;SMAD7
regulation of double-strand break repair via nonhomologous end joining (GO:2001032)	0.323387	5.2687	21.4726	DTX3L;TFIP11;PARP9
cellular response to arsenic-containing substance (GO:0071243)	0.322185	5.2687	21.4726	ZC3H12A;ATF3;MAPK13
response to prostaglandin E (GO:0034695)	0.320992	5.2687	21.4726	TGFBR3;TNFSF4;PTGDR
positive regulation of peptidase activity (GO:0010952)	0.319807	5.2687	21.4726	PSME1;PSME2;CTSH
PERK-mediated unfolded protein response (GO:0036499)	0.318632	5.2687	21.4726	HSPA5;CCL2;ATF3
cellular response to fatty acid (GO:0071398)	0.317465	5.2687	21.4726	ZC3H12A;FFAR3;FFAR2
positive regulation of mRNA metabolic process (GO:1903313)	0.316306	5.2687	21.4726	PNPT1;ZC3H12A;GTPBP1
positive regulation of interleukin-1 production (GO:0032732)	0.315156	5.2687	21.4726	IFI16;HMGB1;NOD2
positive regulation of transport (GO:0051050)	0.314321	2.87384	11.7095	CAPN10;INPP5K;BRAF;SGK1;TNF;LDLR
myeloid cell differentiation (GO:0030099)	0.313186	2.87384	11.7095	IFI16;CASP3;ZBTB16;ATPIF1;JAK2;ZFPM1
positive regulation of transcription from RNA polymerase II promoter (GO:0045944)	0.316415	1.34203	5.44952	CSRNP1;CD40;ARRB1;PRDM2;HMGB1;TNF;SPIB;PPP3CA;ZC3H12A;HOXA1;KAT7;MYBL1;EOMES;DDX58;H2AFZ;ZBTB38;RPL23;LMO2;EBF1;SREBF2;ETV5;PLSCR1;HAX1;CREB1;TFDP2;TBL1XR1;RFX5;TFEC;IRF7;IRF8;ATF5;ZFPM1;ATF3;PRKDC;TXK;PIK3R2;RTF1;NOD2;RELB;HELZ2;IFI16;PPARGC1B;BRD4;NGFR;STAT1;LILRB1;SMAD7;CXCL10;KLF7;NR4A1;RGCC;TCF4;AGRN;SSBP3
vascular endothelial growth factor receptor signaling pathway (GO:0048010)	0.319992	2.40855	9.74459	CYFIP1;NCF1;SRC;CYBB;CYBA;PIK3R2;PIK3CB;MAPK13
viral process (GO:0016032)	0.320846	1.7243	6.96547	RPL4;SEH1L;RPL21;GFI1;RPL23;RPL11;VPS4A;AP2A1;RPS3A;RPL6;EIF3L;PCBP2;IRF7;CCL2;RPL27;AP1S3;RPS11;GAS6
positive regulation of macromolecule biosynthetic process (GO:0010557)	0.320855	1.92938	7.78699	F2R;GBA;SAMD4A;IRS2;NOD2;IGF1R;EREG;FCER2;FXR2;RGCC;MZB1;CCL2;JAK2
response to molecule of bacterial origin (GO:0002237)	0.322683	2.15049	8.65952	NGFR;CXCL10;CD40;TRIM6;GCH1;F2R;TNFRSF10A;PTPN22;LGALS9;JAK2
positive regulation of interleukin-10 production (GO:0032733)	0.335469	3.83178	15.2672	TNFSF4;HMGB1;NOD2;LGALS9
regulation of cytokine production involved in inflammatory response (GO:1900015)	0.334288	3.83178	15.2672	ZC3H12A;NLRC3;NOD2;MYD88
STAT cascade (GO:0097696)	0.333115	3.83178	15.2672	STAT1;STAT2;CCL2;JAK2
lipid translocation (GO:0034204)	0.33195	3.83178	15.2672	ABCB1;ATP8B3;ABCB4;ATP11B
regulation of cell-substrate adhesion (GO:0010810)	0.332811	3.19315	12.7033	GCNT2;TBCD;ARL2;PIK3CB;JAK2
protein homooligomerization (GO:0051260)	0.337737	1.77472	7.02809	PNPT1;FCER1G;RIPK3;GCH1;TMEM120A;SIGMAR1;ATPIF1;ZBTB1;DERL1;TOR1B;SAMHD1;CD79B;CD79A;TCL1A;RNF213;LY6G5C
positive regulation of signal transduction (GO:0009967)	0.338207	1.73918	6.87892	CD74;ZRANB1;CD180;PRKCA;NOD2;AGPAT1;AGPAT2;DLG5;ULK3;CTSH;CD226;BAK1;JAK2;GAS6;DISC1;LGR6;TRIM44
phospholipid transport (GO:0015914)	0.341109	2.54351	10.0297	ABCB1;ATP8B3;TMEM30B;NPC2;ABCB4;ATP11B;LDLR
protein autophosphorylation (GO:0046777)	0.345522	1.80641	7.09371	RIPK3;FLT3;SRC;TXK;EIF2AK1;MATK;STK39;EIF2AK2;BMX;IGF1R;ULK3;BTK;ABL2;SIK2;JAK2
aminoglycan biosynthetic process (GO:0006023)	0.364148	2.74889	10.641	SDC2;SDC3;GCNT2;AGRN;B4GALT7;HS3ST1
negative regulation of T cell activation (GO:0050868)	0.367698	3.09924	11.9566	SPN;CEACAM1;DLG5;PTPN22;LILRB1
regulation of interferon-beta production (GO:0032648)	0.366447	3.09924	11.9566	IFIH1;DDX58;IRF7;NLRC3;RELB
regulation of interleukin-8 production (GO:0032677)	0.365205	3.09924	11.9566	DDX58;ARRB1;TLR7;NOD2;TNF
regulation of extrinsic apoptotic signaling pathway (GO:2001236)	0.364175	2.5004	9.64491	SP100;SRC;TNFSF10;FASLG;TNFRSF10A;SH3RF1;PML
negative regulation of intracellular signal transduction (GO:1902532)	0.36502	1.83259	7.05852	PHLPP2;TRIM40;DUSP1;SRC;MGRN1;STAT1;ATP2B4;PIK3R2;NLRC3;DLG5;ZC3H12A;TNFAIP8L1;INPP5K;RFFL
regulation of granulocyte chemotaxis (GO:0071622)	0.364968	4.86342	18.7166	CCL5;CXCL17;CMKLR1
mitochondrial genome maintenance (GO:0000002)	0.363747	4.86342	18.7166	AKT3;MPV17;TYMP
positive regulation of protein complex disassembly (GO:0043243)	0.362535	4.86342	18.7166	GBA;TNF;IGF1R
cellular response to low-density lipoprotein particle stimulus (GO:0071404)	0.36133	4.86342	18.7166	FCER1G;LDLR;SREBF2
regulation of oxidoreductase activity (GO:0051341)	0.360134	4.86342	18.7166	GZMA;ABL2;NOD2
positive regulation of interleukin-17 production (GO:0032740)	0.358945	4.86342	18.7166	SLAMF6;NOD2;MYD88
regulation of interleukin-1 beta production (GO:0032651)	0.357765	4.86342	18.7166	IFI16;F2R;NOD2
cellular response to exogenous dsRNA (GO:0071360)	0.356592	4.86342	18.7166	IFIH1;DDX58;IFIT1
positive regulation of MAP kinase activity (GO:0043406)	0.360069	1.786	6.85013	TENM1;CD40;FLT3;F2R;CXCL17;STK39;EIF2AK2;PIK3CB;NOD2;TNF;DUSP6;PDGFD;PEA15;TAB3;MAP2K7
regulation of proteolysis involved in cellular protein catabolic process (GO:1903050)	0.360632	3.66519	14.04	GBA;ATPIF1;PSME1;PSME2
cellular amino acid catabolic process (GO:0009063)	0.359461	3.66519	14.04	ACAD8;AUH;ABAT;PPM1K
positive regulation of monooxygenase activity (GO:0032770)	0.358298	3.66519	14.04	FCER2;GCH1;NOS1AP;TNF
lymphocyte differentiation (GO:0030098)	0.362643	2.30957	8.81181	CD79B;CD79A;CR2;FLT3;TXK;BLNK;PTPN22;RELB
regulation of peptide hormone secretion (GO:0090276)	0.361477	2.30957	8.81181	CCL5;SLC2A1;FFAR3;ARL2;FFAR2;PRKCA;TNF;RAPGEF4
negative regulation of cellular process (GO:0048523)	0.360935	1.42077	5.41832	TENM1;CDKN1A;IFITM1;SP100;ADAM22;STK39;PTPRK;IFIT3;FAM129B;CTGF;SPN;ADAMTS1;SESN2;MXI1;JAK2;MYBL1;APOBEC3F;WARS;ANGPT1;F2R;EIF2AK2;LILRB1;EMP3;GTPBP4;HOPX;PML;EREG;BST2;TGFBR3;NR4A1;RGCC;DLG5;ATF5;COPS8;APOBEC3A;APOBEC3B
activation of MAPK activity (GO:0000187)	0.379255	1.98139	7.45188	SPAG9;MDFIC;PEA15;CXCL17;STK39;TAB3;PIK3CB;NOD2;MAP2K7;TNF;DUSP6
cellular protein localization (GO:0034613)	0.378467	1.54678	5.81559	BBS2;NAPA;FCN1;RTP4;NGFR;CD74;TMED9;SEH1L;ANGPT1;UNC93B1;TBC1D8;RAB39B;AP2A1;PTPRK;RAB22A;SMAD7;SGSM1;SNX1;RAB30;RAB20;ADPRH;EPB41L3;RAB13;SIL1
regulation of endothelial cell apoptotic process (GO:2000351)	0.383901	3.01069	11.2671	CD40;RGCC;ANGPT1;FASLG;GAS6
erythrocyte differentiation (GO:0030218)	0.382686	3.01069	11.2671	TGFBR3;CASP3;ATPIF1;JAK2;ZFPM1
protein targeting (GO:0006605)	0.393254	1.90149	7.05829	RTP4;SPCS3;NCF1;RAB3IP;RPL11;TOMM34;ZDHHC12;EXOC4;TIMM13;AP1S3;TIMM10;GOLGA7
glycosaminoglycan metabolic process (GO:0030203)	0.399912	2.41842	8.92891	SDC2;SDC3;GCNT2;AGRN;B4GALT7;GNS;HS3ST1
regulation of tyrosine phosphorylation of STAT protein (GO:0042509)	0.398659	2.41842	8.92891	SOCS3;CD40;FLT3;CCL5;JAK2;PARP9;PARP14
negative regulation of T cell proliferation (GO:0042130)	0.399995	3.51247	12.9454	SPN;DLG5;LILRB1;LGALS9
antigen processing and presentation of exogenous peptide antigen via MHC class I, TAP-dependent (GO:0002479)	0.405041	2.24798	8.24988	NCF1;PSMA1;PSME1;CYBB;PSME2;CYBA;HLA-A;PSMB9
regulation of cell proliferation (GO:0042127)	0.412891	1.33854	4.88245	TENM1;CDKN1A;IFITM1;VIPR1;CD40;PRKDC;FLT3;SRC;TXK;IRS2;PTPRK;IFIT3;FAM129B;TNFSF13B;IGF1R;TCL1A;ADAMTS1;PDGFD;MXI1;GCNT2;ABL2;CTSH;JAK2;SRPK2;NGFR;WARS;RPL23;F2R;TNFSF13;MATK;TBC1D8;EIF2AK2;TNFRSF10A;EMP3;BMX;GTPBP4;PML;EREG;CXCL10;RGCC;TNFSF4;DLG5;BTK;MZB1;ATF5;COPS8;SGK1
oligosaccharide-lipid intermediate biosynthetic process (GO:0006490)	0.413728	4.51603	16.4495	ALG1;ALG11;MPDU1
interleukin-6-mediated signaling pathway (GO:0070102)	0.412451	4.51603	16.4495	SOCS3;STAT1;JAK2
regulation of mRNA catabolic process (GO:0061013)	0.411182	4.51603	16.4495	PNPT1;ZC3H12A;GTPBP1
regulation of adaptive immune response (GO:0002819)	0.409921	4.51603	16.4495	RIPK3;TNFSF4;IRF7
negative regulation of T cell receptor signaling pathway (GO:0050860)	0.408667	4.51603	16.4495	CEACAM1;PTPN22;LILRB4
cellular response to interleukin-1 (GO:0071347)	0.411084	1.82648	6.63658	IL1RN;IL1RAP;NOD2;MAPK13;PSMB9;PSMA1;CCL5;ZC3H12A;PSME1;PSME2;TAB3;CCL2;MYD88
lymphocyte proliferation (GO:0046651)	0.4107	2.92706	10.6294	CD79A;CD40;CR2;FLT3;MS4A1
zymogen activation (GO:0031638)	0.409455	2.92706	10.6294	KLK1;IFI16;PGK1;CTSH;BAK1
regulation of inflammatory response (GO:0050727)	0.413093	1.77739	6.43336	GBA;CXCL17;NLRC3;NOD2;USP18;MAPK13;TNFSF4;CCL5;FFAR2;TLR7;JAK2;PIK3AP1;MYD88;BRD4
cellular protein modification process (GO:0006464)	0.412059	1.28428	4.64785	PGAP1;UBE2L6;PTPN22;PIK3CB;PTPRK;NAGPA;HERC5;PPP3CA;LGALS1;CDH2;AKT3;FBXO6;JAK2;RIPK3;WSB2;DUSP1;PRKCE;MATK;SHISA5;PRKCA;ALG1;DUSP6;DDB1;CREB1;PSMA1;CTDSP2;ADPRH;PSME1;BTK;PSME2;SIK2;FAM20A;GAS6;SGK1;B4GALT7;PHLPP2;PRKDC;SDC2;TXK;STK39;COPS7A;SOCS3;PORCN;SPP1;GCNT2;CCL2;ABL2;SRPK2;CDK18;ZBTB16;NEK7;EIF2AK2;ISG15;BRAF;PHKB;BMX;PSMB9;COPS3;RAB13;PTPN4;COPS8
cellular protein catabolic process (GO:0044257)	0.413517	2.37941	8.59563	CTSO;FAP;GZMA;CTSZ;CTSH;CTSW;AP2A1
apoptotic process (GO:0006915)	0.415394	1.64219	5.92006	NGFR;CSRNP1;PRKCE;ZBTB16;GZMA;MX1;TNFRSF10A;DHCR24;FASLG;IFIT2;PLSCR1;CASP7;FAP;CASP3;PLAGL2;BAK1;JAK2;MYD88
response to interleukin-1 (GO:0070555)	0.416421	2.2184	7.98516	SRC;CCL5;ZC3H12A;CCL2;PRKCA;LGALS9;MYD88;MAPK13
enzyme linked receptor protein signaling pathway (GO:0007167)	0.416613	1.93186	6.9471	FLT3;SRC;TXK;MATK;BTK;BLNK;ABL2;STAP1;PIK3CB;BMX;JAK2
translation (GO:0006412)	0.427361	1.63512	5.83348	RPL4;TSFM;WARS;RPL21;RPL23;PABPC4;RPL11;RPS3A;GTPBP2;HSPA14;GTPBP1;HARS2;RPL6;EEF1A1;RSL1D1;RPL27;RPS11;EIF4B
regulation of telomere maintenance (GO:0032204)	0.434372	3.37197	11.9651	TINF2;TERF2IP;PML;SMG6
positive regulation of glucose transport (GO:0010828)	0.43309	3.37197	11.9651	CAPN10;CLTCL1;IRS2;BRAF
positive regulation of interleukin-12 production (GO:0032735)	0.431817	3.37197	11.9651	TNFSF4;HMGB1;LGALS9;LTB
positive regulation of cellular component organization (GO:0051130)	0.434551	1.98819	7.03649	TMED9;WARS;ABCB4;DLG5;GBA;IL1RAP;EPHB2;TNF;LDLR;IGF1R
protein polyubiquitination (GO:0000209)	0.434101	1.56386	5.53175	UBE2H;SMURF2;DTX3L;UBE2E3;TOPORS;PSMB9;HERC5;RNF114;RNF125;RNF213;HECTD1;PSMA1;TRIM5;CDC27;PSME1;PSME2;FBXO6;RFFL;TRIM21;DZIP3;HERC6
protein monoubiquitination (GO:0006513)	0.438282	2.84795	10.0383	DTX3L;MGRN1;FANCL;TRIM21;TOPORS
regulation of osteoclast differentiation (GO:0045670)	0.437007	2.84795	10.0383	CCR1;MAFB;TCTA;TNF;LILRB4
regulation of immunoglobulin mediated immune response (GO:0002889)	0.439287	7.02494	24.7042	TNFSF4;CD226
response to chemokine (GO:1990868)	0.438018	7.02494	24.7042	DOCK8;ZC3H12A
regulation of digestive system process (GO:0044058)	0.436755	7.02494	24.7042	SGK1;TYMP
negative regulation of protein targeting to membrane (GO:0090315)	0.4355	7.02494	24.7042	GDI1;INPP5K
regulation of glial cell apoptotic process (GO:0034350)	0.434252	7.02494	24.7042	CCL2;PRKCA
negative regulation of leukocyte degranulation (GO:0043301)	0.433012	7.02494	24.7042	CEACAM1;LGALS9
regulation of interleukin-12 secretion (GO:2001182)	0.431778	7.02494	24.7042	LILRB1;LGALS9
regulation of interferon-alpha secretion (GO:1902739)	0.430551	7.02494	24.7042	IFIH1;DDX58
definitive hemopoiesis (GO:0060216)	0.429332	7.02494	24.7042	TGFBR3;HIPK1
positive regulation of toll-like receptor 3 signaling pathway (GO:0034141)	0.428119	7.02494	24.7042	WDFY1;PTPN22
regulation of interleukin-10 secretion (GO:2001179)	0.426913	7.02494	24.7042	LILRB1;LGALS9
positive regulation of interferon-alpha secretion (GO:1902741)	0.425714	7.02494	24.7042	IFIH1;DDX58
regulation of dendritic cell chemotaxis (GO:2000508)	0.424521	7.02494	24.7042	LGALS9;GAS6
regulation of lysosomal protein catabolic process (GO:1905165)	0.423336	7.02494	24.7042	GBA;LDLR
negative regulation of cell cycle phase transition (GO:1901988)	0.422156	7.02494	24.7042	RGCC;ATF5
negative regulation of myeloid cell apoptotic process (GO:0033033)	0.420984	7.02494	24.7042	IRF7;NOD2
L-amino acid import (GO:0043092)	0.419818	7.02494	24.7042	SLC1A3;SLC3A2
regulation of glomerular filtration (GO:0003093)	0.418658	7.02494	24.7042	F2R;GAS6
positive regulation of interferon-gamma secretion (GO:1902715)	0.417504	7.02494	24.7042	PTPN22;LGALS9
regulation of macrophage apoptotic process (GO:2000109)	0.416357	7.02494	24.7042	IRF7;NOD2
cellular response to chemokine (GO:1990869)	0.415217	7.02494	24.7042	DOCK8;ZC3H12A
activation of transmembrane receptor protein tyrosine kinase activity (GO:0007171)	0.414082	7.02494	24.7042	ANGPT1;PRLR
regulation of adiponectin secretion (GO:0070163)	0.412954	7.02494	24.7042	RAB11FIP3;RAB11FIP5
regulation of protein targeting (GO:1903533)	0.411832	7.02494	24.7042	HAX1;ATPIF1
regulation of blood vessel endothelial cell migration (GO:0043535)	0.417353	2.52898	8.85296	CD40;RGCC;ANGPT1;AKT3;PRKCA;HMGB1
blood circulation (GO:0008015)	0.416225	2.52898	8.85296	CXCL10;STAT1;ELN;C3AR1;TBC1D8;SERPING1
maintenance of protein location in nucleus (GO:0051457)	0.434717	4.21496	14.5603	ARL2;TOPORS;PML
negative regulation of TORC1 signaling (GO:1904262)	0.433548	4.21496	14.5603	SESN1;SESN2;KPTN
negative regulation of cellular component movement (GO:0051271)	0.432386	4.21496	14.5603	TGFBR3;SP100;CCDC125
positive regulation of acute inflammatory response (GO:0002675)	0.43123	4.21496	14.5603	FFAR3;FFAR2;TNF
negative regulation of cytokine production involved in immune response (GO:0002719)	0.43008	4.21496	14.5603	LILRB1;TNF;SMAD7
positive regulation of NF-kappaB import into nucleus (GO:0042346)	0.428936	4.21496	14.5603	TLR7;LGALS9;TNF
filopodium assembly (GO:0046847)	0.427798	4.21496	14.5603	FGD6;SRGAP2;FGD2
positive regulation of double-strand break repair (GO:2000781)	0.426666	4.21496	14.5603	DTX3L;TIMELESS;PARP9
regulation of protein complex disassembly (GO:0043244)	0.425541	4.21496	14.5603	GBA;TNF;IGF1R
regulation of lymphocyte proliferation (GO:0050670)	0.424421	4.21496	14.5603	MZB1;IL27;PTPN22
regulation of T cell mediated cytotoxicity (GO:0001914)	0.423307	4.21496	14.5603	CEACAM1;RIPK3;LILRB1
positive regulation of stress-activated protein kinase signaling cascade (GO:0070304)	0.422199	4.21496	14.5603	SEMA4C;EIF2AK2;NOD2
positive regulation of synapse assembly (GO:0051965)	0.436531	3.24228	11.0836	DLG5;IL1RAP;EPHB2;AGRN
positive regulation of interferon-beta production (GO:0032728)	0.435394	3.24228	11.0836	IFIH1;DDX58;IRF7;TLR7
regulation of NF-kappaB import into nucleus (GO:0042345)	0.434263	3.24228	11.0836	ZC3H12A;TLR7;LGALS9;TNF
regulation of T cell receptor signaling pathway (GO:0050856)	0.433138	3.24228	11.0836	CEACAM1;PTPN22;CD226;LILRB4
negative regulation of programmed cell death (GO:0043069)	0.433238	1.44631	4.94006	ANKLE2;PRKDC;FLT3;SRC;IFIT3;SH3RF1;FAM129B;IGF1R;TCL1A;CASP3;CTSH;EPHB2;NGFR;CD74;NAT8B;ANGPT1;HSPA5;BRAF;SERPINB9;DHCR24;RPS3A;PRLR;TOPORS;THOC6;HAX1;ATF5;GAS6;MYD88
peptidyl-tyrosine modification (GO:0018212)	0.432453	2.47939	8.46677	FLT3;SRC;BTK;ABL2;EPHB2;JAK2
cell-cell junction assembly (GO:0007043)	0.43907	2.13416	7.24995	CDH2;TRPV4;EPB41L3;RAB13;TBCD;ARL2;PRKCA;PKP4
negative regulation of macromolecule metabolic process (GO:0010605)	0.442166	1.86954	6.33308	CCR1;PARP10;TRIM6;SFMBT2;ZC3H12A;PTPN22;LGALS9;PARP14;PARP9;TNF;LDLR
proteasomal protein catabolic process (GO:0010498)	0.441685	1.60062	5.41975	SMURF2;DERL1;ARRB1;TOPORS;PML;PSMB9;DDB1;ABTB1;RMND5A;PSMA1;KCTD10;TBL1XR1;TBX21;CDC27;PCBP2;PSME1;PSME2;RFFL
vesicle fusion (GO:0006906)	0.446347	2.0178	6.80601	SAMD9L;RAB20;SAMD9;VPS4A;RAB13;ANKFY1;VAMP5;YKT6;SYTL2
negative regulation of MAPK cascade (GO:0043409)	0.46364	2.10748	7.02302	RGS2;DUSP1;GBA;INPP5K;PIK3R2;EPHB2;DUSP6;IGF1R
regulation of calcium ion transport (GO:0051924)	0.462834	2.43171	8.10153	CCR1;CCL5;F2R;INPP5K;LILRB1;PML
positive regulation of proteolysis (GO:0045862)	0.461662	2.43171	8.10153	ZC3H12A;ATPIF1;GBA;CTSH;BAK1;TNF
regulation of RNA metabolic process (GO:0051252)	0.46434	2.7019	8.97925	OAS1;OAS2;OAS3;HNRNPF;OASL
alpha-amino acid catabolic process (GO:1901606)	0.46317	2.7019	8.97925	ALDH4A1;HAL;KYNU;KMO;IDO1
regulation of type I interferon-mediated signaling pathway (GO:0060338)	0.462006	2.7019	8.97925	ZBP1;TRIM6;STAT1;STAT2;USP18
cellular response to insulin stimulus (GO:0032869)	0.46299	1.91589	6.35822	CEACAM1;PRKDC;CAPN10;RAB13;INPP5K;IRS2;PIK3R2;ATP6V0D1;SH2B2;IGF1R
interleukin-1-mediated signaling pathway (GO:0070498)	0.463719	1.99656	6.6178	IL1RN;PSMA1;PSME1;PSME2;TAB3;IL1RAP;NOD2;MYD88;PSMB9
regulation of protein transport (GO:0051223)	0.471653	3.12219	10.2881	RHBDF2;STXBP5;GAPVD1;TNF
cellular response to dsRNA (GO:0071359)	0.476788	3.95153	12.9682	IFIH1;DDX58;IFIT1
regulation of cell cycle phase transition (GO:1901987)	0.475605	3.95153	12.9682	DDB1;ATP2B4;XPC
positive regulation of lymphocyte differentiation (GO:0045621)	0.474428	3.95153	12.9682	ZBTB1;BTK;GAS6
positive regulation of triglyceride metabolic process (GO:0090208)	0.473257	3.95153	12.9682	ABHD5;LDLR;PLIN5
positive regulation of nitric-oxide synthase activity (GO:0051000)	0.472091	3.95153	12.9682	FCER2;GCH1;NOS1AP
regulation of glucose transport (GO:0010827)	0.470931	3.95153	12.9682	SLC2A1;INPP5K;BRAF
positive regulation of epithelial cell apoptotic process (GO:1904037)	0.469777	3.95153	12.9682	CD40;RGCC;FASLG
dendritic cell chemotaxis (GO:0002407)	0.468628	3.95153	12.9682	CCR1;CCL5;HMGB1
regulation of protein binding (GO:0043393)	0.475043	1.89863	6.20051	DTX3L;CTSZ;RPL11;DERL1;TFIP11;BAK1;IFIT1;DISC1;ZFPM1;IFIT2
extrinsic apoptotic signaling pathway (GO:0097191)	0.484742	2.20185	7.14087	CASP3;FASLG;TNFRSF10A;BAK1;JAK2;HIPK1;TNF
cellular response to UV (GO:0034644)	0.483566	2.20185	7.14087	DDB1;CDKN1A;ZBTB1;XPC;PTPRK;BAK1;MAPK13
phosphatidic acid biosynthetic process (GO:0006654)	0.489696	2.63435	8.50397	PLA2G12A;ABHD5;AGPAT1;AGPAT2;AGPAT3
negative regulation of cytokine-mediated signaling pathway (GO:0001960)	0.488513	2.63435	8.50397	IL1RN;STAP1;RFFL;PARP14;GAS6
regulation of viral transcription (GO:0046782)	0.487336	2.63435	8.50397	IFITM3;MDFIC;TRIM14;GTF2F1;TRIM21
JAK-STAT cascade (GO:0007259)	0.486164	2.63435	8.50397	STAT1;STAT2;CCL2;JAK2;PRLR
adherens junction assembly (GO:0034333)	0.493014	6.02138	19.3389	TBCD;SMAD7
intracellular sterol transport (GO:0032366)	0.491835	6.02138	19.3389	NPC2;VPS4A
positive regulation of dendritic cell chemotaxis (GO:2000510)	0.490661	6.02138	19.3389	LGALS9;GAS6
positive regulation of apoptotic cell clearance (GO:2000427)	0.489492	6.02138	19.3389	CCL2;C2
protein import into mitochondrial inner membrane (GO:0045039)	0.48833	6.02138	19.3389	TIMM13;TIMM10
regulation of T-helper 1 cell differentiation (GO:0045625)	0.487173	6.02138	19.3389	TNFSF4;IL27
regulation of toll-like receptor 9 signaling pathway (GO:0034163)	0.486021	6.02138	19.3389	RSAD2;HMGB1
strand invasion (GO:0042148)	0.484875	6.02138	19.3389	RAD51C;DMC1
positive regulation of lymphocyte apoptotic process (GO:0070230)	0.483734	6.02138	19.3389	CCL5;IDO1
negative regulation of nitrogen compound metabolic process (GO:0051172)	0.482598	6.02138	19.3389	AP2A1;LDLR
regulation of vitamin D biosynthetic process (GO:0060556)	0.481468	6.02138	19.3389	GFI1;TNF
negative regulation of nitric oxide metabolic process (GO:1904406)	0.480343	6.02138	19.3389	ZC3H12A;ATP2B4
negative regulation of macrophage activation (GO:0043031)	0.479223	6.02138	19.3389	ZC3H12A;LDLR
positive regulation of RIG-I signaling pathway (GO:1900246)	0.478109	6.02138	19.3389	DHX58;DDX60
negative regulation of alpha-beta T cell activation (GO:0046636)	0.477	6.02138	19.3389	TWSG1;LILRB1
positive regulation of fatty acid beta-oxidation (GO:0032000)	0.475895	6.02138	19.3389	IRS2;PLIN5
protection from non-homologous end joining at telomere (GO:0031848)	0.474796	6.02138	19.3389	TERF2IP;TFIP11
regulation of toll-like receptor 3 signaling pathway (GO:0034139)	0.473702	6.02138	19.3389	WDFY1;PTPN22
negative regulation of dendritic cell apoptotic process (GO:2000669)	0.472613	6.02138	19.3389	LILRB1;GAS6
tetrahydrofolate interconversion (GO:0035999)	0.471529	6.02138	19.3389	MTHFD1;ATPIF1
negative regulation of nitric oxide biosynthetic process (GO:0045019)	0.47045	6.02138	19.3389	ZC3H12A;ATP2B4
positive regulation of isomerase activity (GO:0010912)	0.469376	6.02138	19.3389	PLSCR1;NOD2
regulation of calcidiol 1-monooxygenase activity (GO:0060558)	0.468307	6.02138	19.3389	GFI1;TNF
negative regulation of T cell cytokine production (GO:0002725)	0.467243	6.02138	19.3389	TBX21;SMAD7
regulation of protein deubiquitination (GO:0090085)	0.466183	6.02138	19.3389	ZC3H12A;TRIM21
regulation of microglial cell activation (GO:1903978)	0.465129	6.02138	19.3389	STAP1;LDLR
positive regulation of type I interferon-mediated signaling pathway (GO:0060340)	0.464079	6.02138	19.3389	ZBP1;TRIM6
response to increased oxygen levels (GO:0036296)	0.463033	6.02138	19.3389	TMEM199;ATP6V0D1
negative regulation of dendrite development (GO:2000171)	0.461993	6.02138	19.3389	GORASP1;KIAA0319
positive regulation of CD4-positive, alpha-beta T cell activation (GO:2000516)	0.460957	6.02138	19.3389	TNFSF4;LGALS9
regulation of cellular response to insulin stimulus (GO:1900076)	0.459926	6.02138	19.3389	NGFR;SIK2
regulation of hormone biosynthetic process (GO:0046885)	0.458899	6.02138	19.3389	FFAR3;TRERF1
positive regulation of lipid transport (GO:0032370)	0.457877	6.02138	19.3389	ABCB4;SPP1
regulation of MDA-5 signaling pathway (GO:0039533)	0.45686	6.02138	19.3389	DHX58;DDX60
ribosomal protein import into nucleus (GO:0006610)	0.455847	6.02138	19.3389	RPL23;IPO4
positive regulation of histone H4 acetylation (GO:0090240)	0.454838	6.02138	19.3389	ARRB1;KAT7
pteridine-containing compound biosynthetic process (GO:0042559)	0.453834	6.02138	19.3389	GCH1;ATPIF1
nuclear body organization (GO:0030575)	0.452834	6.02138	19.3389	SRPK2;PML
negative regulation of cell proliferation (GO:0008285)	0.454166	1.45143	4.65414	TENM1;IFITM1;CDKN1A;NLRC3;PTPRK;IFIT3;FAM129B;ADAMTS1;MXI1;JAK2;WARS;TINF2;F2R;EIF2AK2;EMP3;GTPBP4;PML;EREG;PARP10;TGFBR3;RGCC;DLG5;ATF5;COPS8;B4GALT7
protein targeting to ER (GO:0045047)	0.455717	1.9554	6.25917	RPL4;SPCS3;RPL21;RPL23;RPL11;RPL27;RPS3A;RPS11;RPL6
regulation of TORC1 signaling (GO:1903432)	0.465316	3.01069	9.56779	SEH1L;SESN1;SESN2;KPTN
cellular response to ketone (GO:1901655)	0.4643	3.01069	9.56779	SRC;TNFSF4;SPP1;PTGDR
positive regulation of protein tyrosine kinase activity (GO:0061098)	0.463288	3.01069	9.56779	NCF1;STAP1;GAS6;EREG
cytoplasmic translation (GO:0002181)	0.464911	2.34165	7.42833	RPL4;RPL11;RPS3A;HSPA14;RPL6;EIF4B
MAPK cascade (GO:0000165)	0.474089	1.51617	4.77677	ANGPT1;BRAF;IRS2;TNF;DUSP6;EREG;PSMB9;MAPK13;PSMA1;RASGEF1A;CCL5;PEA15;PSME1;PSME2;CTSH;CCL2;NCAM1;LGALS9;JAK2;MAP2K7
establishment of protein localization to membrane (GO:0090150)	0.475102	2.03131	6.39099	RTP4;BBS2;NCF1;RAB3IP;ZDHHC12;EXOC4;BRAF;GOLGA7
phosphatidic acid metabolic process (GO:0046473)	0.478803	2.5701	8.06066	PLA2G12A;ABHD5;AGPAT1;AGPAT2;AGPAT3
negative regulation of antigen receptor-mediated signaling pathway (GO:0050858)	0.484386	3.71909	11.6131	CEACAM1;PTPN22;LILRB4
negative regulation of phosphoprotein phosphatase activity (GO:0032515)	0.483344	3.71909	11.6131	PPP1R11;MASTL;TNF
regulation of B cell receptor signaling pathway (GO:0050855)	0.482307	3.71909	11.6131	STAP1;PTPN22;PAX5
platelet-derived growth factor receptor signaling pathway (GO:0048008)	0.481274	3.71909	11.6131	SRC;PDGFD;ABL2
2-oxoglutarate metabolic process (GO:0006103)	0.480246	3.71909	11.6131	ADHFE1;GPT2;IDH2
regulation of immune effector process (GO:0002697)	0.484246	1.84867	5.75332	HERC5;C1QB;C1QA;CR2;CFH;C3AR1;SERPING1;CFB;C2;C1QC
response to organic cyclic compound (GO:0014070)	0.485474	2.13802	6.64387	ABCA2;KYNU;ABCB4;CCL5;SPP1;CCL2;TNF
cortical cytoskeleton organization (GO:0030865)	0.504759	2.90687	8.91363	TRPV4;EPB41L3;RAB13;TNF
B cell proliferation (GO:0042100)	0.503689	2.90687	8.91363	CD79A;CD40;CR2;MS4A1
regulation of activated T cell proliferation (GO:0046006)	0.502624	2.90687	8.91363	RIPK3;HMGB1;LGALS9;ICOSLG
regulation of cellular biosynthetic process (GO:0031326)	0.501564	2.90687	8.91363	CCL5;NOS1AP;FFAR3;TRERF1
phosphorylation (GO:0016310)	0.500848	1.41955	4.35194	PRKDC;TXK;STK39;PIK3CB;FGGY;AKT3;PGK1;CCL2;JAK2;EPHB2;SRPK2;CDK18;PRKCE;NEK7;MATK;EIF2AK2;PRKCA;BRAF;PHKB;BMX;CREB1;BTK;SIK2;FAM20A;GAS6;SGK1
cellular response to oxidative stress (GO:0034599)	0.501376	1.83259	5.61243	PNPT1;NCF1;ZC3H12A;SESN2;CYBB;CYCS;CYBA;MPV17;PTPRK;ETV5
regulation of protein kinase B signaling (GO:0051896)	0.501314	1.68081	5.14428	PHLPP2;ANGPT1;SRC;IRS2;PIK3R2;PIK3CB;EREG;HAX1;RRAS;GCNT2;INPP5K;GAS6;PIK3AP1
chromosome organization (GO:0051276)	0.520055	2.25802	6.82326	DDB1;COPS3;CENPV;COPS7A;XPC;COPS8
response to insulin (GO:0032868)	0.542145	2.0778	6.1879	CEACAM1;PRKDC;CAPN10;RAB13;INPP5K;IRS2;PIK3R2
mitotic recombination (GO:0006312)	0.542662	3.51247	10.4498	RAD51C;TEP1;DMC1
negative regulation of fibroblast proliferation (GO:0048147)	0.541534	3.51247	10.4498	PARP10;NLRC3;B4GALT7
positive regulation of metabolic process (GO:0009893)	0.54041	3.51247	10.4498	ABL2;NOD2;AGPAT1
positive regulation of lipid catabolic process (GO:0050996)	0.539292	3.51247	10.4498	IRS2;ABHD5;PLIN5
endoplasmic reticulum calcium ion homeostasis (GO:0032469)	0.538177	3.51247	10.4498	ATP2A2;BAK1;PML
toll-like receptor signaling pathway (GO:0002224)	0.539175	1.96045	5.82478	UNC93B1;CD180;BTK;TAB3;TLR7;HMGB1;PIK3AP1;MYD88
regulation of multicellular organismal development (GO:2000026)	0.542843	2.45056	7.25932	CXCL10;OAS2;HMGB1;DUSP6;SMAD7
protein localization to lysosome (GO:0061462)	0.542925	2.80998	8.31782	SCARB2;VPS4A;NAGPA;KPTN
aminoglycan metabolic process (GO:0006022)	0.541812	2.80998	8.31782	SDC2;SDC3;AGRN;B4GALT7
regulation of blood coagulation (GO:0030193)	0.540704	2.80998	8.31782	FCER1G;FAP;TXK;F2R
negative regulation of endothelial cell proliferation (GO:0001937)	0.539601	2.80998	8.31782	NGFR;RGCC;STAT1;ATPIF1
regulation of establishment of protein localization to mitochondrion (GO:1903747)	0.541017	5.2687	15.5714	HAX1;ATPIF1
DNA recombinase assembly (GO:0000730)	0.539917	5.2687	15.5714	RAD51C;DMC1
negative regulation of protein homooligomerization (GO:0032463)	0.538822	5.2687	15.5714	SRC;GBA
negative regulation of lipase activity (GO:0060192)	0.537731	5.2687	15.5714	RGS2;PLIN5
positive regulation of interleukin-8 biosynthetic process (GO:0045416)	0.536645	5.2687	15.5714	TLR7;TNF
DNA repair complex assembly (GO:0090735)	0.535563	5.2687	15.5714	RAD51C;DMC1
negative regulation of glucose import (GO:0046325)	0.534485	5.2687	15.5714	PEA15;MZB1
insulin metabolic process (GO:1901142)	0.533412	5.2687	15.5714	CEACAM1;CPD
positive regulation of protein localization to cell surface (GO:2000010)	0.532343	5.2687	15.5714	TNF;TM9SF4
response to hydroxyurea (GO:0072710)	0.531278	5.2687	15.5714	TIMELESS;KAT7
kynurenine metabolic process (GO:0070189)	0.530218	5.2687	15.5714	KYNU;KMO
B cell mediated immunity (GO:0019724)	0.529162	5.2687	15.5714	CD74;FCER1G
double-strand break repair via synthesis-dependent strand annealing (GO:0045003)	0.52811	5.2687	15.5714	RAD51C;DMC1
positive regulation of immunoglobulin mediated immune response (GO:0002891)	0.527062	5.2687	15.5714	TNFSF4;CD226
regulation of protein ADP-ribosylation (GO:0010835)	0.526018	5.2687	15.5714	WARS;TINF2
regulation of nitrogen compound metabolic process (GO:0051171)	0.524979	5.2687	15.5714	NOS1AP;LDLR
polyol transport (GO:0015791)	0.523943	5.2687	15.5714	PGAP1;SLC5A3
positive regulation of toll-like receptor 4 signaling pathway (GO:0034145)	0.522912	5.2687	15.5714	WDFY1;PTPN22
negative regulation of vascular permeability (GO:0043116)	0.521884	5.2687	15.5714	CEACAM1;ANGPT1
negative regulation of single stranded viral RNA replication via double stranded DNA intermediate (GO:0045869)	0.520861	5.2687	15.5714	APOBEC3F;INPP5K
immunoglobulin mediated immune response (GO:0016064)	0.519842	5.2687	15.5714	CD74;FCER1G
regulation of T-helper 2 cell cytokine production (GO:2000551)	0.518826	5.2687	15.5714	RSAD2;TBX21
DNA cytosine deamination (GO:0070383)	0.517815	5.2687	15.5714	APOBEC3F;APOBEC3A
4-hydroxyproline metabolic process (GO:0019471)	0.516808	5.2687	15.5714	ALDH4A1;EGLN1
cellular response to prostaglandin E stimulus (GO:0071380)	0.515804	5.2687	15.5714	TNFSF4;PTGDR
negative regulation of interleukin-1 production (GO:0032692)	0.514805	5.2687	15.5714	CEACAM1;GAS6
negative regulation of anion transmembrane transport (GO:1903960)	0.513809	5.2687	15.5714	STK39;IRS2
regulation of histone H4 acetylation (GO:0090239)	0.512817	5.2687	15.5714	ARRB1;KAT7
positive regulation of chromatin binding (GO:0035563)	0.511829	5.2687	15.5714	DTX3L;PARP9
negative regulation of monooxygenase activity (GO:0032769)	0.510844	5.2687	15.5714	GFI1;ATP2B4
regulation of endodeoxyribonuclease activity (GO:0032071)	0.509864	5.2687	15.5714	GZMA;HMGB1
calcium ion transport (GO:0006816)	0.528036	1.786	5.21246	CCR1;CACNA1I;CACNB3;TRPV4;CCL5;ATP2B4;ATP2A2;SLC3A2;GAS6;TRPM6
calcium ion homeostasis (GO:0055074)	0.528824	1.93791	5.64922	CCR1;CD40;ATP13A1;CCL5;TRPV4;ATP2B4;ATP2A2;FAM20A
positive regulation of cellular component biogenesis (GO:0044089)	0.527815	1.93791	5.64922	WARS;RGCC;DLG5;VPS4A;PRKCA;IL1RAP;EPHB2;TNF
regulation of T cell activation (GO:0050863)	0.545758	2.39487	6.89665	CCL5;TBX21;CCL2;IL27;PTPN22
regulation of smooth muscle cell proliferation (GO:0048660)	0.54472	2.39487	6.89665	PRKDC;STAT1;CCL5;TNF;EREG
negative regulation of immune response (GO:0050777)	0.543687	2.39487	6.89665	IFI16;DHX58;NLRC3;LILRB1;NOD2
adherens junction organization (GO:0034332)	0.542657	2.39487	6.89665	CDH2;CADM1;CTNND1;TBCD;SMAD7
regulation of phosphorylation (GO:0042325)	0.545854	1.77099	5.08629	ANKLE2;CDKN1A;SEH1L;KCTD20;CCL5;STAT2;SESN2;STAP1;PML;EREG
T cell activation (GO:0042110)	0.55131	1.91589	5.47977	PPP3CA;TXK;TNFSF4;PTPN22;NLRC3;CD1C;PRLR;ICOSLG
regulation of ubiquitin-protein transferase activity (GO:0051438)	0.551088	2.71933	7.7737	DTX3L;DCUN1D2;TOPORS;SMAD7
regulation of protein export from nucleus (GO:0046825)	0.550052	2.71933	7.7737	SP100;IFI27;RANGAP1;GAS6
regulation of cytokine secretion (GO:0050707)	0.54902	2.71933	7.7737	RGCC;PPP1R11;CADM1;TNF
protein destabilization (GO:0031648)	0.547992	2.71933	7.7737	DERL1;CTSH;TRIM21;ISOC2
regulation of protein complex assembly (GO:0043254)	0.549192	2.02087	5.76883	NAPA;KIF9;WARS;SRC;EIF2AK2;TFIP11;TNF
negative regulation of smoothened signaling pathway (GO:0045879)	0.557394	3.3276	9.44351	MGRN1;PTCH1;ULK3
protein ADP-ribosylation (GO:0006471)	0.556356	3.3276	9.44351	PARP10;PARP14;PARP9
protein targeting to lysosome (GO:0006622)	0.555322	3.3276	9.44351	SCARB2;VPS4A;NAGPA
positive regulation of oxidoreductase activity (GO:0051353)	0.554292	3.3276	9.44351	ABL2;NOD2;TNF
positive regulation of lipid storage (GO:0010884)	0.553265	3.3276	9.44351	ZC3H12A;SREBF2;PLIN5
regulation of platelet activation (GO:0010543)	0.552242	3.3276	9.44351	FCER1G;TXK;PRKCA
hexose transmembrane transport (GO:0035428)	0.551224	3.3276	9.44351	SLC2A1;SLC2A6;SLC2A8
regulation of heterotypic cell-cell adhesion (GO:0034114)	0.550208	3.3276	9.44351	IL1RN;GCNT2;TNF
SRP-dependent cotranslational protein targeting to membrane (GO:0006614)	0.56684	1.89437	5.31618	RPL4;RPL21;RPL23;RPL11;RPS3A;RPL27;RPS11;RPL6
regulation of transcription from RNA polymerase II promoter (GO:0006357)	0.566315	1.1835	3.32019	CSRNP1;ZNF692;CD40;CDKN1A;ZNF174;GFI1;ARRB1;FASLG;PRDM2;HMGB1;TNF;ARHGAP35;SPIB;SPIC;PPP3CA;ZC3H12A;EPC2;HOXA1;KAT7;MYBL1;EOMES;BRD3;TGIF2;DDX58;H2AFZ;ZBTB38;RPL23;LMO2;EBF1;PARP9;SREBF2;ETV5;TGFBR3;PLSCR1;HAX1;CREB1;IFI27;TFDP2;TBL1XR1;RFX5;TFEC;IRF7;IRF8;ATF5;ZFPM1;ATF3;SP100;PRKDC;TXK;ZBTB1;PIK3R2;RTF1;NOD2;RELB;HELZ2;IFI16;TBX21;MXI1;PPARGC1B;BRD4;ABCA2;CBX7;SMURF2;STAT1;BCL11A;STAT2;ZBTB16;P…
positive regulation of blood vessel endothelial cell migration (GO:0043536)	0.568339	2.34165	6.55662	CD40;ANGPT1;AKT3;PRKCA;HMGB1
positive regulation of defense response (GO:0031349)	0.570153	1.99356	5.57198	PLSCR1;CCL5;TNFSF4;CYBA;TLR7;EREG;MAPK13
nitrogen compound transport (GO:0071705)	0.569113	1.99356	5.57198	SLC7A7;TMEM30B;TCN2;SLC43A1;SLC6A12;ATP11B;SLC3A2
positive regulation of cell migration (GO:0030335)	0.575756	1.52578	4.24404	CCR1;SPAG9;HSPA5;SMURF2;SRC;PRKCE;F2R;SEMA4C;PRKCA;IGF1R;PDGFD;CCL5;GCNT2;CTSH;MAPRE1;LGR6
regulation of acute inflammatory response (GO:0002673)	0.574932	1.74172	4.84402	C1QB;C1QA;CR2;CFH;C3AR1;SERPING1;FFAR2;CFB;C2;C1QC
protein transport (GO:0015031)	0.575324	1.42223	3.9519	BBS2;NAPA;NGFR;CD74;TMED9;UNC93B1;TIMM13;TBC1D8;RAB39B;AP2A1;TIMM10;RAB22A;IPO4;SGSM1;SNX1;RAB30;RAB20;ADPRH;RAB13;ATP6V0D1;GOLGA7;SIL1
regulation of cell-cell adhesion (GO:0022407)	0.584052	2.63435	7.27556	CEACAM1;SRC;GTPBP4;SMAD7
regulation of nitric oxide biosynthetic process (GO:0045428)	0.582996	2.63435	7.27556	ZC3H12A;NOS1AP;ATP2B4;TNF
aminoglycan catabolic process (GO:0006026)	0.581944	2.63435	7.27556	SDC2;SDC3;AGRN;GNS
ceramide biosynthetic process (GO:0046513)	0.580895	2.63435	7.27556	SPTLC2;GBA;ST3GAL5;ST6GALNAC6
positive regulation of response to external stimulus (GO:0032103)	0.584675	1.87332	5.15821	TNFSF4;DHX58;CD180;CYBA;PRKCA;TLR7;DDX60;MAPK13
regulation of GTPase activity (GO:0043087)	0.588333	1.5694	4.30876	CD40;DOCK8;F2R;ARL2;ARHGAP35;RAP1GAP;FGD2;KLRK1;FGD6;CCL5;CCL2;PKP4;SRGAP2;AGRN
regulation of gene expression (GO:0010468)	0.588459	1.21937	3.34531	PRDM2;PTPN22;PIK3CB;HMGB1;TNF;RPL6;TRIM6;ZNF606;LAMP3;ZC3H12A;CTSH;KAT7;LGALS9;EPHB2;ZNF483;NAT8B;WARS;TGIF2;DDX58;SP110;SFMBT2;RPL23;TSC22D3;SERPINB9;PARP9;PLSCR1;NOS1AP;TERF2IP;ZNF780A;ATF5;GAS6;SP100;SP140;SRRT;RPL11;NOD2;IFI16;TBX21;GCNT2;STAP1;PPARGC1B;ZKSCAN1;TRIM44;ZNF286A;CCR1;SRPK2;BCL11A;BRAF;LILRB1;TDRD7;PARP14;PML;MAPK13;ZNF33A;PARP10;RGCC;MAFB;HNRNPF;MYD88;SLC2A4RG
response to endoplasmic reticulum stress (GO:0034976)	0.591107	1.78937	4.89785	TMX4;HSPA5;TMEM117;DERL1;ATP2A2;PIK3R2;BAK1;ATF3;PDIA4
negative regulation of cytokine production involved in inflammatory response (GO:1900016)	0.591106	4.68329	12.8107	ZC3H12A;NLRC3
positive regulation of production of molecular mediator of immune response (GO:0002702)	0.590052	4.68329	12.8107	FFAR3;FFAR2
epithelial cell apoptotic process (GO:1904019)	0.589002	4.68329	12.8107	CAPN10;HIPK1
regulation of interleukin-1 secretion (GO:0050704)	0.587956	4.68329	12.8107	HMGB1;GAS6
negative regulation of T cell apoptotic process (GO:0070233)	0.586914	4.68329	12.8107	TSC22D3;CCL5
negative regulation of tyrosine phosphorylation of STAT protein (GO:0042532)	0.585875	4.68329	12.8107	SOCS3;PARP14
positive regulation of leukocyte apoptotic process (GO:2000108)	0.58484	4.68329	12.8107	PIK3CB;LGALS9
regulation of endoplasmic reticulum unfolded protein response (GO:1900101)	0.583808	4.68329	12.8107	HSPA5;BAK1
response to leucine (GO:0043201)	0.582781	4.68329	12.8107	SESN1;SESN2
cellular response to oxygen levels (GO:0071453)	0.581756	4.68329	12.8107	TMEM199;ATP6V0D1
response to muramyl dipeptide (GO:0032495)	0.580736	4.68329	12.8107	PTPN22;NOD2
negative regulation of lymphocyte apoptotic process (GO:0070229)	0.579719	4.68329	12.8107	CCL5;IRS2
endothelial cell chemotaxis (GO:0035767)	0.578705	4.68329	12.8107	NR4A1;RAB13
regulation of leukocyte activation (GO:0002694)	0.577695	4.68329	12.8107	CD74;PLSCR1
glucose import (GO:0046323)	0.576689	4.68329	12.8107	SLC2A6;SLC2A8
positive regulation of cytokine production involved in inflammatory response (GO:1900017)	0.575686	4.68329	12.8107	NOD2;MYD88
cellular response to leucine (GO:0071233)	0.574686	4.68329	12.8107	SESN1;SESN2
regulation of homotypic cell-cell adhesion (GO:0034110)	0.57369	4.68329	12.8107	CCL5;PRKCA
dynamin family protein polymerization involved in mitochondrial fission (GO:0003374)	0.572698	4.68329	12.8107	MX2;MX1
mast cell mediated immunity (GO:0002448)	0.571709	4.68329	12.8107	MILR1;SERPINB9
negative regulation of transcription by competitive promoter binding (GO:0010944)	0.570723	4.68329	12.8107	CREB1;SMAD7
positive regulation of vascular endothelial cell proliferation (GO:1905564)	0.569741	4.68329	12.8107	AKT3;HMGB1
negative regulation of microtubule polymerization (GO:0031115)	0.568762	4.68329	12.8107	TBCD;MAPRE1
response to vitamin (GO:0033273)	0.567786	4.68329	12.8107	KYNU;SPP1
negative regulation of NIK/NF-kappaB signaling (GO:1901223)	0.566814	4.68329	12.8107	TRIM40;NLRC3
dynamin family protein polymerization involved in membrane fission (GO:0003373)	0.565845	4.68329	12.8107	MX2;MX1
positive regulation of triglyceride biosynthetic process (GO:0010867)	0.564879	4.68329	12.8107	LDLR;PLIN5
neurotrophin TRK receptor signaling pathway (GO:0048011)	0.563917	4.68329	12.8107	NGFR;CASP3
regulation of response to cytokine stimulus (GO:0060759)	0.577427	3.16122	8.56701	IFIH1;DDX58;PARP9
regulation of primary metabolic process (GO:0080090)	0.578639	1.66779	4.51343	HELZ2;PSMA1;TBL1XR1;ABCB4;PSME1;PSME2;IRS2;RGL1;LDLR;CTGF;PSMB9
protein-DNA complex assembly (GO:0065004)	0.580255	1.85273	5.00562	DDB1;CENPV;RAD51C;DMC1;XPC;TCF4;HIST2H2BF;NAP1L4
regulation of protein secretion (GO:0050708)	0.586083	1.77265	4.76853	RSAD2;CCL5;RHBDF2;SLC2A1;ARL2;PRKCA;STXBP5;TNF;RAPGEF4
protein targeting to membrane (GO:0006612)	0.590875	2.07293	5.55593	RTP4;NCF1;RAB3IP;ZDHHC12;EXOC4;GOLGA7
negative regulation of MAP kinase activity (GO:0043407)	0.589879	2.07293	5.55593	RGS2;DUSP1;GBA;INPP5K;PTPN22;DUSP6
hemopoiesis (GO:0030097)	0.589193	1.9411	5.20158	TGFBR3;IFI16;RRAS;FLT3;ZBTB16;HIPK1;ZFPM1
positive regulation of cell-cell adhesion (GO:0022409)	0.594438	2.55452	6.81843	CCL5;GCNT2;TNF;SMAD7
response to exogenous dsRNA (GO:0043330)	0.593441	2.55452	6.81843	IFIH1;DDX58;SLC3A2;IFIT1
positive regulation of calcium ion transport (GO:0051928)	0.592447	2.55452	6.81843	CCR1;CCL5;F2R;CCL2
innate immune response activating cell surface receptor signaling pathway (GO:0002220)	0.602785	1.69958	4.50421	FCN1;FCER1G;PSMA1;SRC;PSME1;PSME2;TAB3;FFAR2;RELB;PSMB9
negative regulation of cellular biosynthetic process (GO:0031327)	0.602913	2.242	5.9375	CEACAM1;GFI1;ZC3H12A;ATP2B4;AP2A1
regulation of protein activation cascade (GO:2000257)	0.604659	1.75623	4.64304	C1QB;C1QA;CR2;CFH;C3AR1;SERPING1;CFB;C2;C1QC
peptide biosynthetic process (GO:0043043)	0.60393	1.57456	4.162	RPL4;WARS;RPL21;RPL23;PABPC4;RPL11;RPS3A;HARS2;RPL6;EEF1A1;RSL1D1;RPL27;RPS11
negative regulation of ubiquitin protein ligase activity (GO:1904667)	0.614673	1.91589	5.02728	PSMA1;RPL23;CDC27;RPL11;PSME1;PSME2;PSMB9
protein modification by small protein removal (GO:0070646)	0.614349	1.45344	3.81216	ZRANB1;SMURF2;KDM1B;USP32;DDX58;COPS7A;BRCC3;NOD2;USP18;PSMB9;SMAD7;IFIH1;COPS3;PSMA1;ZC3H12A;PSME1;PSME2;COPS8
axon guidance (GO:0007411)	0.619377	1.60062	4.1825	CYFIP1;NGFR;CREB1;SRC;IRS2;PRKCA;NCAM1;PIK3CB;EPHB2;ARHGAP35;RAP1GAP;FAM129B
positive regulation of GTPase activity (GO:0043547)	0.620753	1.53671	4.00954	CD40;CCDC125;DOCK8;F2R;TBC1D8;RANGAP1;RAP1GAP;SGSM1;CCL5;ADPRH;CCL2;PKP4;SRGAP2;AGRN
negative regulation of multicellular organismal process (GO:0051241)	0.620532	1.68599	4.39685	BBS2;TWSG1;CEACAM1;PTCH1;F2R;GAS6;TNF;RAB11FIP3;RAB11FIP5;SMAD7
cotranslational protein targeting to membrane (GO:0006613)	0.623654	1.81289	4.71571	RPL4;RPL21;RPL23;RPL11;RPS3A;RPL27;RPS11;RPL6
regulation of complement activation (GO:0030449)	0.624493	1.74012	4.52123	C1QB;C1QA;CR2;CFH;C3AR1;SERPING1;CFB;C2;C1QC
mRNA transcription (GO:0009299)	0.628367	3.01069	7.79888	LMO2;ZBTB1;EREG
dendritic cell differentiation (GO:0097028)	0.627336	3.01069	7.79888	FLT3;LILRB1;GAS6
negative regulation of G-protein coupled receptor protein signaling pathway (GO:0045744)	0.62631	3.01069	7.79888	RGS2;MGRN1;CCL5
branched-chain amino acid catabolic process (GO:0009083)	0.625286	3.01069	7.79888	ACAD8;AUH;PPM1K
ventricular septum morphogenesis (GO:0060412)	0.624266	3.01069	7.79888	TGFBR3;ZFPM1;SMAD7
cellular response to alkaloid (GO:0071312)	0.62325	3.01069	7.79888	CASP7;CASP3;TNF
negative regulation of DNA binding (GO:0043392)	0.62843	2.47939	6.39805	SP100;IFI16;GZMA;JAK2
response to glucagon (GO:0033762)	0.62741	2.47939	6.39805	GNG10;CREB1;GNB4;GNG8
regulation of mitochondrion organization (GO:0010821)	0.62913	2.19529	5.65537	HAX1;STAT2;ATPIF1;PPARGC1B;SREBF2
cellular response to mechanical stimulus (GO:0071260)	0.628112	2.19529	5.65537	CD40;TNFRSF10A;TLR7;BAK1;MYD88
protein K48-linked ubiquitination (GO:0070936)	0.627097	2.19529	5.65537	UBE2H;DTX3L;UBE2E3;RFFL;TOPORS
viral gene expression (GO:0019080)	0.640426	1.7243	4.40298	RPL4;SEH1L;RPL21;RPL23;RPL11;RPL27;RPS3A;RPS11;RPL6
macrophage chemotaxis (GO:0048246)	0.645874	4.21496	10.7204	CCL5;CCL2
regulation of Arp2/3 complex-mediated actin nucleation (GO:0034315)	0.644836	4.21496	10.7204	CYFIP1;WASF1
response to laminar fluid shear stress (GO:0034616)	0.643801	4.21496	10.7204	SREBF2;SMAD7
positive regulation of bone remodeling (GO:0046852)	0.642769	4.21496	10.7204	SPP1;PRKCA
regulation of single stranded viral RNA replication via double stranded DNA intermediate (GO:0045091)	0.641741	4.21496	10.7204	APOBEC3F;INPP5K
positive regulation of glucose import in response to insulin stimulus (GO:2001275)	0.640715	4.21496	10.7204	FFAR3;PIK3R2
regulation of protein exit from endoplasmic reticulum (GO:0070861)	0.639694	4.21496	10.7204	TMEM30B;TM9SF4
cellular copper ion homeostasis (GO:0006878)	0.638675	4.21496	10.7204	MT2A;ATOX1
positive regulation of natural killer cell activation (GO:0032816)	0.63766	4.21496	10.7204	ZBTB1;GAS6
telomere maintenance in response to DNA damage (GO:0043247)	0.636647	4.21496	10.7204	TERF2IP;TFIP11
macrophage migration (GO:1905517)	0.635638	4.21496	10.7204	CCL5;CCL2
regulation of natural killer cell mediated cytotoxicity directed against tumor cell target (GO:0002858)	0.634633	4.21496	10.7204	CEACAM1;CD226
regulation of fatty acid beta-oxidation (GO:0031998)	0.63363	4.21496	10.7204	IRS2;PLIN5
insulin-like growth factor receptor signaling pathway (GO:0048009)	0.632631	4.21496	10.7204	GIGYF2;IGF1R
positive regulation of protein exit from endoplasmic reticulum (GO:0070863)	0.631634	4.21496	10.7204	TMEM30B;TM9SF4
positive regulation of smooth muscle cell migration (GO:0014911)	0.630641	4.21496	10.7204	DOCK4;CCL5
positive regulation of bone resorption (GO:0045780)	0.629651	4.21496	10.7204	SPP1;PRKCA
neuron projection fasciculation (GO:0106030)	0.628664	4.21496	10.7204	EPHB2;ARHGAP35
ganglioside biosynthetic process (GO:0001574)	0.627681	4.21496	10.7204	ST3GAL5;ST6GALNAC6
negative regulation of sodium ion transmembrane transporter activity (GO:2000650)	0.6267	4.21496	10.7204	PRKCE;STK39
regulation of mitochondrial depolarization (GO:0051900)	0.625722	4.21496	10.7204	SRC;IFI6
stress fiber assembly (GO:0043149)	0.624747	4.21496	10.7204	SRC;ARRB1
negative regulation of pathway-restricted SMAD protein phosphorylation (GO:0060394)	0.623776	4.21496	10.7204	PMEPA1;SMAD7
positive regulation of interleukin-13 production (GO:0032736)	0.622807	4.21496	10.7204	TNFSF4;LGALS9
positive regulation of lipid localization (GO:1905954)	0.621842	4.21496	10.7204	ZC3H12A;PLIN5
chaperone-mediated protein transport (GO:0072321)	0.620879	4.21496	10.7204	TIMM13;TIMM10
cellular response to leucine starvation (GO:1990253)	0.619919	4.21496	10.7204	SESN1;SESN2
positive regulation of execution phase of apoptosis (GO:1900119)	0.618963	4.21496	10.7204	FAP;ZC3H12A
dicarboxylic acid biosynthetic process (GO:0043650)	0.618009	4.21496	10.7204	MTHFD1;KYNU
negative regulation of glucose transport (GO:0010829)	0.617058	4.21496	10.7204	PEA15;INPP5K
regulation of T cell chemotaxis (GO:0010819)	0.61611	4.21496	10.7204	CXCL10;CCL5
positive regulation of epidermal growth factor-activated receptor activity (GO:0045741)	0.615165	4.21496	10.7204	NCF1;EREG
regulation of B cell apoptotic process (GO:0002902)	0.614223	4.21496	10.7204	BTK;IRS2
negative regulation of sodium ion transmembrane transport (GO:1902306)	0.613284	4.21496	10.7204	PRKCE;STK39
cellular response to thyroid hormone stimulus (GO:0097067)	0.612348	4.21496	10.7204	LMO2;CTSH
contractile actin filament bundle assembly (GO:0030038)	0.611414	4.21496	10.7204	SRC;ARRB1
regulation of triglyceride catabolic process (GO:0010896)	0.610484	4.21496	10.7204	ABHD5;PLIN5
regulation of NLRP3 inflammasome complex assembly (GO:1900225)	0.609556	4.21496	10.7204	EIF2AK2;NLRC3
cell-cell junction maintenance (GO:0045217)	0.608631	4.21496	10.7204	F2R;KIFC3
positive regulation of protein kinase B signaling (GO:0051897)	0.618855	1.65943	4.19045	HAX1;ANGPT1;SRC;GCNT2;IRS2;PIK3R2;PIK3CB;GAS6;PIK3AP1;EREG
negative regulation of mitotic cell cycle phase transition (GO:1901991)	0.623505	1.86739	4.69878	CDKN1A;SLFN11;RGCC;PSMA1;PSME1;PSME2;PSMB9
protein heterooligomerization (GO:0051291)	0.628797	2.15049	5.3897	CD74;RIPK3;COL6A2;TMEM120A;COL6A1
cellular response to lipid (GO:0071396)	0.628613	1.53917	3.8557	H2AFZ;GFI1;ABCB4;LILRB1;CXCL10;TNFSF4;ZC3H12A;SPP1;ABL2;STAP1;FFAR3;CCL2;FFAR2
positive regulation of endocytosis (GO:0045807)	0.633194	1.97576	4.93206	FCER1G;ANKFY1;CYBA;GAS6;TNF;LDLR
positive regulation of cell adhesion (GO:0045785)	0.632242	1.97576	4.93206	CCL5;ARL2;PRKCA;JAK2;TNF;SMAD7
regulation of cardiac muscle contraction (GO:0055117)	0.631757	2.40855	6.01065	RGS2;ZC3H12A;ATP2A2;SMAD7
endothelial cell migration (GO:0043542)	0.630809	2.40855	6.01065	NR4A1;FAP;RAB13;S100P
NAD biosynthetic process (GO:0009435)	0.64088	2.87384	7.12197	PARP10;KYNU;PARP9
regulation of DNA biosynthetic process (GO:2000278)	0.639922	2.87384	7.12197	RGCC;FAM129B;SMG6
DNA catabolic process, endonucleolytic (GO:0000737)	0.638966	2.87384	7.12197	CASP3;HMGB1;DNASE1L1
protein localization to cell surface (GO:0034394)	0.638014	2.87384	7.12197	FCN1;ANGPT1;PTPRK
branched-chain amino acid metabolic process (GO:0009081)	0.637065	2.87384	7.12197	ACAD8;AUH;PPM1K
positive regulation of biosynthetic process (GO:0009891)	0.636118	2.87384	7.12197	CREB1;CCL5;CYBA
urogenital system development (GO:0001655)	0.635174	2.87384	7.12197	ITGB4;PTCH1;EPHB2
negative regulation of protein import into nucleus (GO:0042308)	0.634233	2.87384	7.12197	PARP10;MDFIC;GAS6
regulation of ERBB signaling pathway (GO:1901184)	0.633295	2.87384	7.12197	CEACAM1;RHBDF2;EREG
protein complex localization (GO:0031503)	0.63236	2.87384	7.12197	SEH1L;TTC30A;SMAD7
viral genome replication (GO:0019079)	0.631427	2.87384	7.12197	PCBP2;CCL2;GAS6
regulation of bone resorption (GO:0045124)	0.630497	2.87384	7.12197	SRC;SPP1;PRKCA
glucose transport (GO:0015758)	0.62957	2.87384	7.12197	SLC2A1;SLC2A6;SLC2A8
protein homotrimerization (GO:0070207)	0.628645	2.87384	7.12197	TCL1A;PNPT1;SIGMAR1
positive regulation of cell motility (GO:2000147)	0.631926	1.53057	3.78287	CCR1;SPAG9;HSPA5;F2R;SEMA4C;PRKCA;IGF1R;PDGFD;CCL5;GCNT2;CTSH;MAPRE1;LGR6
nuclear-transcribed mRNA catabolic process, nonsense-mediated decay (GO:0000184)	0.63432	1.69351	4.17669	RPL4;RPL21;RPL23;RPL11;RPL27;RPS3A;RPS11;RPL6;SMG6
NIK/NF-kappaB signaling (GO:0038061)	0.634773	1.84405	4.54394	PSMA1;PSME1;PSME2;TNFRSF10A;COPS8;RELB;PSMB9
positive regulation of stress-activated MAPK cascade (GO:0032874)	0.633846	1.84405	4.54394	NCF1;ZC3H12A;SEMA4C;EIF2AK2;HMGB1;NOD2;CTGF
negative regulation of defense response (GO:0031348)	0.632922	1.84405	4.54394	IFI16;DHX58;GBA;PCBP2;CXCL17;NLRC3;NOD2
cellular metal ion homeostasis (GO:0006875)	0.636161	1.75623	4.31604	CCR1;CD40;ATP13A1;CCL5;TRPV4;ATP2B4;ATP2A2;ATOX1
receptor internalization (GO:0031623)	0.647389	2.10748	5.13931	CEACAM1;SNX1;FCER1G;ARRB1;LILRB1
negative regulation of blood vessel morphogenesis (GO:2000181)	0.646771	1.94537	4.74301	RGCC;STAT1;PGK1;FASLG;PML;FAM129B
negative regulation of cell adhesion (GO:0007162)	0.645833	1.94537	4.74301	SPN;ANGPT1;ADAM22;GCNT2;TBCD;GTPBP4
T cell receptor signaling pathway (GO:0050852)	0.647577	1.55152	3.77634	PSMA1;TXK;BTK;PSME1;PSME2;PIK3R2;PTPN22;PIK3CB;BMX;ICOSLG;HLA-DRB1;PSMB9
regulation of humoral immune response (GO:0002920)	0.653244	1.67853	4.06841	C1QB;C1QA;CR2;CFH;C3AR1;SERPING1;CFB;C2;C1QC
viral transcription (GO:0019083)	0.652301	1.67853	4.06841	RPL4;SEH1L;RPL21;RPL23;RPL11;RPL27;RPS3A;RPS11;RPL6
regulation of smoothened signaling pathway (GO:0008589)	0.657714	2.34165	5.65296	MGRN1;PTCH1;DLG5;ULK3
regulation of cell morphogenesis involved in differentiation (GO:0010769)	0.656768	2.34165	5.65296	FXR2;CDH2;SDC2;ARHGAP35
regulation of ubiquitin protein ligase activity (GO:1904666)	0.655824	2.34165	5.65296	RPL23;GORASP1;RPL11;CDC27
regulation of nitric-oxide synthase activity (GO:0050999)	0.654883	2.34165	5.65296	FCER2;GCH1;NOS1AP;ATP2B4
protein localization to plasma membrane (GO:0072659)	0.659277	1.62114	3.90042	BBS2;CACNB3;PTCH1;EPB41L3;RAB13;INPP5K;TTC7A;GAS6;TNF;GOLGA7
negative regulation of defense response to virus (GO:0050687)	0.679905	3.83178	9.09564	PCBP2;IFIT1
negative regulation of leukocyte activation (GO:0002695)	0.678934	3.83178	9.09564	MILR1;ZC3H12A
T-helper cell differentiation (GO:0042093)	0.677965	3.83178	9.09564	HMGB1;ZFPM1
positive regulation of transcription from RNA polymerase II promoter in response to endoplasmic reticulum stress (GO:1990440)	0.676999	3.83178	9.09564	HSPA5;ATF3
lymphocyte mediated immunity (GO:0002449)	0.676036	3.83178	9.09564	KLRC2;KLRD1
T cell proliferation (GO:0042098)	0.675076	3.83178	9.09564	DOCK8;LILRB1
regulation of chromatin binding (GO:0035561)	0.674118	3.83178	9.09564	DTX3L;PARP9
positive regulation of heterotypic cell-cell adhesion (GO:0034116)	0.673164	3.83178	9.09564	GCNT2;TNF
negative regulation of cardiac muscle hypertrophy (GO:0010614)	0.672211	3.83178	9.09564	RGS2;ATP2B4
cellular response to increased oxygen levels (GO:0036295)	0.671262	3.83178	9.09564	TMEM199;ATP6V0D1
response to thyroid hormone (GO:0097066)	0.670315	3.83178	9.09564	LMO2;CTSH
interleukin-35-mediated signaling pathway (GO:0070757)	0.669371	3.83178	9.09564	STAT1;JAK2
response to corticosteroid (GO:0031960)	0.66843	3.83178	9.09564	IL1RN;TNF
UDP-N-acetylglucosamine biosynthetic process (GO:0006048)	0.667491	3.83178	9.09564	NAGK;RENBP
negative regulation of morphogenesis of an epithelium (GO:1905331)	0.666555	3.83178	9.09564	STAT1;TNF
regulation of hippo signaling (GO:0035330)	0.665621	3.83178	9.09564	NEK8;DLG5
regulation of tumor necrosis factor biosynthetic process (GO:0042534)	0.66469	3.83178	9.09564	SPN;LILRB1
cellular response to prostaglandin stimulus (GO:0071379)	0.663762	3.83178	9.09564	TNFSF4;PTGDR
UV-damage excision repair (GO:0070914)	0.662836	3.83178	9.09564	DDB1;XPC
somite development (GO:0061053)	0.661913	3.83178	9.09564	MTHFD1;PTCH1
negative regulation of neuron projection development (GO:0010977)	0.661445	2.06616	4.9031	NGFR;GDI1;GFI1;TRPV4;KIAA0319
regulation of telomere maintenance via telomerase (GO:0032210)	0.660526	2.06616	4.9031	SRC;TINF2;NEK7;MAP2K7;SMG6
telomere maintenance (GO:0000723)	0.65961	2.06616	4.9031	SP100;TEP1;PRKDC;TINF2;TERF2IP
regulation of telomere capping (GO:1904353)	0.658887	2.74889	6.52246	NEK7;MAP2K7;SMG6
cellular response to interleukin-6 (GO:0071354)	0.657976	2.74889	6.52246	SOCS3;STAT1;JAK2
autophagosome maturation (GO:0097352)	0.657067	2.74889	6.52246	GABARAPL1;MAP1LC3A;LIX1L
negative regulation of transcription factor import into nucleus (GO:0042992)	0.656161	2.74889	6.52246	ZC3H12A;MXI1;NFKBIE
positive regulation of mRNA catabolic process (GO:0061014)	0.655257	2.74889	6.52246	PNPT1;ZC3H12A;GTPBP1
regulation of insulin secretion (GO:0050796)	0.658606	1.72039	4.07094	CAPN10;CCL5;SLC2A1;ARL2;IRS2;PRKCA;TNF;RAPGEF4
regulation of anatomical structure morphogenesis (GO:0022603)	0.659695	1.79907	4.25167	EGLN1;CEACAM1;SP100;ZRANB1;WARS;STAT2;KIAA1958
positive regulation of smooth muscle cell proliferation (GO:0048661)	0.677036	2.27836	5.32211	STAT1;CCL5;TNF;EREG
negative regulation of Ras protein signal transduction (GO:0046580)	0.676109	2.27836	5.32211	MAPKAP1;CCDC125;ARAP3;EPHB2
positive regulation of autophagy (GO:0010508)	0.681818	1.8873	4.39016	DHRSX;SESN1;ZC3H12A;SESN2;PIK3CB;TRIM21
glycosaminoglycan biosynthetic process (GO:0006024)	0.683764	1.70302	3.95431	ANGPT1;SDC2;ABCC5;SDC3;GCNT2;AGRN;B4GALT7;HS3ST1
positive regulation of homeostatic process (GO:0032846)	0.687961	1.77739	4.11371	STAT1;SPP1;INPP5K;PRKCA;PIK3CB;LGALS9;PML
B cell differentiation (GO:0030183)	0.690426	2.02642	4.68007	CD79B;CD79A;CR2;FLT3;BLNK
regulation of DNA binding (GO:0051101)	0.689486	2.02642	4.68007	SP100;IFI16;GZMA;HMGB1;JAK2
mitochondrion organization (GO:0007005)	0.695871	1.51436	3.48143	PNPT1;MX2;AKT3;IDH2;MX1;TOMM34;TIMM13;CYCS;MPV17;TIMM10;IFIT2;TYMP
positive regulation of cytosolic calcium ion concentration (GO:0007204)	0.69967	1.58457	3.63207	CCR1;CACNB3;GNA15;TRPV4;F2R;C3AR1;ABL2;HMGB1;PTGDR;GPR157
cellular response to oxygen-containing compound (GO:1901701)	0.710434	1.38448	3.1504	NCF1;H2AFZ;GFI1;ABCB4;LILRB1;PTPRK;CXCL10;TNFSF4;SESN1;ZC3H12A;SESN2;INPP5K;FFAR3;STAP1;ABL2;CCL2;FFAR2;MPV17
negative regulation of protein localization to membrane (GO:1905476)	0.710948	2.63435	5.98905	GDI1;PPFIA1;INPP5K
regulation of chromosome organization (GO:0033044)	0.709987	2.63435	5.98905	CENPV;TERF2IP;SMG6
negative regulation of G1/S transition of mitotic cell cycle (GO:2000134)	0.709029	2.63435	5.98905	CDKN1A;SLFN11;PRKDC
positive regulation of microtubule polymerization or depolymerization (GO:0031112)	0.708074	2.63435	5.98905	TRPV4;ARL2;MAPRE1
cellular senescence (GO:0090398)	0.707121	2.63435	5.98905	CDKN1A;ULK3;PML
positive regulation of dephosphorylation (GO:0035306)	0.70617	2.63435	5.98905	ANKLE2;RIPK3;GBA
chaperone mediated protein folding requiring cofactor (GO:0051085)	0.705222	2.63435	5.98905	HSPA5;DNAJC7;HSPA14
mammary gland development (GO:0030879)	0.704277	2.63435	5.98905	JAK2;PRLR;ARHGAP35
regulation of cell cycle G1/S phase transition (GO:1902806)	0.703334	2.63435	5.98905	ATP2B4;PSME1;PSME2
regulation of cellular senescence (GO:2000772)	0.702394	2.63435	5.98905	RSL1D1;PNPT1;AKT3
protein modification process (GO:0036211)	0.706195	1.75623	3.98087	RIPK3;PRKDC;ADPRH;ABL2;UBE2L6;NAGPA;B4GALT7
cellular response to molecule of bacterial origin (GO:0071219)	0.705253	1.75623	3.98087	CXCL10;GFI1;TNFSF4;ZC3H12A;STAP1;CCL2;LILRB1
regulation of MAPK cascade (GO:0043408)	0.705375	1.45344	3.29233	NGFR;CD74;CD40;DUSP1;FLT3;F2R;PIK3R2;TNFRSF10A;HMGB1;IGF1R;CEACAM1;RRAS;TRIM5;EPHB2
protein localization to cell periphery (GO:1990778)	0.707457	1.62114	3.66528	BBS2;CACNB3;PTCH1;EPB41L3;RAB13;INPP5K;TTC7A;GAS6;TNF
T cell differentiation (GO:0030217)	0.706544	2.2184	5.01556	FCER1G;RIPK3;TXK;PTPN22
protein processing (GO:0016485)	0.723567	1.66929	3.73213	SPCS3;KLK1;PTCH1;CPD;RHBDF2;CTSH;GAS6;ASPRV1
cellular divalent inorganic cation homeostasis (GO:0072503)	0.722609	1.66929	3.73213	CCR1;MT2A;CD40;ATP13A1;TRPV4;CCL5;ATP2B4;ATP2A2
axonal fasciculation (GO:0007413)	0.731443	3.51247	7.80569	EPHB2;ARHGAP35
UDP-N-acetylglucosamine metabolic process (GO:0006047)	0.730477	3.51247	7.80569	NAGK;RENBP
regulation of interleukin-8 biosynthetic process (GO:0045414)	0.729513	3.51247	7.80569	TLR7;TNF
negative regulation by host of viral transcription (GO:0043922)	0.728552	3.51247	7.80569	CCL5;INPP5K
activation of cysteine-type endopeptidase activity (GO:0097202)	0.727593	3.51247	7.80569	IFI16;BAK1
regulation of protein import into nucleus, translocation (GO:0033158)	0.726637	3.51247	7.80569	PARP10;GAS6
regulation of sequestering of triglyceride (GO:0010889)	0.725683	3.51247	7.80569	ABHD5;PLIN5
negative regulation of interleukin-1 secretion (GO:0050711)	0.724732	3.51247	7.80569	ZC3H12A;GAS6
establishment of protein localization to mitochondrial membrane (GO:0090151)	0.723784	3.51247	7.80569	TIMM13;TIMM10
regulation of vascular endothelial cell proliferation (GO:1905562)	0.722838	3.51247	7.80569	AKT3;HMGB1
regulation of antigen receptor-mediated signaling pathway (GO:0050854)	0.721894	3.51247	7.80569	PTPN22;PAX5
regulation of hormone secretion (GO:0046883)	0.720953	3.51247	7.80569	FFAR3;FFAR2
negative regulation of interleukin-12 production (GO:0032695)	0.720014	3.51247	7.80569	LILRB1;CMKLR1
DNA deamination (GO:0045006)	0.719078	3.51247	7.80569	APOBEC3F;APOBEC3A
positive regulation of T cell cytokine production (GO:0002726)	0.718144	3.51247	7.80569	RSAD2;TNFSF4
negative regulation of protein oligomerization (GO:0032460)	0.717212	3.51247	7.80569	SRC;GBA
regulation of viral life cycle (GO:1903900)	0.716283	3.51247	7.80569	LAMP3;VPS4A
regulation of IRE1-mediated unfolded protein response (GO:1903894)	0.715357	3.51247	7.80569	HSPA5;BAK1
amino sugar biosynthetic process (GO:0046349)	0.714432	3.51247	7.80569	NAGK;RENBP
entry of bacterium into host cell (GO:0035635)	0.713511	3.51247	7.80569	SRC;CTNND1
negative regulation of angiogenesis (GO:0016525)	0.714377	1.83259	4.06795	RGCC;STAT1;PGK1;FASLG;PML;FAM129B
negative regulation of cell cycle G2/M phase transition (GO:1902750)	0.713457	1.83259	4.06795	PSMA1;PSME1;PSME2;BRCC3;ATF5;PSMB9
cellular response to organic cyclic compound (GO:0071407)	0.713002	1.5611	3.46428	CASP7;H2AFZ;ABCB4;CASP3;CCL5;ZC3H12A;SPP1;INPP5K;CCL2;TNF
positive regulation of cell proliferation (GO:0008284)	0.718701	1.29232	2.85588	CDKN1A;VIPR1;FLT3;IRS2;NOD2;TNF;TNFSF13B;IGF1R;TCL1A;PDGFD;CCL5;GCNT2;CTSH;SRPK2;CD74;STAT1;RPL23;F2R;TNFSF13;MATK;TBC1D8;EREG;TGFBR3;TNFSF4;S100A6;GAS6
ERBB2 signaling pathway (GO:0038128)	0.733098	2.16152	4.73106	SRC;MATK;PRKCA;EREG
positive regulation of fat cell differentiation (GO:0045600)	0.732159	2.16152	4.73106	CREB1;ZBTB16;ZC3H12A;CMKLR1
inositol lipid-mediated signaling (GO:0048017)	0.731223	2.16152	4.73106	IRS2;PIK3R2;PIK3CB;IGF1R
glycosphingolipid metabolic process (GO:0006687)	0.730704	1.95137	4.26999	CERK;GM2A;GBA;ST3GAL5;ST6GALNAC6
regulation of protein ubiquitination involved in ubiquitin-dependent protein catabolic process (GO:2000058)	0.735988	2.52898	5.51246	RPL23;RPL11;PML
regulation of interleukin-10 production (GO:0032653)	0.73505	2.52898	5.51246	TNFSF4;HMGB1;NOD2
L-amino acid transport (GO:0015807)	0.734115	2.52898	5.51246	SLC6A9;SLC1A3;SLC3A2
regulation of voltage-gated calcium channel activity (GO:1901385)	0.733182	2.52898	5.51246	CACNB3;NOS1AP;STAC3
positive regulation of endothelial cell migration (GO:0010595)	0.740469	1.80641	3.91731	CD40;ANGPT1;AKT3;ZC3H12A;PRKCA;HMGB1
Rab protein signal transduction (GO:0032482)	0.73953	1.80641	3.91731	RAB30;RAB20;GDI1;RAB13;RAB39B;RAB22A
regulation of protein phosphorylation (GO:0001932)	0.753442	1.37269	2.94944	CD74;CD40;WARS;PRKDC;STAT2;ARRB1;TNF;PML;MARCO;ZC3H12A;SESN2;INPP5K;TERF2IP;FAM20A;EPHB2;GAS6;BRD4
macromolecular complex assembly (GO:0065003)	0.754623	1.58061	3.39171	CD74;CD40;SLC7A7;TSPAN4;SLC2A1;CAPG;IL1RAP;WASF1;PML
cellular protein metabolic process (GO:0044267)	0.757608	1.26275	2.70305	RPL4;PRKDC;SDC2;RPL11;UBE2L6;NAGPA;RPL6;LGALS1;CDH2;SPP1;ABL2;CTSH;RPS11;NAT8B;WARS;RPL21;RIPK3;RPL23;PABPC4;SHISA5;RPS3A;HARS2;EEF1A1;RSL1D1;SPCS3;ADPRH;RPL27;GAS6;B4GALT7
positive regulation of protein kinase activity (GO:0045860)	0.75723	1.47034	3.1463	TCL1B;TCL1A;CDKN1A;RIPK3;SRC;CCL5;STK39;BAK1;MAP2K7;GAS6;TNF;EREG
positive regulation of hydrolase activity (GO:0051345)	0.756277	1.47034	3.1463	CD40;RIPK3;DOCK8;CCL5;F2R;CTSH;CCL2;PKP4;SRGAP2;AGRN;RAP1GAP;PLIN5
fat cell differentiation (GO:0045444)	0.762608	1.91589	4.08133	BBS2;NR4A1;TMEM120A;FFAR2;ATF5
negative regulation of TOR signaling (GO:0032007)	0.76995	2.10748	4.46663	SESN1;SESN2;TNFAIP8L1;KPTN
response to peptide hormone (GO:0043434)	0.768984	2.10748	4.46663	TGFBR3;CREB1;SRC;STAT1
positive regulation of lymphocyte proliferation (GO:0050671)	0.768645	1.78097	3.77317	CD74;HLA-DMB;CCL5;TNFSF4;IRS2;TNFSF13B
negative regulation of cell migration (GO:0030336)	0.775298	1.56755	3.30554	BST2;IFITM1;DLG5;ARAP3;PTPRK;SRGAP2;SRGAP2B;GTPBP4;SMAD7
regulation of p38MAPK cascade (GO:1900744)	0.788087	2.43171	5.08499	NCF1;ZC3H12A;PTPN22
negative regulation of catalytic activity (GO:0043086)	0.787103	2.43171	5.08499	GZMA;ATPIF1;PARP9
regulation of transcription involved in G1/S transition of mitotic cell cycle (GO:0000083)	0.786122	2.43171	5.08499	TFDP2;GFI1;BRD4
negative regulation of cellular response to insulin stimulus (GO:1900077)	0.785143	2.43171	5.08499	SOCS3;MZB1;INPP5K
T cell activation involved in immune response (GO:0002286)	0.784166	2.43171	5.08499	FCER1G;LILRB1;CD1C
apoptotic cell clearance (GO:0043277)	0.783192	2.43171	5.08499	FCN1;HMGB1;GAS6
cellular response to nitrogen starvation (GO:0006995)	0.786273	3.24228	6.76324	GABARAPL1;MAP1LC3A
regulation of cell aging (GO:0090342)	0.785299	3.24228	6.76324	RSL1D1;PNPT1
regulation of triglyceride biosynthetic process (GO:0010866)	0.784327	3.24228	6.76324	LDLR;PLIN5
regulation of macrophage differentiation (GO:0045649)	0.783358	3.24228	6.76324	PRKCA;C1QC
pathway-restricted SMAD protein phosphorylation (GO:0060389)	0.78239	3.24228	6.76324	TGFBR3;SMAD7
copper ion homeostasis (GO:0055070)	0.781426	3.24228	6.76324	MT2A;ATOX1
tetrahydrofolate metabolic process (GO:0046653)	0.780463	3.24228	6.76324	MTHFD1;ATPIF1
regulation of execution phase of apoptosis (GO:1900117)	0.779503	3.24228	6.76324	FAP;ZC3H12A
negative regulation of reactive oxygen species biosynthetic process (GO:1903427)	0.778546	3.24228	6.76324	ZC3H12A;ATP2B4
protein neddylation (GO:0045116)	0.777591	3.24228	6.76324	TRIM40;DCUN1D2
negative regulation of hormone secretion (GO:0046888)	0.776638	3.24228	6.76324	RAB11FIP3;RAB11FIP5
regulation of T cell cytokine production (GO:0002724)	0.775687	3.24228	6.76324	TNFSF4;SMAD7
positive regulation of alpha-beta T cell proliferation (GO:0046641)	0.774739	3.24228	6.76324	TNFSF4;LGALS9
response to fatty acid (GO:0070542)	0.773793	3.24228	6.76324	FFAR3;FFAR2
positive regulation of smoothened signaling pathway (GO:0045880)	0.772849	3.24228	6.76324	DLG5;ULK3
cellular response to nitrogen levels (GO:0043562)	0.771908	3.24228	6.76324	GABARAPL1;MAP1LC3A
glucosamine-containing compound metabolic process (GO:1901071)	0.770969	3.24228	6.76324	NAGK;RENBP
positive regulation of cellular carbohydrate metabolic process (GO:0010676)	0.770032	3.24228	6.76324	PRKCE;IRS2
viral translation (GO:0019081)	0.769097	3.24228	6.76324	EIF3L;PCBP2
positive regulation of actin nucleation (GO:0051127)	0.768165	3.24228	6.76324	CYFIP1;WASF1
divalent metal ion transport (GO:0070838)	0.767475	1.67641	3.49638	NIPAL4;CCR1;CACNA1I;CACNB3;CCL5;TRPV4;SLC3A2
nuclear-transcribed mRNA catabolic process (GO:0000956)	0.771596	1.45344	3.0218	RPL4;RPL21;RPL23;ZC3H12A;RPL11;SAMD4A;RPL27;RPS3A;RPS11;RPL6;EIF4B;SMG6
lysosomal transport (GO:0007041)	0.777791	1.75623	3.63517	SCARB2;DTX3L;MGRN1;VPS4A;ANKFY1;NAGPA
SCF-dependent proteasomal ubiquitin-dependent protein catabolic process (GO:0031146)	0.776853	1.75623	3.63517	PSMA1;FBXO39;PSME1;PSME2;FBXO6;PSMB9
regulation of fat cell differentiation (GO:0045598)	0.775917	1.75623	3.63517	CREB1;ZBTB16;ZC3H12A;TNF;ZFPM1;CMKLR1
regulation of epithelial cell proliferation (GO:0050678)	0.774983	1.75623	3.63517	TGFBR3;NR4A1;TINF2;NLRC3;NOD2;EREG
cell-cell junction organization (GO:0045216)	0.774052	1.75623	3.63517	CDH2;CADM1;TRPV4;CTNND1;F2R;PKP4
negative regulation of transcription from RNA polymerase II promoter (GO:0000122)	0.784395	1.23092	2.53002	ZNF692;SP100;ZNF174;GFI1;ZBTB1;FASLG;RTF1;HMGB1;TNF;ARHGAP35;RELB;IFI16;TBX21;MXI1;EOMES;CBX7;TGIF2;SMURF2;STAT1;BCL11A;RPL23;ZBTB16;PTCH1;PARP9;LILRB4;SREBF2;SMAD7;IFI27;TBL1XR1;IRF7;IRF8;ZFPM1;ATF3
regulation of phagocytosis (GO:0050764)	0.785577	2.05608	4.22049	FCER1G;CYBA;GAS6;TNF
regulation of cellular metabolic process (GO:0031323)	0.784636	2.05608	4.22049	NPC2;GBA;MPV17;AGPAT1
regulation of stress-activated MAPK cascade (GO:0032872)	0.783698	2.05608	4.22049	SEMA4C;EIF2AK2;NOD2;IGF1R
cellular calcium ion homeostasis (GO:0006874)	0.795621	1.54206	3.14024	CCR1;CD40;ATP13A1;TRPV4;CCL5;ATP2B4;ATP2A2;BAK1;PML
I-kappaB kinase/NF-kappaB signaling (GO:0007249)	0.808256	1.84867	3.73328	TAB3;TLR7;NLRC3;TNF;RELB
extrinsic apoptotic signaling pathway via death domain receptors (GO:0008625)	0.817207	2.34165	4.70024	FASLG;TNFRSF10A;TNF
protein targeting to vacuole (GO:0006623)	0.816234	2.34165	4.70024	SCARB2;VPS4A;NAGPA
regulation of protein localization to cell surface (GO:2000008)	0.815263	2.34165	4.70024	TNF;TM9SF4;RAB11FIP5
cellular response to glucose stimulus (GO:0071333)	0.814295	2.34165	4.70024	GAS6;IGF1R;RAB11FIP5
negative regulation of peptidyl-tyrosine phosphorylation (GO:0050732)	0.813329	2.34165	4.70024	SOCS3;MVP;PARP14
dephosphorylation (GO:0016311)	0.817347	1.52962	3.06097	PHLPP2;PPP3CA;DUSP1;CTDSP2;INPP5K;PTPN22;PTPRK;PTPN4;DUSP6
positive regulation of cellular biosynthetic process (GO:0031328)	0.818328	1.45801	2.91417	FXR2;RGCC;CCL5;NOS1AP;SAMD4A;IRS2;TNF;LDLR;IGF1R;EREG;PLIN5
regulation of telomerase activity (GO:0051972)	0.825817	2.00713	3.99106	SRC;NEK7;MAP2K7;SMG6
ceramide metabolic process (GO:0006672)	0.824842	2.00713	3.99106	CERK;SPTLC2;GBA;ST6GALNAC6
positive regulation of epithelial cell migration (GO:0010634)	0.834251	1.70877	3.3764	ANGPT1;SRC;PRKCE;ZC3H12A;CTSH;PRKCA
protein localization to membrane (GO:0072657)	0.839606	1.44889	2.85193	BBS2;CACNB3;PTCH1;EPB41L3;RAB13;INPP5K;BRAF;TTC7A;GAS6;AGRN;TNF
ubiquitin-dependent ERAD pathway (GO:0030433)	0.840211	1.81679	3.57263	RNF103;HSPA5;DERL1;FBXO6;DZIP3
regulation of fibroblast migration (GO:0010762)	0.84264	3.01069	5.90814	PRKCE;RFFL
establishment or maintenance of actin cytoskeleton polarity (GO:0030950)	0.841651	3.01069	5.90814	MAPKAP1;ARHGAP35
regulation of platelet aggregation (GO:0090330)	0.840664	3.01069	5.90814	CEACAM1;PRKCA
regulation of secretion (GO:0051046)	0.83968	3.01069	5.90814	OAS2;SGK1
regulation of monocyte differentiation (GO:0045655)	0.838698	3.01069	5.90814	CD74;IRF7
thymus development (GO:0048538)	0.837718	3.01069	5.90814	RIPK3;ZBTB1
N-acetylglucosamine metabolic process (GO:0006044)	0.836741	3.01069	5.90814	NAGK;RENBP
regulation of defense response to virus (GO:0050688)	0.835765	3.01069	5.90814	HERC5;PCBP2
negative regulation of biomineral tissue development (GO:0070168)	0.834792	3.01069	5.90814	CCR1;GAS6
monosaccharide transport (GO:0015749)	0.833822	3.01069	5.90814	SLC2A6;SLC2A8
cellular response to osmotic stress (GO:0071470)	0.832853	3.01069	5.90814	TRPV4;STK39
neutrophil activation (GO:0042119)	0.831887	3.01069	5.90814	FCER1G;CCL5
necroptotic process (GO:0070266)	0.830923	3.01069	5.90814	RIPK3;FASLG
epiboly involved in wound healing (GO:0090505)	0.829961	3.01069	5.90814	CEACAM1;ARHGAP35
positive regulation of transporter activity (GO:0032411)	0.829002	3.01069	5.90814	STK39;SGK1
positive regulation of osteoclast differentiation (GO:0045672)	0.828045	3.01069	5.90814	CCR1;TNF
regulation of nucleocytoplasmic transport (GO:0046822)	0.82709	3.01069	5.90814	IFI27;MX2
neurotransmitter biosynthetic process (GO:0042136)	0.826137	3.01069	5.90814	DAGLA;ALDH9A1
negative regulation of Rho protein signal transduction (GO:0035024)	0.825186	3.01069	5.90814	CCDC125;ARAP3
acyl-CoA biosynthetic process (GO:0071616)	0.824238	3.01069	5.90814	SLC25A1;SCD
negative regulation of protein phosphorylation (GO:0001933)	0.823448	1.42077	2.78784	CEACAM1;WARS;PRKDC;DUSP1;MVP;ZC3H12A;INPP5K;PMEPA1;TERF2IP;PIK3R2;EPHB2;SMAD7
negative regulation of hydrolase activity (GO:0051346)	0.825646	1.5611	3.05723	EGLN1;CSTB;KLRK1;ATPIF1;ARL2;IFIT1;SYTL2;PLIN5
regulation of signal transduction (GO:0009966)	0.838418	1.35675	2.63465	SCARB2;SP100;FLT3;SRC;GFI1;PTCH1;BRAF;DUSP6;IGF1R;PLSCR1;RGS2;MDFIC;TRIM5;SIK2;EPHB2
positive regulation of apoptotic process (GO:0043065)	0.841918	1.3043	2.52589	SRPK2;NGFR;ARHGEF12;GZMA;F2R;LILRB1;FASLG;HMGB1;TNF;DUSP6;IFIT2;FGD2;PNMA1;FAP;ZC3H12A;TNFSF10;CTSH;CYCS;BAK1
gland development (GO:0048732)	0.84596	1.68599	3.25504	TGFBR3;RIPK3;MDK;ZBTB1;HESX1;ARHGAP35
cellular response to alcohol (GO:0097306)	0.847483	2.25802	4.35278	PTCH1;TNFSF4;PTGDR
negative regulation of homeostatic process (GO:0032845)	0.846517	2.25802	4.35278	MAFB;TSC22D3;TERF2IP
acute inflammatory response (GO:0002526)	0.845552	2.25802	4.35278	PLSCR1;KLK1;TNFSF4
organelle fission (GO:0048285)	0.844591	2.25802	4.35278	MX2;MX1;TUBG2
protein K11-linked ubiquitination (GO:0070979)	0.843631	2.25802	4.35278	UBE2H;UBE2E3;CDC27
antigen processing and presentation of peptide antigen via MHC class I (GO:0002474)	0.842673	2.25802	4.35278	FCER1G;HLA-A;IFI30
regulation of defense response to virus by virus (GO:0050690)	0.841718	2.25802	4.35278	EIF2AK2;AP2A1;AP1S3
positive regulation of lipid biosynthetic process (GO:0046889)	0.840765	2.25802	4.35278	CREB1;LDLR;PLIN5
ventricular septum development (GO:0003281)	0.839813	2.25802	4.35278	TGFBR3;ZFPM1;SMAD7
calcium ion import (GO:0070509)	0.838864	2.25802	4.35278	CACNA1I;TRPV4;ATP2A2
bicellular tight junction assembly (GO:0070830)	0.837918	2.25802	4.35278	RAB13;TBCD;ARL2
regulation of vasculature development (GO:1901342)	0.836973	2.25802	4.35278	EGLN1;SP100;WARS
carboxylic acid catabolic process (GO:0046395)	0.83603	2.25802	4.35278	NAGK;NPL;RENBP
positive regulation of phosphate metabolic process (GO:0045937)	0.83509	2.25802	4.35278	KCTD20;CCL5;EREG
regulation of B cell proliferation (GO:0030888)	0.835099	1.96045	3.77694	CD74;MZB1;IRS2;TNFSF13B
response to unfolded protein (GO:0006986)	0.834161	1.96045	3.77694	HSPA5;DERL1;HSPA14;TOR1B
negative regulation of DNA metabolic process (GO:0051053)	0.833226	1.96045	3.77694	CDAN1;TERF2IP;GTPBP4;FAM129B
substantia nigra development (GO:0021762)	0.832293	1.96045	3.77694	CNP;HSPA5;MAPKAP1;GNB4
nucleobase-containing compound catabolic process (GO:0034655)	0.831362	1.96045	3.77694	ISG20;PNPT1;PABPC4;NUDT5
negative regulation of protein kinase activity (GO:0006469)	0.834543	1.54678	2.97233	CDKN1A;CEACAM1;WARS;MVP;INPP5K;ADAR;EPHB2;IGF1R
cell junction assembly (GO:0034329)	0.839171	1.786	3.42017	CDH2;TRPV4;TBCD;PKP4;SMAD7
regulation of hematopoietic stem cell differentiation (GO:1902036)	0.862501	1.6638	3.13867	PSMA1;LMO2;PSME1;PSME2;EIF2AK2;PSMB9
intracellular protein transport (GO:0006886)	0.863717	1.27542	2.4028	NAPA;NGFR;CD74;TMED9;UNC93B1;RPL11;TBC1D8;RAB39B;XPO7;AP2A1;TNF;RAB22A;IPO4;SGSM1;SNX1;RAB30;RAB20;ADPRH;RAB13;AP1S3;SIL1
positive regulation of protein modification process (GO:0031401)	0.86641	1.42223	2.67336	MARCO;CD74;ANKLE2;CD40;NOS1AP;GBA;TERF2IP;ARRB1;FAM20A;GAS6;TNF
lymphocyte chemotaxis (GO:0048247)	0.876566	1.91589	3.57684	CXCL10;CCL5;CCL2;GAS6
posttranscriptional regulation of gene expression (GO:0010608)	0.875593	1.91589	3.57684	CYFIP1;GCNT2;TDRD7;PARP9
positive regulation of viral process (GO:0048524)	0.874622	1.91589	3.57684	DDB1;MDFIC;VPS4A;GTF2F1
cholesterol transport (GO:0030301)	0.873654	1.91589	3.57684	NPC2;VPS4A;LDLR;ABCG2
regulation of protein processing (GO:0070613)	0.873683	1.48182	2.76477	C1QB;C1QA;CR2;CFH;C3AR1;SERPING1;CFB;C2;C1QC
regulation of mRNA stability (GO:0043488)	0.872717	1.48182	2.76477	FXR2;PSMA1;TNFSF13;PSME1;SAMD4A;PSME2;PRKCA;GIGYF2;PSMB9
cell chemotaxis (GO:0060326)	0.872453	1.75623	3.27536	NR4A1;DOCK4;RAB13;C3AR1;PIK3CB
positive regulation of transcription from RNA polymerase II promoter in response to stress (GO:0036003)	0.882717	2.18015	4.03806	HSPA5;SESN2;ATF3
positive regulation of interleukin-1 secretion (GO:0050716)	0.881745	2.18015	4.03806	HMGB1;NOD2;LGALS9
negative regulation of lymphocyte proliferation (GO:0050672)	0.880775	2.18015	4.03806	SPN;DLG5;LILRB1
MyD88-dependent toll-like receptor signaling pathway (GO:0002755)	0.879807	2.18015	4.03806	BTK;TAB3;MYD88
Fc-epsilon receptor signaling pathway (GO:0038095)	0.879638	1.38955	2.57245	LAT2;PPP3CA;FCER1G;PSMA1;BTK;PSME1;PSME2;TAB3;PIK3R2;PIK3CB;MAP2K7;PSMB9
glycerophospholipid biosynthetic process (GO:0046474)	0.878952	1.41355	2.61645	PLA2G12A;PLSCR1;INPP5K;PIK3R2;PLEKHA3;ABHD5;PIK3CB;BMX;AGPAT1;AGPAT2;AGPAT3
NAD biosynthesis via nicotinamide riboside salvage pathway (GO:0034356)	0.879075	2.80998	5.1977	PARP10;PARP9
apoptotic DNA fragmentation (GO:0006309)	0.878113	2.80998	5.1977	CASP3;HMGB1
regulation of protein homooligomerization (GO:0032462)	0.877154	2.80998	5.1977	SRC;GBA
positive regulation of small GTPase mediated signal transduction (GO:0051057)	0.876196	2.80998	5.1977	RASGEF1A;SRC
L-alpha-amino acid transmembrane transport (GO:1902475)	0.87524	2.80998	5.1977	SLC1A3;SLC3A2
regulation of interleukin-4 production (GO:0032673)	0.874287	2.80998	5.1977	TNFSF4;LGALS9
positive regulation of transcription elongation from RNA polymerase II promoter (GO:0032968)	0.873336	2.80998	5.1977	RTF1;BRD4
regulation of clathrin-dependent endocytosis (GO:2000369)	0.872386	2.80998	5.1977	ARAP3;PIK3CB
negative regulation of lipid catabolic process (GO:0050995)	0.871439	2.80998	5.1977	TNF;PLIN5
cellular response to virus (GO:0098586)	0.870494	2.80998	5.1977	ZC3H12A;LGALS9
response to cholesterol (GO:0070723)	0.869551	2.80998	5.1977	ABCA2;PTCH1
ganglioside metabolic process (GO:0001573)	0.86861	2.80998	5.1977	ST3GAL5;ST6GALNAC6
regulation of exit from mitosis (GO:0007096)	0.867671	2.80998	5.1977	RGCC;MAD2L1BP
regulation of delayed rectifier potassium channel activity (GO:1902259)	0.866734	2.80998	5.1977	KCNG1;NOS1AP
positive regulation of viral release from host cell (GO:1902188)	0.865799	2.80998	5.1977	DDB1;VPS4A
negative regulation of signal transduction by p53 class mediator (GO:1901797)	0.864866	2.80998	5.1977	CD74;RFFL
positive regulation of cellular response to insulin stimulus (GO:1900078)	0.863935	2.80998	5.1977	FFAR3;PIK3R2
positive regulation of interleukin-4 production (GO:0032753)	0.863006	2.80998	5.1977	TNFSF4;LGALS9
positive regulation of collagen metabolic process (GO:0010714)	0.862079	2.80998	5.1977	RGCC;F2R
JAK-STAT cascade involved in growth hormone signaling pathway (GO:0060397)	0.861154	2.80998	5.1977	JAK2;PRLR
positive regulation of collagen biosynthetic process (GO:0032967)	0.860231	2.80998	5.1977	RGCC;F2R
toll-like receptor 4 signaling pathway (GO:0034142)	0.85931	2.80998	5.1977	PRKCE;PIK3AP1
embryonic cranial skeleton morphogenesis (GO:0048701)	0.858391	2.80998	5.1977	MTHFD1;HOXA1
cytoplasmic sequestering of protein (GO:0051220)	0.857474	2.80998	5.1977	MXI1;NFKBIE
endoderm development (GO:0007492)	0.856559	2.80998	5.1977	EOMES;DUSP1
negative regulation of peptidyl-threonine phosphorylation (GO:0010801)	0.855646	2.80998	5.1977	INPP5K;SMAD7
response to X-ray (GO:0010165)	0.854734	2.80998	5.1977	IKBIP;BRCC3
protein localization to chromosome, telomeric region (GO:0070198)	0.853825	2.80998	5.1977	TINF2;TERF2IP
response to ionizing radiation (GO:0010212)	0.85842	1.64219	3.02706	IKBIP;CDKN1A;RAD51C;IFI16;DMC1;BRCC3
regulation of hematopoietic progenitor cell differentiation (GO:1901532)	0.857508	1.64219	3.02706	PSMA1;LMO2;PSME1;PSME2;EIF2AK2;PSMB9
negative regulation of transcription, DNA-templated (GO:0045892)	0.860502	1.1665	2.14491	ZNF692;SP100;ZNF174;GFI1;ZBTB1;FASLG;RTF1;PTPRK;HMGB1;TNF;ARHGAP35;RELB;FAM129B;IFI16;TBX21;MXI1;INPP5K;EOMES;CBX7;TGIF2;SMURF2;STAT1;BCL11A;ZBTB38;ZBTB16;RPL23;PTCH1;PARP9;SREBF2;PML;EREG;SMAD7;CREB1;IFI27;TFDP2;MDFIC;TBL1XR1;TNFSF4;IRF7;TIMELESS;IRF8;ATF5;GAS6;ZFPM1;ATF3
negative regulation of gene expression (GO:0010629)	0.862664	1.19356	2.1904	ZNF174;GFI1;PTPN22;PTPRK;TNF;GIGYF2;ARHGAP35;FAM129B;TRIM6;FXR2;IFI16;TBX21;ZC3H12A;INPP5K;LGALS9;CCR1;PNPT1;SMURF2;ZBTB38;ZBTB16;SFMBT2;SAMD4A;EIF2AK2;PARP14;PARP9;MEX3C;PML;EREG;PARP10;TFDP2;MDFIC;TNFSF4;TIMELESS;ATF5;GAS6
Fc receptor signaling pathway (GO:0038093)	0.871051	1.38196	2.52131	LAT2;PPP3CA;FCER1G;PSMA1;BTK;PSME1;PSME2;TAB3;PIK3R2;PIK3CB;MAP2K7;PSMB9
positive regulation of T cell proliferation (GO:0042102)	0.877152	1.72744	3.13776	HLA-DMB;CCL5;TNFSF4;HMGB1;ICOSLG
regulation of DNA replication (GO:0006275)	0.876225	1.72744	3.13776	CDAN1;ZBTB38;GTPBP4;IGF1R;EREG
phosphatidylinositol metabolic process (GO:0046488)	0.876224	1.50534	2.73275	PLA2G12A;PGAP1;PLA2G4C;INPP5K;PIK3R2;PLEKHA3;PIK3CB;BMX
hexose metabolic process (GO:0019318)	0.880508	1.87332	3.38964	OAS1;IRS2;FUOM;GALK1
protein polymerization (GO:0051258)	0.879581	1.87332	3.38964	TRIM6;TRPV4;WASF1;JAK2
positive regulation of kinase activity (GO:0033674)	0.903793	1.49202	2.65763	CD74;CDKN1A;FLT3;EPHB2;GAS6;TNF;IGF1R;EREG
regulation of actin cytoskeleton reorganization (GO:2000249)	0.903576	2.10748	3.75219	HAX1;ABL2;STAP1
cellular response to drug (GO:0035690)	0.902628	2.10748	3.75219	PPP3CA;MT2A;GAS6
negative regulation of secretion by cell (GO:1903531)	0.901682	2.10748	3.75219	RSAD2;RHBDF2;LILRB1
negative regulation of DNA biosynthetic process (GO:2000279)	0.900738	2.10748	3.75219	SRC;TINF2;FAM129B
activation of JUN kinase activity (GO:0007257)	0.899795	2.10748	3.75219	SPAG9;MDFIC;MAP2K7
'de novo' posttranslational protein folding (GO:0051084)	0.898855	2.10748	3.75219	HSPA5;DNAJC7;HSPA14
regulation of ARF protein signal transduction (GO:0032012)	0.897917	2.10748	3.75219	ADAP2;AGAP1;ARAP3
positive regulation of phospholipase C activity (GO:0010863)	0.896981	2.10748	3.75219	GNA15;TXK;ABL2
phosphatidylinositol 3-kinase signaling (GO:0014065)	0.896046	2.10748	3.75219	PIK3R2;PIK3CB;IGF1R
positive regulation of B cell proliferation (GO:0030890)	0.895114	2.10748	3.75219	CD74;IRS2;TNFSF13B
negative regulation of cell morphogenesis involved in differentiation (GO:0010771)	0.894183	2.10748	3.75219	NGFR;GDI1;GORASP1
positive regulation of reactive oxygen species biosynthetic process (GO:1903428)	0.893255	2.10748	3.75219	NOS1AP;CYBA;TNF
stress-activated MAPK cascade (GO:0051403)	0.902382	1.69958	3.00692	TAB3;LGALS9;NOD2;MAP2K7;MAPK13
negative regulation of G2/M transition of mitotic cell cycle (GO:0010972)	0.901447	1.69958	3.00692	PSMA1;VPS4A;PSME1;PSME2;PSMB9
regulation of endothelial cell proliferation (GO:0001936)	0.908798	1.60062	2.81717	NR4A1;RGCC;STAT1;AKT3;ATPIF1;PRKCA
protein complex disassembly (GO:0043241)	0.913402	1.83259	3.2143	GABARAPL1;MAP1LC3A;VPS4A;LIX1L
cellular response to interleukin-12 (GO:0071349)	0.912459	1.83259	3.2143	HNRNPF;PSME2;JAK2;LMNB1
regulation of cellular component movement (GO:0051270)	0.911517	1.83259	3.2143	TGFBR3;SP100;ABL2;EREG
regulation of DNA metabolic process (GO:0051052)	0.910577	1.83259	3.2143	KDM1B;ZBTB38;TERF2IP;SMG6
interleukin-12-mediated signaling pathway (GO:0035722)	0.90964	1.83259	3.2143	HNRNPF;PSME2;JAK2;LMNB1
regulation of G1/S transition of mitotic cell cycle (GO:2000045)	0.908704	1.83259	3.2143	CDKN1A;SLFN11;PSME1;PSME2
glucose transmembrane transport (GO:1904659)	0.914564	2.63435	4.60092	SLC2A1;SLC2A8
negative regulation of immune effector process (GO:0002698)	0.913625	2.63435	4.60092	PCBP2;LILRB1
sialylation (GO:0097503)	0.912688	2.63435	4.60092	ST3GAL5;ST6GALNAC6
regulation of toll-like receptor 4 signaling pathway (GO:0034143)	0.911753	2.63435	4.60092	WDFY1;PTPN22
cytoplasmic sequestering of transcription factor (GO:0042994)	0.91082	2.63435	4.60092	MXI1;NFKBIE
neuromuscular process (GO:0050905)	0.909888	2.63435	4.60092	GCH1;HOXA1
leukocyte adhesion to vascular endothelial cell (GO:0061756)	0.908959	2.63435	4.60092	SPN;TNF
positive regulation of antigen receptor-mediated signaling pathway (GO:0050857)	0.908031	2.63435	4.60092	STAP1;CD226
positive regulation of immune system process (GO:0002684)	0.907106	2.63435	4.60092	PIK3CB;LGALS9
hexose transport (GO:0008645)	0.906182	2.63435	4.60092	SLC2A6;SLC2A8
negative regulation of DNA replication (GO:0008156)	0.90526	2.63435	4.60092	CDAN1;GTPBP4
positive regulation of G2/M transition of mitotic cell cycle (GO:0010971)	0.90434	2.63435	4.60092	RAD51C;BRD4
regulation of protein homodimerization activity (GO:0043496)	0.903422	2.63435	4.60092	HSPA5;BAK1
mRNA transcription from RNA polymerase II promoter (GO:0042789)	0.902506	2.63435	4.60092	LMO2;ZBTB1
G-protein coupled acetylcholine receptor signaling pathway (GO:0007213)	0.901591	2.63435	4.60092	GNA15;AGRN
artery development (GO:0060840)	0.900679	2.63435	4.60092	HOXA1;SMAD7
ruffle organization (GO:0031529)	0.899768	2.63435	4.60092	CYFIP1;INPP5K
negative regulation of lipid storage (GO:0010888)	0.898859	2.63435	4.60092	ABHD5;TNF
programmed necrotic cell death (GO:0097300)	0.897952	2.63435	4.60092	RIPK3;FASLG
leukocyte tethering or rolling (GO:0050901)	0.897047	2.63435	4.60092	SPN;TNF
phosphatidylinositol acyl-chain remodeling (GO:0036149)	0.896144	2.63435	4.60092	PLA2G12A;PLA2G4C
activation of NF-kappaB-inducing kinase activity (GO:0007250)	0.895242	2.63435	4.60092	TNFRSF10A;COPS8
regulation of reactive oxygen species biosynthetic process (GO:1903426)	0.894342	2.63435	4.60092	NOS1AP;CYBA
axonogenesis (GO:0007409)	0.897983	1.32308	2.30407	CYFIP1;NGFR;NTNG2;SRC;PRKCA;IRS2;PIK3CB;ARHGAP35;RAP1GAP;FAM129B;CREB1;S100A6;NCAM1;EPHB2
antigen processing and presentation of exogenous peptide antigen (GO:0002478)	0.90741	1.52086	2.63108	CD74;FCER1G;HLA-DMB;AP2A1;AP1S3;IFI30;HLA-DRB1
antigen processing and presentation of exogenous peptide antigen via MHC class II (GO:0019886)	0.906501	1.52086	2.63108	CD74;FCER1G;HLA-DMB;AP2A1;AP1S3;IFI30;HLA-DRB1
signal transduction involved in mitotic G1 DNA damage checkpoint (GO:0072431)	0.911655	1.6726	2.88244	CDKN1A;RGCC;TFDP2;PRKDC;PML
ERBB signaling pathway (GO:0038127)	0.913876	1.58061	2.71848	SRC;MVP;MATK;ABL2;PRKCA;EREG
nucleic acid metabolic process (GO:0090304)	0.912963	1.58061	2.71848	TREX1;HNRNPF;PCBP2;HNRNPR;GTF2F1;DNASE1L1
regulation of protein serine/threonine kinase activity (GO:0071900)	0.912052	1.58061	2.71848	HERC5;TCL1B;CDKN1A;TCL1A;SRC;GTPBP4
peptidyl-lysine modification (GO:0018205)	0.915793	1.46607	2.51402	IFIH1;PIAS3;SEH1L;BCL11A;INCENP;RANGAP1;PIAS2;TOPORS
negative regulation of cell-cell adhesion (GO:0022408)	0.917347	2.0395	3.49184	IL1RN;RGCC;GTPBP4
positive regulation of ubiquitin-protein transferase activity (GO:0051443)	0.916434	2.0395	3.49184	GORASP1;DCUN1D2;TOPORS
positive regulation of interleukin-1 beta production (GO:0032731)	0.915523	2.0395	3.49184	IFI16;NOD2;LGALS9
cellular response to organic substance (GO:0071310)	0.917632	1.42612	2.43696	HAX1;FLT3;CCL5;INPP5K;CCL2;SIK2;PTPN4;TNF;MAPK13
antigen processing and presentation of peptide antigen via MHC class II (GO:0002495)	0.930008	1.50534	2.55069	CD74;FCER1G;HLA-DMB;AP2A1;AP1S3;IFI30;HLA-DRB1
glucose metabolic process (GO:0006006)	0.9438	1.64647	2.76395	SLC25A1;OAS1;PGK1;IRS2;ENO2
positive regulation of phosphorylation (GO:0042327)	0.961752	1.31718	2.18503	CD74;CD40;FLT3;ARRB1;TNF;EREG;IGF1R;MARCO;KCTD20;CCL5;FAM20A;EPHB2;GAS6
regulation of multicellular organism growth (GO:0040014)	0.967906	2.47939	4.09474	BBS2;PTCH1
positive regulation of cholesterol transport (GO:0032376)	0.966949	2.47939	4.09474	ABCB4;PTCH1
negative regulation of telomere maintenance (GO:0032205)	0.965995	2.47939	4.09474	TERF2IP;SMG6
histone H2A ubiquitination (GO:0033522)	0.965042	2.47939	4.09474	DDB1;DTX3L
gastrulation (GO:0007369)	0.964091	2.47939	4.09474	EOMES;NAT8B
negative regulation of interleukin-8 production (GO:0032717)	0.963143	2.47939	4.09474	PTPN22;ARRB1
negative regulation of tumor necrosis factor-mediated signaling pathway (GO:0010804)	0.962196	2.47939	4.09474	GAS6;RFFL
negative regulation of stress fiber assembly (GO:0051497)	0.96125	2.47939	4.09474	PPFIA1;INPP5K
positive regulation of cellular protein catabolic process (GO:1903364)	0.960307	2.47939	4.09474	GBA;ATPIF1
regulation of collagen biosynthetic process (GO:0032965)	0.959366	2.47939	4.09474	RGCC;F2R
long-term memory (GO:0007616)	0.958426	2.47939	4.09474	SGK1;LDLR
neurotrophin signaling pathway (GO:0038179)	0.957488	2.47939	4.09474	NGFR;CASP3
positive regulation of telomere capping (GO:1904355)	0.956552	2.47939	4.09474	NEK7;MAP2K7
positive regulation of cell cycle G2/M phase transition (GO:1902751)	0.955618	2.47939	4.09474	RAD51C;BRD4
DNA catabolic process (GO:0006308)	0.954686	2.47939	4.09474	ISG20;DNASE1L1
regulation of telomere maintenance via telomere lengthening (GO:1904356)	0.953755	2.47939	4.09474	TINF2;SMG6
glycosphingolipid biosynthetic process (GO:0006688)	0.952827	2.47939	4.09474	ST3GAL5;ST6GALNAC6
intrinsic apoptotic signaling pathway in response to DNA damage (GO:0008630)	0.954526	1.75623	2.8956	IFI16;BAK1;PML;TOPORS
amino acid transport (GO:0006865)	0.953598	1.75623	2.8956	SLC7A7;SLC43A1;SLC6A12;SLC3A2
negative regulation of mitotic cell cycle (GO:0045930)	0.952672	1.75623	2.8956	PNPT1;RGCC;FAP;DUSP1
regulation of epithelial cell migration (GO:0010632)	0.951748	1.75623	2.8956	CEACAM1;SRC;PRKCE;CTSH
cellular response to glucagon stimulus (GO:0071377)	0.952464	1.97576	3.25415	GNG10;GNB4;GNG8
positive regulation of tumor necrosis factor superfamily cytokine production (GO:1903557)	0.951541	1.97576	3.25415	CYBA;NOD2;JAK2
positive regulation of T cell differentiation (GO:0045582)	0.950621	1.97576	3.25415	TNFSF4;ZBTB1;LILRB4
regulation of erythrocyte differentiation (GO:0045646)	0.949703	1.97576	3.25415	MAFB;STAT1;ZFPM1
positive regulation of telomere maintenance (GO:0032206)	0.948786	1.97576	3.25415	NEK7;MAP2K7;PML
DNA damage response, signal transduction by p53 class mediator (GO:0030330)	0.952318	1.54206	2.53261	CDKN1A;SP100;RGCC;TFDP2;SESN2;PML
positive regulation of protein secretion (GO:0050714)	0.9514	1.54206	2.53261	RGCC;CADM1;CAPN10;TNFSF4;IRS2;TNF
positive regulation of DNA metabolic process (GO:0051054)	0.950485	1.54206	2.53261	RGCC;HMGB1;BRCC3;PML;IGF1R;EREG
positive regulation of cell cycle arrest (GO:0071158)	0.949571	1.54206	2.53261	CDKN1A;RGCC;TFDP2;FAP;RPL23;PML
positive regulation of ubiquitin protein ligase activity (GO:1904668)	0.948659	1.54206	2.53261	PSMA1;GORASP1;CDC27;PSME1;PSME2;PSMB9
glycolipid metabolic process (GO:0006664)	0.95443	1.62114	2.65109	PGAP1;CERK;GM2A;GBA;ST6GALNAC6
positive regulation of protein modification by small protein conjugation or removal (GO:1903322)	0.953515	1.62114	2.65109	PIAS3;ANGPT1;ZC3H12A;DERL1;SMAD7
regulation of lipid metabolic process (GO:0019216)	0.962076	1.47524	2.3979	HELZ2;TBL1XR1;NPC2;ABCB4;IRS2;RGL1;CTGF
regulation of reactive oxygen species metabolic process (GO:2000377)	0.987056	1.72039	2.75063	CDKN1A;ZC3H12A;MPV17;PLIN5
JNK cascade (GO:0007254)	0.991756	1.59658	2.54356	SPAG9;MDFIC;TAB3;NOD2;MAP2K7
sphingolipid biosynthetic process (GO:0030148)	0.990809	1.59658	2.54356	SPTLC2;ELOVL4;GBA;ST3GAL5;SPTSSB
positive regulation of transferase activity (GO:0051347)	0.990732	1.38448	2.20444	CD74;DTX3L;FLT3;NEK7;DCUN1D2;EPHB2;MAP2K7;TOPORS;IGF1R
regulation of cytosolic calcium ion concentration (GO:0051480)	0.989788	1.38448	2.20444	CCR1;GNA15;TRPV4;F2R;C3AR1;ATP2B4;ABL2;HMGB1;PTGDR
entry into host cell (GO:0030260)	0.996064	1.91589	3.03665	SRC;CTNND1;GAS6
platelet aggregation (GO:0070527)	0.995117	1.91589	3.03665	CSRP1;PIK3CB;GAS6
regulation of phosphatidylinositol 3-kinase activity (GO:0043551)	0.994171	1.91589	3.03665	FLT3;PIK3R2;NOD2
cellular glucose homeostasis (GO:0001678)	0.993227	1.91589	3.03665	PIK3R2;GAS6;IGF1R
regulation of interleukin-12 production (GO:0032655)	0.992284	1.91589	3.03665	TNFSF4;HMGB1;CMKLR1
regulation of programmed cell death (GO:0043067)	0.995456	1.2582	1.98901	NGFR;CD40;DUSP1;STAT1;FLT3;STK39;TNFRSF10A;TNF;RSL1D1;LGALS1;HAX1;NOS1AP;ABL2;JAK2;SGK1;MAP2K7
regulation of viral process (GO:0050792)	1	2.34165	3.66175	APOBEC3F;LAMP3
nuclear envelope reassembly (GO:0031468)	1	2.34165	3.66175	ANKLE2;VPS4A
regulation of dephosphorylation (GO:0035303)	1	2.34165	3.66175	INPP5K;SMG6
negative regulation of protein dephosphorylation (GO:0035308)	1	2.34165	3.66175	PPP1R11;MASTL
prostaglandin biosynthetic process (GO:0001516)	1	2.34165	3.66175	CBR1;CD74
regulation of cholesterol efflux (GO:0010874)	1	2.34165	3.66175	PTCH1;SREBF2
negative regulation of peptidyl-serine phosphorylation (GO:0033137)	1	2.34165	3.66175	INPP5K;SMAD7
dolichol-linked oligosaccharide biosynthetic process (GO:0006488)	1	2.34165	3.66175	ALG1;MPDU1
positive regulation of actin cytoskeleton reorganization (GO:2000251)	1	2.34165	3.66175	HAX1;STAP1
positive regulation of p38MAPK cascade (GO:1900745)	1	2.34165	3.66175	NCF1;ZC3H12A
acute-phase response (GO:0006953)	1	2.34165	3.66175	IL1RN;PLSCR1
regulation of cAMP-mediated signaling (GO:0043949)	1	2.34165	3.66175	CXCL10;MGRN1
negative regulation of protein transport (GO:0051224)	1	2.34165	3.66175	RSAD2;RHBDF2
regulation of peptidase activity (GO:0052547)	0.999357	2.34165	3.66175	CSTB;CTSH
mRNA destabilization (GO:0061157)	0.998423	2.34165	3.66175	ZC3H12A;GIGYF2
actin filament polymerization (GO:0030041)	0.99749	2.34165	3.66175	WASF1;JAK2
regulation of cellular response to transforming growth factor beta stimulus (GO:1903844)	0.99656	2.34165	3.66175	SMURF2;SMAD7
release of cytochrome c from mitochondria (GO:0001836)	0.995631	2.34165	3.66175	IFI6;BAK1
insulin receptor signaling pathway (GO:0008286)	1	1.57275	2.44104	IRS2;PIK3R2;ATP6V0D1;SH2B2;IGF1R
regulation of protein localization to plasma membrane (GO:1903076)	1	1.57275	2.44104	PRKCE;VPS4A;PPFIA1;STAC3;EPHB2
positive regulation of JUN kinase activity (GO:0043507)	1	1.68599	2.61431	SPAG9;MDFIC;MAP2K7;TNF
stimulatory C-type lectin receptor signaling pathway (GO:0002223)	1	1.39338	2.13112	FCER1G;PSMA1;SRC;PSME1;PSME2;TAB3;RELB;PSMB9
apoptotic mitochondrial changes (GO:0008637)	1	1.85954	2.83721	IFI6;BAK1;IFIT2
response to peptide (GO:1901652)	1	1.85954	2.83721	STAT1;KAT7;NOD2
positive regulation of DNA binding (GO:0043388)	1	1.85954	2.83721	TRIM6;HMGB1;FAM129B
positive regulation of cytokinesis (GO:0032467)	1	1.85954	2.83721	CENPV;PRKCE;PKP4
regulation of alcohol biosynthetic process (GO:1902930)	1	1.85954	2.83721	SQLE;SCD;SREBF2
regulation of insulin receptor signaling pathway (GO:0046626)	1	1.85954	2.83721	SOCS3;INPP5K;SIK2
negative regulation of endothelial cell migration (GO:0010596)	1	1.85954	2.83721	SP100;RGCC;HMGB1
regulation of interleukin-1 beta secretion (GO:0050706)	1	1.85954	2.83721	ZC3H12A;NOD2;LGALS9
regulation of double-strand break repair (GO:2000779)	1	1.85954	2.83721	TIMELESS;TERF2IP;PML
regulation of endopeptidase activity (GO:0052548)	1	1.54962	2.34326	PSME1;SERPING1;PSME2;SERPINB9;PSMB9
positive regulation of Wnt signaling pathway (GO:0030177)	1	1.35481	2.04543	ZRANB1;SMURF2;PSMA1;TBL1XR1;PSME1;PSME2;DISC1;LGR6;PSMB9
proteolysis (GO:0006508)	1	1.23117	1.85438	PTCH1;GZMA;CTSZ;RHBDF2;CTSW;ASPRV1;SPCS3;CTSO;MMP25;CASP7;FAP;CAPN10;CPD;CASP3;CTSH;FBXO6;LAP3
carboxylic acid transport (GO:0046942)	1	1.65293	2.48601	SLC7A7;SLC43A1;SLC6A12;SLC3A2
regulation of cellular amine metabolic process (GO:0033238)	1	1.65293	2.48601	PSMA1;PSME1;PSME2;PSMB9
regulation of cellular amino acid metabolic process (GO:0006521)	1	1.65293	2.48601	PSMA1;PSME1;PSME2;PSMB9
arachidonic acid metabolic process (GO:0019369)	1	1.65293	2.48601	CBR1;DAGLA;PLA2G4C;CYP2E1
regulation of cell cycle (GO:0051726)	1	1.27429	1.91459	SRPK2;LIN37;SRC;MX2;NEK7;STK39;LILRB1;PTPRK;MASTL;NR4A1;WEE1;MAP2K7;TRIM21
calcium ion transmembrane transport (GO:0070588)	1	1.47034	2.2022	CACNB3;TRPV4;ATP2B4;ATP2A2;GAS6;TRPM6
positive regulation of vasculature development (GO:1904018)	1	1.4185	2.12151	CD40;CEACAM1;RRAS;ZC3H12A;CTSH;PRKCA;HIPK1
muscle tissue morphogenesis (GO:0060415)	1	2.2184	3.28856	TGFBR3;ZFPM1
Rac protein signal transduction (GO:0016601)	1	2.2184	3.28856	CYFIP1;WASF1
negative regulation of lipid metabolic process (GO:0045833)	1	2.2184	3.28856	CEACAM1;TNF
regulation of transcription factor import into nucleus (GO:0042990)	1	2.2184	3.28856	DDX58;PIK3R2
intracellular estrogen receptor signaling pathway (GO:0030520)	1	2.2184	3.28856	SRC;PPARGC1B
extrinsic apoptotic signaling pathway in absence of ligand (GO:0097192)	1	2.2184	3.28856	CASP3;BAK1
fatty-acyl-CoA metabolic process (GO:0035337)	1	2.2184	3.28856	SLC25A1;SCD
positive regulation of immunoglobulin production (GO:0002639)	1	2.2184	3.28856	TNFSF4;MZB1
nucleotide-sugar biosynthetic process (GO:0009226)	1	2.2184	3.28856	NAGK;RENBP
calcium ion transport into cytosol (GO:0060402)	1	2.2184	3.28856	CACNB3;ATP2B4
positive regulation of phospholipase activity (GO:0010518)	1	2.2184	3.28856	CCL5;ABL2
negative regulation of calcium ion transport (GO:0051926)	1	2.2184	3.28856	INPP5K;LILRB1
positive regulation of transcription regulatory region DNA binding (GO:2000679)	1	2.2184	3.28856	TRIM6;FAM129B
negative regulation of cell junction assembly (GO:1901889)	1	2.2184	3.28856	SRC;TNF
positive regulation of heart contraction (GO:0045823)	1	2.2184	3.28856	RGS2;ATP2A2
positive regulation of activated T cell proliferation (GO:0042104)	1	2.2184	3.28856	HMGB1;ICOSLG
regulation of endothelial cell migration (GO:0010594)	1	1.52716	2.24996	CEACAM1;SP100;ANGPT1;ZC3H12A;PRKCA
regulation of endocytosis (GO:0030100)	1	1.52716	2.24996	RAB20;SRC;ABL2;LILRB1;LDLR
regulation of cyclin-dependent protein kinase activity (GO:1904029)	1	1.80641	2.65396	HERC5;CDKN1A;GTPBP4
regulation of microtubule polymerization (GO:0031113)	1	1.80641	2.65396	TBCD;ARL2;MAPRE1
negative regulation of protein complex assembly (GO:0031333)	1	1.80641	2.65396	PMEPA1;NLRC3;TFIP11
regulation of synapse assembly (GO:0051963)	1	1.80641	2.65396	DLG5;IL1RAP;EPHB2
regulation of mitochondrial membrane potential (GO:0051881)	1	1.80641	2.65396	TCL1A;ATPIF1;BAK1
apical junction assembly (GO:0043297)	1	1.80641	2.65396	RAB13;TBCD;ARL2
chemokine-mediated signaling pathway (GO:0070098)	1	1.62114	2.36514	CCR1;CXCL10;CCL5;CCL2
plasma membrane bounded cell projection morphogenesis (GO:0120039)	1	1.62114	2.36514	SNX1;EPB41L3;SGK1;SRGAP2
stress-activated protein kinase signaling cascade (GO:0031098)	1	1.50534	2.16089	MAPKAP1;STK39;KAT7;MAP2K7;MAPK13
negative regulation of translation (GO:0017148)	1	1.43692	2.05526	MOV10;FXR2;SAMD4A;EIF2AK2;MEX3C;GIGYF2
Wnt signaling pathway, planar cell polarity pathway (GO:0060071)	1	1.43692	2.05526	PSMA1;SMURF2;PSME1;PSME2;AP2A1;PSMB9
regulation of stem cell differentiation (GO:2000736)	1	1.43692	2.05526	PSMA1;LMO2;PSME1;PSME2;EIF2AK2;PSMB9
antigen receptor-mediated signaling pathway (GO:0050851)	1	1.23005	1.75248	TXK;PIK3R2;PTPN22;PIK3CB;BMX;PSMB9;CD79B;LAT2;CD79A;PSMA1;BTK;PSME1;PSME2;ICOSLG;HLA-DRB1
protein deubiquitination (GO:0016579)	1	1.23005	1.75248	ZRANB1;SMURF2;KDM1B;USP32;DDX58;BRCC3;NOD2;USP18;PSMB9;SMAD7;IFIH1;PSMA1;ZC3H12A;PSME1;PSME2
protein dephosphorylation (GO:0006470)	1	1.34879	1.91078	PHLPP2;PPP3CA;DUSP1;CTDSP2;PTPN22;PTPRK;PTPN4;DUSP6
positive regulation of protein import into nucleus (GO:0042307)	1	1.59055	2.2512	DDX58;ZC3H12A;F2R;PIK3R2
endoderm formation (GO:0001706)	1	1.75623	2.48525	EOMES;DUSP1;COL6A1
cardiac muscle tissue morphogenesis (GO:0055008)	1	1.75623	2.48525	TGFBR3;ZFPM1;SMAD7
regulation of cysteine-type endopeptidase activity (GO:2000116)	1	1.75623	2.48525	NGFR;IFI16;PSMB9
negative regulation of cellular macromolecule biosynthetic process (GO:2000113)	1	1.15253	1.62293	ZNF174;GFI1;PTPRK;TNF;GIGYF2;ARHGAP35;FAM129B;FXR2;IFI16;TBX21;INPP5K;SMURF2;EIF2AK1;ZBTB38;ZBTB16;SAMD4A;EIF2AK2;MEX3C;GTPBP4;PML;EREG;CDAN1;TFDP2;MDFIC;TNFSF4;TIMELESS;ATF5;GAS6
vacuolar acidification (GO:0007035)	1	2.10748	2.96476	TMEM199;ATP6V0D1
regulation of regulatory T cell differentiation (GO:0045589)	1	2.10748	2.96476	TNFSF4;LILRB4
negative regulation of actin filament bundle assembly (GO:0032232)	1	2.10748	2.96476	PPFIA1;INPP5K
negative regulation of ion transport (GO:0043271)	1	2.10748	2.96476	INPP5K;LILRB1
intrinsic apoptotic signaling pathway in response to DNA damage by p53 class mediator (GO:0042771)	1	2.10748	2.96476	IFI16;PML
negative regulation of telomere maintenance via telomerase (GO:0032211)	1	2.10748	2.96476	SRC;TINF2
growth hormone receptor signaling pathway (GO:0060396)	1	2.10748	2.96476	JAK2;PRLR
regulation of glycogen biosynthetic process (GO:0005979)	1	2.10748	2.96476	INPP5K;IRS2
regulation of toll-like receptor signaling pathway (GO:0034121)	1	2.10748	2.96476	GFI1;IRF7
inactivation of MAPK activity (GO:0000188)	1	2.10748	2.96476	DUSP1;DUSP6
dorsal/ventral pattern formation (GO:0009953)	1	2.10748	2.96476	PTCH1;DUSP6
telomere maintenance via telomerase (GO:0007004)	1	2.10748	2.96476	TERF2IP;SMG6
negative regulation of plasma membrane bounded cell projection assembly (GO:0120033)	1	2.10748	2.96476	STAP1;RAP1GAP
immune response-activating cell surface receptor signaling pathway (GO:0002429)	1	2.10748	2.96476	FCER1G;C3AR1
mesoderm formation (GO:0001707)	1	2.10748	2.96476	EOMES;ITGB4
wound healing, spreading of cells (GO:0044319)	1	2.10748	2.96476	CEACAM1;ARHGAP35
regulation of cholesterol transport (GO:0032374)	1	2.10748	2.96476	ABCA2;ABCB4
neuromuscular junction development (GO:0007528)	1	2.10748	2.96476	CACNB3;F2R
Arp2/3 complex-mediated actin nucleation (GO:0034314)	1	2.10748	2.96476	ARPC5;IQGAP2
positive regulation of cell cycle process (GO:0090068)	1	1.37873	1.93699	CENPV;RGCC;FAP;RPL23;PRKCE;PKP4;EREG
negative regulation of ubiquitin-protein ligase activity involved in mitotic cell cycle (GO:0051436)	1	1.48414	2.07582	PSMA1;CDC27;PSME1;PSME2;PSMB9
negative regulation of cellular protein metabolic process (GO:0032269)	1	1.42077	1.98589	CSTB;FXR2;SAMD4A;EIF2AK2;MEX3C;GIGYF2
regulation of establishment of planar polarity (GO:0090175)	1	1.42077	1.98589	PSMA1;SMURF2;PSME1;PSME2;AP2A1;PSMB9
peptidyl-serine phosphorylation (GO:0018105)	1	1.30809	1.80646	PRKDC;PRKCE;AKT3;STK39;PRKCA;MASTL;GAS6;SGK1;MAPK13
regulation of protein localization to early endosome (GO:1902965)	1	3.51247	4.82718	DTX3L
positive regulation of skeletal muscle fiber development (GO:0048743)	1	3.51247	4.82718	FAM129B
negative regulation of chromosome organization (GO:2001251)	1	3.51247	4.82718	TERF2IP
regulation of lymphocyte apoptotic process (GO:0070228)	1	3.51247	4.82718	BTK
B cell chemotaxis (GO:0035754)	1	3.51247	4.82718	GAS6
vitamin K metabolic process (GO:0042373)	1	3.51247	4.82718	CBR1
monoterpenoid metabolic process (GO:0016098)	1	3.51247	4.82718	CYP2E1
viral release from host cell (GO:0019076)	1	3.51247	4.82718	VPS4A
regulation of skeletal muscle satellite cell proliferation (GO:0014842)	1	3.51247	4.82718	ANGPT1
regulation of phagocytosis, engulfment (GO:0060099)	1	3.51247	4.82718	STAP1
purine nucleobase biosynthetic process (GO:0009113)	1	3.51247	4.82718	MTHFD1
negative regulation of meiotic cell cycle (GO:0051447)	1	3.51247	4.82718	DUSP1
negative regulation of cytokinesis (GO:0032466)	1	3.51247	4.82718	VPS4A
protein deubiquitination involved in ubiquitin-dependent protein catabolic process (GO:0071947)	1	3.51247	4.82718	ZRANB1
cardiolipin acyl-chain remodeling (GO:0035965)	1	3.51247	4.82718	HADHA
negative regulation of muscle cell apoptotic process (GO:0010656)	1	3.51247	4.82718	ZC3H12A
Golgi transport vesicle coating (GO:0048200)	1	3.51247	4.82718	TMED9
histone H4-K12 acetylation (GO:0043983)	1	3.51247	4.82718	KAT7
rRNA transport (GO:0051029)	1	3.51247	4.82718	PNPT1
exit from host cell (GO:0035891)	1	3.51247	4.82718	VPS4A
oxygen homeostasis (GO:0032364)	1	3.51247	4.82718	EGLN1
platelet dense granule organization (GO:0060155)	1	3.51247	4.82718	F2R
positive regulation of granulocyte differentiation (GO:0030854)	1	3.51247	4.82718	HAX1
COPI-coated vesicle budding (GO:0035964)	1	3.51247	4.82718	TMED9
positive regulation of memory T cell differentiation (GO:0043382)	1	3.51247	4.82718	TNFSF4
negative regulation of interferon-gamma-mediated signaling pathway (GO:0060336)	1	3.51247	4.82718	PARP14
immune response-inhibiting cell surface receptor signaling pathway (GO:0002767)	1	3.51247	4.82718	LILRB1
negative regulation of response to interferon-gamma (GO:0060331)	1	3.51247	4.82718	PARP14
regulation of cellular response to oxidative stress (GO:1900407)	1	3.51247	4.82718	GCH1
negative regulation of complement activation (GO:0045916)	1	3.51247	4.82718	SERPING1
positive regulation of T-helper 2 cell differentiation (GO:0045630)	1	3.51247	4.82718	TNFSF4
negative regulation of cAMP-mediated signaling (GO:0043951)	1	3.51247	4.82718	MGRN1
regulation of blood vessel remodeling (GO:0060312)	1	3.51247	4.82718	CEACAM1
signal complex assembly (GO:0007172)	1	3.51247	4.82718	SRC
chemical homeostasis within a tissue (GO:0048875)	1	3.51247	4.82718	CTSH
lymphoid progenitor cell differentiation (GO:0002320)	1	3.51247	4.82718	FLT3
alpha-beta T cell activation (GO:0046631)	1	3.51247	4.82718	RSAD2
positive regulation of myeloid leukocyte cytokine production involved in immune response (GO:0061081)	1	3.51247	4.82718	CD74
pyrimidine deoxyribonucleotide biosynthetic process (GO:0009221)	1	3.51247	4.82718	CMPK2
gastrulation with mouth forming second (GO:0001702)	1	3.51247	4.82718	NAT8B
negative regulation of amino acid transport (GO:0051956)	1	3.51247	4.82718	STK39
positive regulation of action potential (GO:0045760)	1	3.51247	4.82718	GBA
regulation of hyaluronan biosynthetic process (GO:1900125)	1	3.51247	4.82718	AP2A1
macrophage derived foam cell differentiation (GO:0010742)	1	3.51247	4.82718	STAT1
regulation of mitotic spindle checkpoint (GO:1903504)	1	3.51247	4.82718	DUSP1
bile acid secretion (GO:0032782)	1	3.51247	4.82718	ABCB4
positive regulation of protein localization to endosome (GO:1905668)	1	3.51247	4.82718	DTX3L
folic acid-containing compound biosynthetic process (GO:0009396)	1	3.51247	4.82718	ATPIF1
negative regulation of erythrocyte differentiation (GO:0045647)	1	3.51247	4.82718	MAFB
positive regulation of microglial cell activation (GO:1903980)	1	3.51247	4.82718	STAP1
positive regulation of cholesterol storage (GO:0010886)	1	3.51247	4.82718	SREBF2
positive regulation of cardiac muscle contraction (GO:0060452)	1	3.51247	4.82718	RGS2
ventricular compact myocardium morphogenesis (GO:0003223)	1	3.51247	4.82718	TGFBR3
GDP-mannose metabolic process (GO:0019673)	1	3.51247	4.82718	GMDS
positive regulation of activation of Janus kinase activity (GO:0010536)	1	3.51247	4.82718	CCL5
regulation of T-helper 17 cell lineage commitment (GO:2000328)	1	3.51247	4.82718	TBX21
positive regulation of phospholipid transport (GO:2001140)	1	3.51247	4.82718	ABCB4
negative regulation of phospholipase activity (GO:0010519)	1	3.51247	4.82718	RGS2
heart trabecula formation (GO:0060347)	1	3.51247	4.82718	TGFBR3
regulation of cardiac muscle hypertrophy in response to stress (GO:1903242)	1	3.51247	4.82718	ATP2B4
regulation of anion channel activity (GO:0010359)	1	3.51247	4.82718	ABCB1
positive regulation of antigen processing and presentation (GO:0002579)	1	3.51247	4.82718	NOD2
positive regulation of fever generation (GO:0031622)	1	3.51247	4.82718	TNF
mesenchymal cell differentiation involved in kidney development (GO:0072161)	1	3.51247	4.82718	STAT1
glomerulus vasculature development (GO:0072012)	1	3.51247	4.82718	ANGPT1
regulation of natural killer cell proliferation (GO:0032817)	1	3.51247	4.82718	PTPN22
mitochondrial RNA processing (GO:0000963)	1	3.51247	4.82718	PNPT1
surfactant homeostasis (GO:0043129)	1	3.51247	4.82718	CTSH
positive regulation of trophoblast cell migration (GO:1901165)	1	3.51247	4.82718	SMURF2
insulin secretion involved in cellular response to glucose stimulus (GO:0035773)	1	3.51247	4.82718	RAB11FIP5
sterol import (GO:0035376)	1	3.51247	4.82718	LDLR
negative regulation of smooth muscle cell differentiation (GO:0051151)	1	3.51247	4.82718	EREG
heterocycle catabolic process (GO:0046700)	1	3.51247	4.82718	ALDH4A1
positive regulation of dendritic cell antigen processing and presentation (GO:0002606)	1	3.51247	4.82718	NOD2
regulation of interleukin-13 secretion (GO:2000665)	1	3.51247	4.82718	LGALS9
regulation of NFAT protein import into nucleus (GO:0051532)	1	3.51247	4.82718	TNF
peptidyl-proline hydroxylation (GO:0019511)	1	3.51247	4.82718	EGLN1
glutamate catabolic process (GO:0006538)	1	3.51247	4.82718	ADHFE1
cholesterol import (GO:0070508)	1	3.51247	4.82718	LDLR
regulation of osteoclast development (GO:2001204)	1	3.51247	4.82718	LILRB1
foam cell differentiation (GO:0090077)	1	3.51247	4.82718	STAT1
phospholipase C-activating G-protein coupled acetylcholine receptor signaling pathway (GO:0007207)	1	3.51247	4.82718	GNA15
negative regulation of glycogen biosynthetic process (GO:0045719)	1	3.51247	4.82718	INPP5K
dendritic spine maintenance (GO:0097062)	1	3.51247	4.82718	IGF1R
regulation of endothelial cell development (GO:1901550)	1	3.51247	4.82718	TNF
negative regulation of translation in response to stress (GO:0032055)	1	3.51247	4.82718	SESN2
COPI coating of Golgi vesicle (GO:0048205)	1	3.51247	4.82718	TMED9
T-helper 17 cell lineage commitment (GO:0072540)	1	3.51247	4.82718	SLAMF6
regulation of superoxide metabolic process (GO:0090322)	1	3.51247	4.82718	GCH1
positive regulation of protein localization to early endosome (GO:1902966)	1	3.51247	4.82718	DTX3L
positive regulation of amyloid-beta clearance (GO:1900223)	1	3.51247	4.82718	LDLR
response to gonadotropin (GO:0034698)	1	3.51247	4.82718	TGFBR3
positive regulation of podosome assembly (GO:0071803)	1	3.51247	4.82718	TNF
nucleotide-binding oligomerization domain containing 2 signaling pathway (GO:0070431)	1	3.51247	4.82718	NOD2
positive regulation of extrinsic apoptotic signaling pathway via death domain receptors (GO:1902043)	1	3.51247	4.82718	ATF3
ceramide transport (GO:0035627)	1	3.51247	4.82718	ABCB1
positive regulation of fibroblast migration (GO:0010763)	1	3.51247	4.82718	PRKCE
phagosome-lysosome fusion (GO:0090385)	1	3.51247	4.82718	RAB20
positive regulation of protein acetylation (GO:1901985)	1	3.51247	4.82718	TERF2IP
positive regulation of mitochondrial membrane potential (GO:0010918)	1	3.51247	4.82718	TCL1A
negative regulation of cellular component organization (GO:0051129)	1	1.5611	2.14369	FAP;TFIP11;LILRB1;TNF
protein tetramerization (GO:0051262)	1	1.40499	1.91911	CD79A;CD74;CCL5;ATPIF1;SAMHD1;IGF1R
regulation of Ras protein signal transduction (GO:0046578)	1	1.40499	1.91911	ADAP2;RASGEF1A;MAPKAP1;ARAP3;AGAP1;EPHB2
epithelial to mesenchymal transition (GO:0001837)	1	1.70877	2.32967	EOMES;TGFBR3;DLG5
positive regulation of receptor activity (GO:2000273)	1	1.70877	2.32967	NCF1;EPHB2;EREG
regulation of dendrite development (GO:0050773)	1	1.70877	2.32967	FXR2;SDC2;KIAA0319
protein K63-linked ubiquitination (GO:0070534)	1	1.70877	2.32967	HECTD1;TRIM5;UBE2E3
regulation of peptidyl-threonine phosphorylation (GO:0010799)	1	1.70877	2.32967	TRIM6;INPP5K;SMAD7
organic cyclic compound biosynthetic process (GO:1901362)	1	1.70877	2.32967	GCH1;PRLR;TRERF1
non-canonical Wnt signaling pathway (GO:0035567)	1	1.32755	1.80978	MOV10;PPP3CA;SMURF2;PSMA1;PSME1;PSME2;AP2A1;PSMB9
lipid biosynthetic process (GO:0008610)	1	1.46353	1.99454	ELOVL4;PDSS1;PRLR;TRERF1;AGPAT3
regulation of neuron death (GO:1901214)	1	1.46353	1.99454	CCL5;CTSZ;SIGMAR1;GBA;DHCR24
regulation of ubiquitin-protein ligase activity involved in mitotic cell cycle (GO:0051439)	1	1.46353	1.99454	PSMA1;CDC27;PSME1;PSME2;PSMB9
regulation of mitotic cell cycle phase transition (GO:1901990)	1	1.25991	1.70545	DDB1;RGCC;PSMA1;CDC27;PSME1;PSME2;MAD2L1BP;XPC;CEP41;MAPRE1;PSMB9
cortical actin cytoskeleton organization (GO:0030866)	1	2.00713	2.6821	RAB13;TNF
cellular response to hexose stimulus (GO:0071331)	1	2.00713	2.6821	GAS6;IGF1R
sterol transport (GO:0015918)	1	2.00713	2.6821	NPC2;LDLR
ventricular cardiac muscle tissue development (GO:0003229)	1	2.00713	2.6821	TGFBR3;SMAD7
positive regulation of T cell mediated immunity (GO:0002711)	1	2.00713	2.6821	TNFSF4;ZBTB1
mitochondrial fission (GO:0000266)	1	2.00713	2.6821	MX2;MX1
regulation of cardiac muscle hypertrophy (GO:0010611)	1	2.00713	2.6821	RGS2;PRKCA
positive regulation of histone acetylation (GO:0035066)	1	2.00713	2.6821	ARRB1;KAT7
negative regulation of cytokine biosynthetic process (GO:0042036)	1	2.00713	2.6821	LILRB1;ZFPM1
regulation of macrophage activation (GO:0043030)	1	2.00713	2.6821	CD74;ZC3H12A
positive regulation of receptor internalization (GO:0002092)	1	2.00713	2.6821	ANGPT1;ARRB1
ERK1 and ERK2 cascade (GO:0070371)	1	2.00713	2.6821	CTSH;LGALS9
RNA-dependent DNA biosynthetic process (GO:0006278)	1	2.00713	2.6821	TERF2IP;SMG6
positive regulation of leukocyte cell-cell adhesion (GO:1903039)	1	2.00713	2.6821	CCL2;TNF
mitochondrial electron transport, cytochrome c to oxygen (GO:0006123)	1	2.00713	2.6821	CYCS;COX5A
cellular protein complex localization (GO:0034629)	1	2.00713	2.6821	SEH1L;SMAD7
negative regulation of ion transmembrane transporter activity (GO:0032413)	1	2.00713	2.6821	PRKCE;STK39
cellular response to acid chemical (GO:0071229)	1	1.38955	1.85478	SESN1;ABCB4;SESN2;FFAR3;ABL2;FFAR2
phospholipase C-activating G-protein coupled receptor signaling pathway (GO:0007200)	1	1.38955	1.85478	P2RY6;GNA15;F2R;C3AR1;GPR84;GPR157
regulation of axonogenesis (GO:0050770)	1	1.53271	2.04218	NGFR;GDI1;CDH2;ARHGAP35
DNA recombination (GO:0006310)	1	1.53271	2.04218	RAD51C;TREX1;DMC1;HMGB1
Notch signaling pathway (GO:0007219)	1	1.53271	2.04218	FCER2;GMDS;MDK;STAT1
transcription-coupled nucleotide-excision repair (GO:0006283)	1	1.44348	1.91685	DDB1;COPS3;UVSSA;COPS7A;COPS8
positive regulation of inflammatory response (GO:0050729)	1	1.44348	1.91685	TNFSF4;TLR7;NOD2;MYD88;MAPK13
homotypic cell-cell adhesion (GO:0034109)	1	1.6638	2.18596	CSRP1;PIK3CB;GAS6
positive regulation of DNA repair (GO:0045739)	1	1.6638	2.18596	TIMELESS;HMGB1;BRCC3
chemical homeostasis (GO:0048878)	1	1.6638	2.18596	ABCB4;IRS2;ABHD5
negative regulation of signal transduction (GO:0009968)	1	1.19151	1.55692	FLT3;MGRN1;PTCH1;GBA;BRAF;ARRB1;EREG;FAM129B;IGF1R;SOCS3;RGS2;CCL5;ULK3;INPP5K;EPHB2;PLIN5
positive regulation of cellular metabolic process (GO:0031325)	1	1.37444	1.79282	CDKN1A;ANGPT1;CCL5;ZC3H12A;ARRB1;AGPAT1
glucose homeostasis (GO:0042593)	1	1.42397	1.84257	NGFR;OAS1;INPP5K;FFAR2;PIK3R2
phosphatidylinositol-mediated signaling (GO:0048015)	1	1.50534	1.94626	IRS2;PIK3R2;PIK3CB;IGF1R
autophagosome organization (GO:1905037)	1	1.50534	1.94626	GABARAPL1;MAP1LC3A;TP53INP2;ULK3
glycosaminoglycan catabolic process (GO:0006027)	1	1.50534	1.94626	SDC2;SDC3;AGRN;GNS
regulation of tumor necrosis factor-mediated signaling pathway (GO:0010803)	1	1.50534	1.94626	GAS6;RFFL;HIPK1;TNF
regulation of transcription from RNA polymerase II promoter in response to stress (GO:0043618)	1	1.35967	1.73312	EGLN1;PSMA1;PSME1;PSME2;ATF3;PSMB9
protein localization to cilium (GO:0061512)	1	1.91589	2.434	BBS2;TTC21A
peptidyl-S-diacylglycerol-L-cysteine biosynthetic process from peptidyl-cysteine (GO:0018231)	1	1.91589	2.434	ZDHHC12;GOLGA7
peptidyl-L-cysteine S-palmitoylation (GO:0018230)	1	1.91589	2.434	ZDHHC12;GOLGA7
negative regulation of cell cycle G1/S phase transition (GO:1902807)	1	1.91589	2.434	CDKN1A;SLFN11
negative regulation of myeloid cell differentiation (GO:0045638)	1	1.91589	2.434	MAFB;ZBTB16
cytosolic calcium ion transport (GO:0060401)	1	1.91589	2.434	CACNB3;ATP2A2
nucleotide-excision repair, DNA duplex unwinding (GO:0000717)	1	1.91589	2.434	DDB1;XPC
cellular response to unfolded protein (GO:0034620)	1	1.91589	2.434	HSPA5;HSPA14
inner ear morphogenesis (GO:0042472)	1	1.91589	2.434	HOXA1;EPHB2
negative regulation of GTPase activity (GO:0034260)	1	1.91589	2.434	KLRK1;ARL2
negative regulation of protein polymerization (GO:0032272)	1	1.91589	2.434	TBCD;MAPRE1
positive regulation of proteolysis involved in cellular protein catabolic process (GO:1903052)	1	1.91589	2.434	GBA;ATPIF1
activation of phospholipase C activity (GO:0007202)	1	1.91589	2.434	GNA15;TXK
regulation of proteasomal protein catabolic process (GO:0061136)	1	1.62114	2.05298	LAMP3;PSME1;PSME2
positive regulation of reactive oxygen species metabolic process (GO:2000379)	1	1.62114	2.05298	CDKN1A;ZC3H12A;CYBA
Golgi to plasma membrane transport (GO:0006893)	1	1.62114	2.05298	BBS2;EXOC4;GOLGA7
negative regulation of cellular amide metabolic process (GO:0034249)	1	1.40499	1.77152	FXR2;SAMD4A;EIF2AK2;MEX3C;GIGYF2
IRE1-mediated unfolded protein response (GO:0036498)	1	1.47893	1.85557	SEC61A2;HSPA5;CTDSP2;ATP6V0D1
regulation of Rho protein signal transduction (GO:0035023)	1	1.47893	1.85557	CCDC125;F2R;ARAP3;ARRB1
angiotensin-activated signaling pathway (GO:0038166)	1	3.01069	3.74276	SRC
regulation of cyclic-nucleotide phosphodiesterase activity (GO:0051342)	1	3.01069	3.74276	EGLN1
replication fork protection (GO:0048478)	1	3.01069	3.74276	TIMELESS
bleb assembly (GO:0032060)	1	3.01069	3.74276	EMP3
negative regulation of keratinocyte proliferation (GO:0010839)	1	3.01069	3.74276	PTPRK
regulation of myosin-light-chain-phosphatase activity (GO:0035507)	1	3.01069	3.74276	TNF
positive regulation of lamellipodium morphogenesis (GO:2000394)	1	3.01069	3.74276	SRC
cellular response to interferon-alpha (GO:0035457)	1	3.01069	3.74276	GAS6
negative regulation of interleukin-8 secretion (GO:2000483)	1	3.01069	3.74276	PTPN22
sulfur amino acid biosynthetic process (GO:0000097)	1	3.01069	3.74276	MTHFD1
positive regulation of protein kinase C signaling (GO:0090037)	1	3.01069	3.74276	CD40
death-inducing signaling complex assembly (GO:0071550)	1	3.01069	3.74276	TNF
release of sequestered calcium ion into cytosol by endoplasmic reticulum (GO:1903514)	1	3.01069	3.74276	FASLG
miRNA loading onto RISC involved in gene silencing by miRNA (GO:0035280)	1	3.01069	3.74276	ADAR
terpenoid metabolic process (GO:0006721)	1	3.01069	3.74276	CYP2E1
negative regulation of dendrite morphogenesis (GO:0050774)	1	3.01069	3.74276	GORASP1
central nervous system neuron axonogenesis (GO:0021955)	1	3.01069	3.74276	ARHGAP35
regulation of chemokine biosynthetic process (GO:0045073)	1	3.01069	3.74276	TNF
gas homeostasis (GO:0033483)	1	3.01069	3.74276	EGLN1
regulation of T-helper 17 type immune response (GO:2000316)	1	3.01069	3.74276	SMAD7
activation of MAPKKK activity (GO:0000185)	1	3.01069	3.74276	TNF
positive regulation of cyclin-dependent protein serine/threonine kinase activity involved in G1/S transition of mitotic cell cycle (GO:0031659)	1	3.01069	3.74276	RGCC
formation of translation preinitiation complex (GO:0001731)	1	3.01069	3.74276	EIF4B
fatty acid elongation, saturated fatty acid (GO:0019367)	1	3.01069	3.74276	ELOVL4
positive regulation of B cell differentiation (GO:0045579)	1	3.01069	3.74276	BTK
fatty acid elongation, polyunsaturated fatty acid (GO:0034626)	1	3.01069	3.74276	ELOVL4
positive regulation of protein deubiquitination (GO:1903003)	1	3.01069	3.74276	ZC3H12A
phosphorylated carbohydrate dephosphorylation (GO:0046838)	1	3.01069	3.74276	INPP5K
regulation of memory T cell differentiation (GO:0043380)	1	3.01069	3.74276	TNFSF4
regulation of smooth muscle cell differentiation (GO:0051150)	1	3.01069	3.74276	EREG
heme catabolic process (GO:0042167)	1	3.01069	3.74276	BLVRA
negative regulation of protein kinase activity by regulation of protein phosphorylation (GO:0044387)	1	3.01069	3.74276	ADAR
positive regulation of killing of cells of other organism (GO:0051712)	1	3.01069	3.74276	FCER2
pituitary gland development (GO:0021983)	1	3.01069	3.74276	HESX1
glycosylceramide metabolic process (GO:0006677)	1	3.01069	3.74276	ST6GALNAC6
porphyrin-containing compound catabolic process (GO:0006787)	1	3.01069	3.74276	BLVRA
attachment of GPI anchor to protein (GO:0016255)	1	3.01069	3.74276	PGAP1
cellular response to hydroxyurea (GO:0072711)	1	3.01069	3.74276	TIMELESS
lysosomal lumen acidification (GO:0007042)	1	3.01069	3.74276	TMEM199
membrane fusion involved in viral entry into host cell (GO:0039663)	1	3.01069	3.74276	GAS6
regulation of interleukin-23 production (GO:0032667)	1	3.01069	3.74276	MYD88
inositol phosphate dephosphorylation (GO:0046855)	1	3.01069	3.74276	INPP5K
positive regulation of urine volume (GO:0035810)	1	3.01069	3.74276	INPP5K
regulation of high voltage-gated calcium channel activity (GO:1901841)	1	3.01069	3.74276	NOS1AP
positive regulation of triglyceride catabolic process (GO:0010898)	1	3.01069	3.74276	ABHD5
regulation of pinocytosis (GO:0048548)	1	3.01069	3.74276	ANKFY1
positive regulation of striated muscle contraction (GO:0045989)	1	3.01069	3.74276	RGS2
positive regulation of neuroblast proliferation (GO:0002052)	1	3.01069	3.74276	DISC1
negative regulation of B cell apoptotic process (GO:0002903)	1	3.01069	3.74276	IRS2
positive regulation of sequestering of triglyceride (GO:0010890)	1	3.01069	3.74276	PLIN5
V(D)J recombination (GO:0033151)	1	3.01069	3.74276	HMGB1
activation of signaling protein activity involved in unfolded protein response (GO:0006987)	1	3.01069	3.74276	BAK1
regulation of establishment of protein localization (GO:0070201)	1	3.01069	3.74276	GAPVD1
regulation of norepinephrine secretion (GO:0014061)	1	3.01069	3.74276	FFAR3
fusion of virus membrane with host plasma membrane (GO:0019064)	1	3.01069	3.74276	GAS6
positive regulation of ceramide biosynthetic process (GO:2000304)	1	3.01069	3.74276	TNF
hyaluronan biosynthetic process (GO:0030213)	1	3.01069	3.74276	ABCC5
negative regulation of glycogen metabolic process (GO:0070874)	1	3.01069	3.74276	INPP5K
pentose metabolic process (GO:0019321)	1	3.01069	3.74276	FGGY
regulation of anion transport (GO:0044070)	1	3.01069	3.74276	ABCB1
fatty acid elongation, monounsaturated fatty acid (GO:0034625)	1	3.01069	3.74276	ELOVL4
proline metabolic process (GO:0006560)	1	3.01069	3.74276	ALDH4A1
regulation of cell-cell adhesion mediated by integrin (GO:0033632)	1	3.01069	3.74276	CCL5
regulation of activation of Janus kinase activity (GO:0010533)	1	3.01069	3.74276	CCL5
lens fiber cell differentiation (GO:0070306)	1	3.01069	3.74276	TDRD7
regulation of microtubule binding (GO:1904526)	1	3.01069	3.74276	MAPRE1
tooth mineralization (GO:0034505)	1	3.01069	3.74276	FAM20A
positive regulation of myeloid cell apoptotic process (GO:0033034)	1	3.01069	3.74276	PIK3CB
regulation of skeletal muscle fiber development (GO:0048742)	1	3.01069	3.74276	FAM129B
regulation of glycogen (starch) synthase activity (GO:2000465)	1	3.01069	3.74276	INPP5K
amino acid import across plasma membrane (GO:0089718)	1	3.01069	3.74276	SLC1A3
glyoxylate metabolic process (GO:0046487)	1	3.01069	3.74276	ALDH4A1
chylomicron remnant clearance (GO:0034382)	1	3.01069	3.74276	LDLR
regulation of protein heterodimerization activity (GO:0043497)	1	3.01069	3.74276	BAK1
T-helper 1 type immune response (GO:0042088)	1	3.01069	3.74276	HMGB1
cellular response to cholesterol (GO:0071397)	1	3.01069	3.74276	PTCH1
hyperosmotic response (GO:0006972)	1	3.01069	3.74276	ICOSLG
histone H3-K4 demethylation (GO:0034720)	1	3.01069	3.74276	KDM1B
purine nucleotide biosynthetic process (GO:0006164)	1	3.01069	3.74276	MTHFD1
negative regulation of muscle hypertrophy (GO:0014741)	1	3.01069	3.74276	RGS2
negative regulation of production of miRNAs involved in gene silencing by miRNA (GO:1903799)	1	3.01069	3.74276	ZC3H12A
regulation of interleukin-13 production (GO:0032656)	1	3.01069	3.74276	TNFSF4
progesterone receptor signaling pathway (GO:0050847)	1	3.01069	3.74276	SRC
regulation of chromatin assembly or disassembly (GO:0001672)	1	3.01069	3.74276	PARP10
positive regulation of sphingolipid biosynthetic process (GO:0090154)	1	3.01069	3.74276	TNF
regulation of monocyte chemotactic protein-1 production (GO:0071637)	1	3.01069	3.74276	LGALS9
positive regulation of glutamate receptor signaling pathway (GO:1900451)	1	3.01069	3.74276	EPHB2
fatty acid elongation, unsaturated fatty acid (GO:0019368)	1	3.01069	3.74276	ELOVL4
regulation of extracellular matrix organization (GO:1903053)	1	3.01069	3.74276	FAP
regulation of cardiac muscle cell membrane potential (GO:0086036)	1	3.01069	3.74276	ATP2A2
radial glial cell differentiation (GO:0060019)	1	3.01069	3.74276	GPR157
bone cell development (GO:0098751)	1	3.01069	3.74276	SRC
cellular response to laminar fluid shear stress (GO:0071499)	1	3.01069	3.74276	SREBF2
regulation of lymphocyte migration (GO:2000401)	1	3.01069	3.74276	SPN
protein localization to ciliary membrane (GO:1903441)	1	3.01069	3.74276	BBS2
nucleoside diphosphate metabolic process (GO:0009132)	1	3.01069	3.74276	CMPK2
negative regulation of type 2 immune response (GO:0002829)	1	3.01069	3.74276	TBX21
negative regulation of telomere capping (GO:1904354)	1	3.01069	3.74276	SMG6
negative regulation of osteoblast proliferation (GO:0033689)	1	3.01069	3.74276	EIF2AK2
positive regulation of autophagy of mitochondrion (GO:1903599)	1	3.01069	3.74276	ATPIF1
positive regulation of canonical Wnt signaling pathway (GO:0090263)	1	1.30552	1.61772	SMURF2;PSMA1;TBL1XR1;PSME1;PSME2;LGR6;PSMB9
transforming growth factor beta receptor signaling pathway (GO:0007179)	1	1.3865	1.70353	TGFBR3;TWSG1;SRC;GCNT2;PTPRK
positive regulation of ubiquitin-protein ligase activity involved in regulation of mitotic cell cycle transition (GO:0051437)	1	1.3865	1.70353	PSMA1;CDC27;PSME1;PSME2;PSMB9
positive regulation of JNK cascade (GO:0046330)	1	1.3865	1.70353	NCF1;HMGB1;NOD2;TNF;CTGF
positive regulation of apoptotic signaling pathway (GO:2001235)	1	1.3865	1.70353	TNFSF10;CTSH;LGALS9;BAK1;PML
cellular macromolecule biosynthetic process (GO:0034645)	1	1.14849	1.40792	RPL4;TSFM;WARS;RPL21;RPL23;TREX1;PABPC4;RPL11;RPS3A;GTPBP2;GTPBP1;HARS2;RPL6;TOPORS;EEF1A1;RSL1D1;TIMELESS;KAT7;RPL27;RPS11
sensory organ development (GO:0007423)	1	1.58061	1.92977	MAFB;SCO2;HIPK1
ameboidal-type cell migration (GO:0001667)	1	1.58061	1.92977	CENPV;SEMA4C;SRGAP2
positive regulation of Ras protein signal transduction (GO:0046579)	1	1.58061	1.92977	RASGEF1A;F2R;ARRB1
regulation of cholesterol biosynthetic process (GO:0045540)	1	1.58061	1.92977	SQLE;SCD;SREBF2
negative regulation of transport (GO:0051051)	1	1.58061	1.92977	BST2;INPP5K;LILRB1
regulation of protein dephosphorylation (GO:0035304)	1	1.58061	1.92977	ANKLE2;PPP1R11;GBA
receptor metabolic process (GO:0043112)	1	1.45344	1.76976	SNX1;FCER1G;LILRB1;TNF
autophagosome assembly (GO:0000045)	1	1.45344	1.76976	GABARAPL1;MAP1LC3A;TP53INP2;ULK3
integrin-mediated signaling pathway (GO:0007229)	1	1.45344	1.76976	CEACAM1;ADAMTS1;SRC;TXK
protein stabilization (GO:0050821)	1	1.24785	1.51942	SWSAP1;CDKN1A;CREB1;RPL23;RPL11;GOLGA7;GTPBP4;TRIM44;SMAD7
glycolytic process (GO:0006096)	1	1.83259	2.21516	PGK1;ENO2
lamellipodium assembly (GO:0030032)	1	1.83259	2.21516	CYFIP1;SRGAP2
vitamin transport (GO:0051180)	1	1.83259	2.21516	SLC5A6;TCN2
cellular nitrogen compound biosynthetic process (GO:0044271)	1	1.83259	2.21516	GCH1;GBA
cellular response to ammonium ion (GO:0071242)	1	1.83259	2.21516	CASP7;CASP3
negative regulation of signal transduction in absence of ligand (GO:1901099)	1	1.83259	2.21516	IFI6;TNF
apoptotic nuclear changes (GO:0030262)	1	1.83259	2.21516	CASP3;HMGB1
folic acid-containing compound metabolic process (GO:0006760)	1	1.83259	2.21516	MTHFD1;ATPIF1
negative regulation of extrinsic apoptotic signaling pathway in absence of ligand (GO:2001240)	1	1.83259	2.21516	IFI6;TNF
negative regulation of axonogenesis (GO:0050771)	1	1.83259	2.21516	NGFR;GDI1
positive regulation of ion transmembrane transporter activity (GO:0032414)	1	1.83259	2.21516	ABCB1;STK39
cellular response to amyloid-beta (GO:1904646)	1	1.83259	2.21516	NGFR;IGF1R
NAD metabolic process (GO:0019674)	1	1.83259	2.21516	KYNU;KMO
cholesterol efflux (GO:0033344)	1	1.83259	2.21516	NPC2;ABCG2
regulation of transcription elongation from RNA polymerase II promoter (GO:0034243)	1	1.83259	2.21516	RTF1;BRD4
ERAD pathway (GO:0036503)	1	1.36849	1.63845	RNF103;HSPA5;DERL1;FBXO6;DZIP3
regulation of cytokinesis (GO:0032465)	1	1.36849	1.63845	CENPV;PRKCE;VPS4A;PKP4;RAB11FIP3
regulation of cell death (GO:0010941)	1	1.31718	1.56666	SAP30BP;CCL5;CTSZ;ZC3H12A;DHCR24;CTGF
epithelium development (GO:0060429)	1	1.28281	1.52418	CBR1;MTHFD1;STAT1;PTCH1;TIMELESS;PGK1;JAK2
vesicle-mediated transport (GO:0016192)	1	1.13084	1.33767	SPAG9;NAPA;DTX3L;MGRN1;VPS4A;AGAP1;RAB39B;ARAP3;AP2A1;SNX30;RAB22A;SYTL2;NECAP2;SNX1;ADAP2;CLTCL1;RAB13;ANKFY1;VAMP5;YKT6;LDLR;RAB11FIP3
dicarboxylic acid metabolic process (GO:0043648)	1	1.4288	1.68852	MTHFD1;GPT2;ADHFE1;IDH2
regulation of cholesterol metabolic process (GO:0090181)	1	1.54206	1.81544	SQLE;SCD;SREBF2
negative regulation of cell projection organization (GO:0031345)	1	1.54206	1.81544	NGFR;GFI1;TRPV4
regulation of protein localization (GO:0032880)	1	1.54206	1.81544	RSL1D1;TRIM5;VPS4A
gluconeogenesis (GO:0006094)	1	1.54206	1.81544	SLC25A1;PGK1;ENO2
bicarbonate transport (GO:0015701)	1	1.54206	1.81544	CA12;CA4;SLC4A4
positive regulation of cell division (GO:0051781)	1	1.54206	1.81544	CENPV;PRKCE;PKP4
telomere organization (GO:0032200)	1	1.54206	1.81544	SP100;TINF2;TERF2IP
regulation of transcription from RNA polymerase II promoter in response to hypoxia (GO:0061418)	1	1.35095	1.57614	EGLN1;PSMA1;PSME1;PSME2;PSMB9
negative regulation of inflammatory response (GO:0050728)	1	1.35095	1.57614	ZC3H12A;GBA;CXCL17;NLRC3;NOD2
sphingolipid metabolic process (GO:0006665)	1	1.27176	1.47958	CERK;SPTLC2;GM2A;ELOVL4;GBA;SPTSSB;ST6GALNAC6
positive regulation of cell differentiation (GO:0045597)	1	1.19496	1.3777	SPAG9;IFITM1;CEACAM1;RGCC;CREB1;CDH2;ZBTB16;ZC3H12A;GCNT2;CMKLR1;CTGF
dendritic spine organization (GO:0097061)	1	1.75623	2.02125	EPHB2;IGF1R
cellular modified amino acid biosynthetic process (GO:0042398)	1	1.75623	2.02125	PLSCR1;ATPIF1
proteasomal ubiquitin-independent protein catabolic process (GO:0010499)	1	1.75623	2.02125	PSMA1;PSMB9
positive regulation of DNA-templated transcription, elongation (GO:0032786)	1	1.75623	2.02125	RTF1;BRD4
intrinsic apoptotic signaling pathway in response to endoplasmic reticulum stress (GO:0070059)	1	1.75623	2.02125	TMEM117;BAK1
macromolecule modification (GO:0043412)	1	1.75623	2.02125	ST3GAL5;ST6GALNAC6
regulation of epidermal growth factor-activated receptor activity (GO:0007176)	1	1.75623	2.02125	NCF1;EREG
positive regulation of endopeptidase activity (GO:0010950)	1	1.75623	2.02125	PSME1;PSME2
eosinophil chemotaxis (GO:0048245)	1	1.75623	2.02125	CCL5;CCL2
negative regulation of endothelial cell apoptotic process (GO:2000352)	1	1.75623	2.02125	ANGPT1;GAS6
eosinophil migration (GO:0072677)	1	1.75623	2.02125	CCL5;CCL2
mucosal immune response (GO:0002385)	1	1.75623	2.02125	FFAR3;FFAR2
fatty acid derivative biosynthetic process (GO:1901570)	1	1.75623	2.02125	SLC25A1;SCD
actin nucleation (GO:0045010)	1	1.75623	2.02125	ARPC5;IQGAP2
regulation of cardiac muscle cell action potential (GO:0098901)	1	1.75623	2.02125	NOS1AP;ATP2A2
transition metal ion homeostasis (GO:0055076)	1	1.75623	2.02125	NEO1;ATOX1
cytoplasmic pattern recognition receptor signaling pathway (GO:0002753)	1	1.75623	2.02125	TAB3;NOD2
positive regulation of microtubule polymerization (GO:0031116)	1	1.75623	2.02125	ARL2;MAPRE1
histone monoubiquitination (GO:0010390)	1	1.75623	2.02125	DDB1;DTX3L
response to glucocorticoid (GO:0051384)	1	1.75623	2.02125	IL1RN;TNF
ear morphogenesis (GO:0042471)	1	1.75623	2.02125	HOXA1;EPHB2
Golgi to plasma membrane protein transport (GO:0043001)	1	1.75623	2.02125	BBS2;GOLGA7
negative regulation of developmental growth (GO:0048640)	1	1.75623	2.02125	BBS2;PTCH1
ATP generation from ADP (GO:0006757)	1	1.75623	2.02125	PGK1;ENO2
regulation of stress fiber assembly (GO:0051492)	1	1.40499	1.61156	RGCC;PPFIA1;INPP5K;CTGF
response to reactive oxygen species (GO:0000302)	1	1.40499	1.61156	EGLN1;NCF1;PTPRK;MPV17
anaphase-promoting complex-dependent catabolic process (GO:0031145)	1	1.33385	1.51645	PSMA1;CDC27;PSME1;PSME2;PSMB9
response to UV (GO:0009411)	1	1.29029	1.46538	UVSSA;ZBTB1;PTPRK;BAK1;MAP2K7;MAPK13
translesion synthesis (GO:0019985)	1	1.50534	1.70921	ZBTB1;UBE2L6;ISG15
regulation of protein modification process (GO:0031399)	1	1.50534	1.70921	STAT2;SESN2;PML
regulation of DNA methylation (GO:0044030)	1	2.63435	2.98325	KDM1B
Golgi to lysosome transport (GO:0090160)	1	2.63435	2.98325	ANKFY1
biomineral tissue development (GO:0031214)	1	2.63435	2.98325	FAM20A
positive regulation of macrophage differentiation (GO:0045651)	1	2.63435	2.98325	PRKCA
regulation of fibroblast apoptotic process (GO:2000269)	1	2.63435	2.98325	GAS6
mast cell activation involved in immune response (GO:0002279)	1	2.63435	2.98325	MILR1
stress-induced premature senescence (GO:0090400)	1	2.63435	2.98325	CDKN1A
positive regulation of isotype switching (GO:0045830)	1	2.63435	2.98325	TNFSF13
integrin activation (GO:0033622)	1	2.63435	2.98325	MZB1
cellular response to interleukin-21 (GO:0098757)	1	2.63435	2.98325	STAT1
galactose catabolic process (GO:0019388)	1	2.63435	2.98325	GALK1
T-helper 17 cell differentiation (GO:0072539)	1	2.63435	2.98325	SLAMF6
endodermal cell fate commitment (GO:0001711)	1	2.63435	2.98325	RTF1
translocation of molecules into host (GO:0044417)	1	2.63435	2.98325	THOC6
positive regulation of steroid biosynthetic process (GO:0010893)	1	2.63435	2.98325	TNF
intestinal cholesterol absorption (GO:0030299)	1	2.63435	2.98325	LDLR
negative regulation of potassium ion transmembrane transporter activity (GO:1901017)	1	2.63435	2.98325	STK39
negative regulation of activated T cell proliferation (GO:0046007)	1	2.63435	2.98325	LGALS9
interleukin-21-mediated signaling pathway (GO:0038114)	1	2.63435	2.98325	STAT1
imidazole-containing compound catabolic process (GO:0052805)	1	2.63435	2.98325	HAL
negative regulation of protein complex disassembly (GO:0043242)	1	2.63435	2.98325	TNF
protein localization to microtubule (GO:0035372)	1	2.63435	2.98325	MAPRE1
phagolysosome assembly (GO:0001845)	1	2.63435	2.98325	RAB20
cellular response to UV-B (GO:0071493)	1	2.63435	2.98325	CDKN1A
isoprenoid metabolic process (GO:0006720)	1	2.63435	2.98325	PDSS1
regulation of cytoplasmic transport (GO:1903649)	1	2.63435	2.98325	SRC
positive regulation of cAMP-mediated signaling (GO:0043950)	1	2.63435	2.98325	CXCL10
desensitization of G-protein coupled receptor protein signaling pathway (GO:0002029)	1	2.63435	2.98325	ARRB1
regulation of transcription from RNA polymerase II promoter in response to oxidative stress (GO:0043619)	1	2.63435	2.98325	SESN2
regulation of toll-like receptor 2 signaling pathway (GO:0034135)	1	2.63435	2.98325	CYBA
positive regulation of IRE1-mediated unfolded protein response (GO:1903896)	1	2.63435	2.98325	BAK1
isoprenoid biosynthetic process (GO:0008299)	1	2.63435	2.98325	PDSS1
genetic imprinting (GO:0071514)	1	2.63435	2.98325	KDM1B
cell junction maintenance (GO:0034331)	1	2.63435	2.98325	F2R
protein localization to microtubule cytoskeleton (GO:0072698)	1	2.63435	2.98325	MAPRE1
negative regulation of hippo signaling (GO:0035331)	1	2.63435	2.98325	DLG5
positive regulation of tumor necrosis factor biosynthetic process (GO:0042535)	1	2.63435	2.98325	SPN
cellular response to epinephrine stimulus (GO:0071872)	1	2.63435	2.98325	ATP2B4
negative regulation of biosynthetic process (GO:0009890)	1	2.63435	2.98325	CEACAM1
histidine catabolic process (GO:0006548)	1	2.63435	2.98325	HAL
diol biosynthetic process (GO:0034312)	1	2.63435	2.98325	GBA
tyrosine phosphorylation of STAT protein (GO:0007260)	1	2.63435	2.98325	JAK2
early endosome to Golgi transport (GO:0034498)	1	2.63435	2.98325	SNX1
sphingosine biosynthetic process (GO:0046512)	1	2.63435	2.98325	GBA
positive regulation of regulatory T cell differentiation (GO:0045591)	1	2.63435	2.98325	LILRB4
heterochromatin assembly (GO:0031507)	1	2.63435	2.98325	CENPV
inositol phosphate catabolic process (GO:0071545)	1	2.63435	2.98325	INPP5K
positive regulation of monocyte differentiation (GO:0045657)	1	2.63435	2.98325	CD74
positive regulation of vasculogenesis (GO:2001214)	1	2.63435	2.98325	CEACAM1
histidine metabolic process (GO:0006547)	1	2.63435	2.98325	HAL
alpha-amino acid biosynthetic process (GO:1901607)	1	2.63435	2.98325	MTHFD1
phospholipid scrambling (GO:0017121)	1	2.63435	2.98325	PLSCR1
leptin-mediated signaling pathway (GO:0033210)	1	2.63435	2.98325	BBS2
regulation of sensory perception (GO:0051931)	1	2.63435	2.98325	F2R
peptidyl-diphthamide metabolic process (GO:0017182)	1	2.63435	2.98325	DPH2
mast cell degranulation (GO:0043303)	1	2.63435	2.98325	MILR1
calcium ion import into cytosol (GO:1902656)	1	2.63435	2.98325	ATP2B4
nucleotide phosphorylation (GO:0046939)	1	2.63435	2.98325	CMPK2
acid secretion (GO:0046717)	1	2.63435	2.98325	ABCB4
regulation of dendritic cell antigen processing and presentation (GO:0002604)	1	2.63435	2.98325	NOD2
bone resorption (GO:0045453)	1	2.63435	2.98325	SRC
regulation of T-helper 2 cell differentiation (GO:0045628)	1	2.63435	2.98325	TNFSF4
regulation of amyloid fibril formation (GO:1905906)	1	2.63435	2.98325	LDLR
positive regulation of TORC1 signaling (GO:1904263)	1	2.63435	2.98325	SEH1L
peptidyl-diphthamide biosynthetic process from peptidyl-histidine (GO:0017183)	1	2.63435	2.98325	DPH2
calcium ion import across plasma membrane (GO:0098703)	1	2.63435	2.98325	ATP2B4
phosphatidylinositol-3-phosphate biosynthetic process (GO:0036092)	1	2.63435	2.98325	PIK3CB
viral mRNA export from host cell nucleus (GO:0046784)	1	2.63435	2.98325	THOC6
negative regulation of telomerase activity (GO:0051974)	1	2.63435	2.98325	SRC
regulation of peroxisome proliferator activated receptor signaling pathway (GO:0035358)	1	2.63435	2.98325	PLIN5
pantothenate metabolic process (GO:0015939)	1	2.63435	2.98325	SLC5A6
response to vitamin D (GO:0033280)	1	2.63435	2.98325	SPP1
regulation of cardiac muscle cell action potential involved in regulation of contraction (GO:0098909)	1	2.63435	2.98325	ATP2A2
regulation of vascular associated smooth muscle cell migration (GO:1904752)	1	2.63435	2.98325	DOCK4
positive regulation of extracellular matrix assembly (GO:1901203)	1	2.63435	2.98325	RGCC
negative regulation of appetite (GO:0032099)	1	2.63435	2.98325	BBS2
regulation of calcium ion transmembrane transport via high voltage-gated calcium channel (GO:1902514)	1	2.63435	2.98325	NOS1AP
regulation of chaperone-mediated autophagy (GO:1904714)	1	2.63435	2.98325	EEF1A1
nucleoside diphosphate phosphorylation (GO:0006165)	1	2.63435	2.98325	CMPK2
response to epinephrine (GO:0071871)	1	2.63435	2.98325	ATP2B4
positive regulation of membrane potential (GO:0045838)	1	2.63435	2.98325	TCL1A
myelin maintenance (GO:0043217)	1	2.63435	2.98325	EPB41L3
negative regulation of platelet aggregation (GO:0090331)	1	2.63435	2.98325	CEACAM1
amyloid fibril formation (GO:1990000)	1	2.63435	2.98325	RIPK3
positive regulation of alpha-beta T cell differentiation (GO:0046638)	1	2.63435	2.98325	TNFSF4
positive regulation of transforming growth factor beta production (GO:0071636)	1	2.63435	2.98325	LGALS9
coronary vasculature morphogenesis (GO:0060977)	1	2.63435	2.98325	TGFBR3
regulation of PERK-mediated unfolded protein response (GO:1903897)	1	2.63435	2.98325	HSPA5
desmosome organization (GO:0002934)	1	2.63435	2.98325	PRKCA
negative regulation of execution phase of apoptosis (GO:1900118)	1	2.63435	2.98325	RFFL
regulation of MyD88-independent toll-like receptor signaling pathway (GO:0034127)	1	2.63435	2.98325	IRF7
spleen development (GO:0048536)	1	2.63435	2.98325	RIPK3
regulation of cellular ketone metabolic process (GO:0010565)	1	1.38196	1.53861	PSMA1;PSME1;PSME2;PSMB9
regulation of hydrolase activity (GO:0051336)	1	1.31718	1.45926	FGD6;ATPIF1;ARHGAP35;RAP1GAP;FGD2
cellular response to hormone stimulus (GO:0032870)	1	1.31718	1.45926	SRC;LMO2;CTSH;INPP5K;SIK2
organophosphate ester transport (GO:0015748)	1	1.68599	1.84874	NPC2;LDLR
canonical glycolysis (GO:0061621)	1	1.68599	1.84874	PGK1;ENO2
protein import into nucleus, translocation (GO:0000060)	1	1.68599	1.84874	TNF;IPO4
glial cell differentiation (GO:0010001)	1	1.68599	1.84874	CDH2;GPR157
lamellipodium organization (GO:0097581)	1	1.68599	1.84874	CYFIP1;SNX1
response to amyloid-beta (GO:1904645)	1	1.68599	1.84874	NGFR;IGF1R
positive regulation of nuclear division (GO:0051785)	1	1.68599	1.84874	RGCC;EREG
positive regulation of filopodium assembly (GO:0051491)	1	1.68599	1.84874	TENM1;AGRN
response to alcohol (GO:0097305)	1	1.68599	1.84874	TGFBR3;ABCA2
positive regulation of interleukin-1 beta secretion (GO:0050718)	1	1.68599	1.84874	NOD2;LGALS9
negative regulation of cellular protein localization (GO:1903828)	1	1.68599	1.84874	TRIM40;LILRB4
cellular response to epidermal growth factor stimulus (GO:0071364)	1	1.68599	1.84874	EEF1A1;INPP5K
regulation of potassium ion transmembrane transporter activity (GO:1901016)	1	1.68599	1.84874	KCNG1;STK39
negative regulation of insulin receptor signaling pathway (GO:0046627)	1	1.68599	1.84874	SOCS3;INPP5K
positive regulation of Rho protein signal transduction (GO:0035025)	1	1.68599	1.84874	F2R;ARRB1
peptidyl-tyrosine dephosphorylation (GO:0035335)	1	1.68599	1.84874	DUSP1;DUSP6
positive regulation of calcium ion transmembrane transport (GO:1904427)	1	1.68599	1.84874	CXCL10;F2R
positive regulation of nitric oxide biosynthetic process (GO:0045429)	1	1.68599	1.84874	NOS1AP;TNF
positive regulation of nitric oxide metabolic process (GO:1904407)	1	1.68599	1.84874	NOS1AP;TNF
regulation of protein import into nucleus (GO:0042306)	1	1.68599	1.84874	MDFIC;ZC3H12A
glycolytic process through glucose-6-phosphate (GO:0061620)	1	1.68599	1.84874	PGK1;ENO2
signal peptide processing (GO:0006465)	1	1.68599	1.84874	SPCS3;GAS6
glucose catabolic process to pyruvate (GO:0061718)	1	1.68599	1.84874	PGK1;ENO2
positive regulation of phosphatidylinositol 3-kinase activity (GO:0043552)	1	1.68599	1.84874	FLT3;NOD2
nucleotide-binding domain, leucine rich repeat containing receptor signaling pathway (GO:0035872)	1	1.68599	1.84874	TAB3;NOD2
neutral amino acid transport (GO:0015804)	1	1.68599	1.84874	SLC6A9;SLC43A1
membrane depolarization (GO:0051899)	1	1.47034	1.61038	CACNA1I;CACNB3;ATPIF1
positive regulation of protein localization to plasma membrane (GO:1903078)	1	1.47034	1.61038	PRKCE;STAC3;EPHB2
negative regulation of protein metabolic process (GO:0051248)	1	1.47034	1.61038	TRIM40;EIF2AK1;LDLR
RNA catabolic process (GO:0006401)	1	1.47034	1.61038	ISG20;PNPT1;PABPC4
central nervous system development (GO:0007417)	1	1.16543	1.27495	EOMES;ANKLE2;FXR2;RNF103;CDH2;SRC;PTCH1;ZBTB16;HESX1;ADAM22;HAPLN3;THOC6
regulation of neuron projection development (GO:0010975)	1	1.2397	1.35385	SCARB2;NGFR;CDH2;GFI1;TRPV4;ABL2;ARHGAP35
post-translational protein modification (GO:0043687)	1	1.12163	1.22246	WSB2;SDC2;ZBTB16;SHISA5;COPS7A;PSMB9;DDB1;SOCS3;COPS3;LGALS1;PSMA1;CDH2;RAB13;PSME1;SPP1;PSME2;FBXO6;GAS6;COPS8
positive regulation of programmed cell death (GO:0043068)	1	1.14804	1.25068	NGFR;ARHGEF12;RIPK3;GZMA;LILRB1;FASLG;HMGB1;TNF;DUSP6;IFIT2;FGD2;PNMA1;TNFSF10;BAK1
cellular response to transforming growth factor beta stimulus (GO:0071560)	1	1.26449	1.37112	TGFBR3;TWSG1;SRC;GCNT2;PTPRK;SMAD7
cellular amide metabolic process (GO:0043603)	1	1.35967	1.46942	SLC5A6;DNPEP;CERK;CPD
DNA damage response, signal transduction by p53 class mediator resulting in cell cycle arrest (GO:0006977)	1	1.35967	1.46942	CDKN1A;RGCC;TFDP2;PML
positive regulation of binding (GO:0051099)	1	1.30091	1.40445	DTX3L;RPL11;DERL1;HMGB1;PARP9
regulation of protein ubiquitination (GO:0031396)	1	1.25197	1.32646	ANGPT1;DERL1;ISG15;ARRB1;GTPBP4;SMAD7
intrinsic apoptotic signaling pathway (GO:0097193)	1	1.25197	1.32646	CDKN1A;IFI16;TMEM117;CYCS;BAK1;TOPORS
regulation of small GTPase mediated signal transduction (GO:0051056)	1	1.20428	1.27564	ARHGEF12;GDI1;SRC;ARAP3;PIK3R2;SRGAP2;ARHGAP35;FGD2
amide biosynthetic process (GO:0043604)	1	1.43692	1.51832	SPTLC2;GBA;ATPIF1
hexose biosynthetic process (GO:0019319)	1	1.43692	1.51832	SLC25A1;PGK1;ENO2
unsaturated fatty acid metabolic process (GO:0033559)	1	1.43692	1.51832	DAGLA;SCD;PLA2G4C
regulation of dendrite morphogenesis (GO:0048814)	1	1.43692	1.51832	FXR2;SDC2;GORASP1
positive regulation of macroautophagy (GO:0016239)	1	1.43692	1.51832	SPTLC2;SESN1;SESN2
positive regulation of intracellular transport (GO:0032388)	1	1.43692	1.51832	TENM1;CAPN10;BAK1
protein N-linked glycosylation via asparagine (GO:0018279)	1	1.43692	1.51832	ST3GAL5;ASGR2;ST6GALNAC6
carboxylic acid biosynthetic process (GO:0046394)	1	1.43692	1.51832	ABCC5;GPT2;ATPIF1
regulation of steroid biosynthetic process (GO:0050810)	1	1.43692	1.51832	SQLE;SCD;SREBF2
sprouting angiogenesis (GO:0002040)	1	1.43692	1.51832	NR4A1;RNF213;ANGPT1
positive regulation of cell cycle (GO:0045787)	1	1.28505	1.3519	SRPK2;CCNY;RPL23;PRKCA;TRIM21
retrograde transport, endosome to Golgi (GO:0042147)	1	1.28505	1.3519	SPAG9;SNX1;CLTCL1;ANKFY1;YKT6
ephrin receptor signaling pathway (GO:0048013)	1	1.28505	1.3519	SRC;SDC2;AP2A1;ARPC5;EPHB2
carbohydrate homeostasis (GO:0033500)	1	1.33808	1.40377	NGFR;OAS1;INPP5K;FFAR2
iron ion homeostasis (GO:0055072)	1	1.33808	1.40377	TMEM199;ATP6V0D1;NEO1;ABCG2
positive regulation of nucleic acid-templated transcription (GO:1903508)	1	1.09152	1.14399	SP100;NCF1;TNF;FAM129B;TP53INP2;TBX21;SPP1;INPP5K;MYBL1;TRIM44;EOMES;CD74;DTX3L;STAT1;ZBTB16;F2R;PARP9;TRERF1;PIAS2;CREB1;MDFIC;KLHL6;TBL1XR1;IRF7;TCF4;ATF5
regulation of transcription regulatory region DNA binding (GO:2000677)	1	1.62114	1.69467	TRIM6;FAM129B
regulation of pri-miRNA transcription from RNA polymerase II promoter (GO:1902893)	1	1.62114	1.69467	NGFR;LILRB4
positive regulation of wound healing (GO:0090303)	1	1.62114	1.69467	PRKCE;F2R
response to ketone (GO:1901654)	1	1.62114	1.69467	TGFBR3;ABCB4
regulation of supramolecular fiber organization (GO:1902903)	1	1.62114	1.69467	ARL2;ARHGAP35
phosphatidylethanolamine acyl-chain remodeling (GO:0036152)	1	1.62114	1.69467	PLA2G12A;PLA2G4C
endocrine system development (GO:0035270)	1	1.62114	1.69467	MDK;HESX1
negative regulation of telomere maintenance via telomere lengthening (GO:1904357)	1	1.62114	1.69467	SRC;TINF2
inositol metabolic process (GO:0006020)	1	2.34165	2.42894	SLC5A3
secretory granule organization (GO:0033363)	1	2.34165	2.42894	F2R
negative regulation of serine-type endopeptidase activity (GO:1900004)	1	2.34165	2.42894	SPINK8
negative regulation of phagocytosis (GO:0050765)	1	2.34165	2.42894	HMGB1
regulation of protein acetylation (GO:1901983)	1	2.34165	2.42894	TERF2IP
regulation of macrophage cytokine production (GO:0010935)	1	2.34165	2.42894	CD74
ATF6-mediated unfolded protein response (GO:0036500)	1	2.34165	2.42894	HSPA5
positive regulation of voltage-gated potassium channel activity (GO:1903818)	1	2.34165	2.42894	NOS1AP
regulation of interleukin-6 biosynthetic process (GO:0045408)	1	2.34165	2.42894	EREG
lactation (GO:0007595)	1	2.34165	2.42894	PRLR
negative regulation of pri-miRNA transcription from RNA polymerase II promoter (GO:1902894)	1	2.34165	2.42894	LILRB4
sarcoplasmic reticulum calcium ion transport (GO:0070296)	1	2.34165	2.42894	ATP2A2
regulation of T-helper 1 type immune response (GO:0002825)	1	2.34165	2.42894	IL27
positive regulation of coagulation (GO:0050820)	1	2.34165	2.42894	F2R
regulation of leukocyte mediated cytotoxicity (GO:0001910)	1	2.34165	2.42894	RIPK3
positive regulation of long-term synaptic potentiation (GO:1900273)	1	2.34165	2.42894	EPHB2
positive regulation of immunoglobulin secretion (GO:0051024)	1	2.34165	2.42894	TNFSF4
regulation of integrin activation (GO:0033623)	1	2.34165	2.42894	SRC
maintenance of protein localization in endoplasmic reticulum (GO:0035437)	1	2.34165	2.42894	HSPA5
central nervous system neuron development (GO:0021954)	1	2.34165	2.42894	ARHGAP35
sphingoid biosynthetic process (GO:0046520)	1	2.34165	2.42894	GBA
establishment of viral latency (GO:0019043)	1	2.34165	2.42894	IRF7
regulation of sensory perception of pain (GO:0051930)	1	2.34165	2.42894	F2R
myelin assembly (GO:0032288)	1	2.34165	2.42894	EPB41L3
L-ascorbic acid metabolic process (GO:0019852)	1	2.34165	2.42894	SLC2A1
nicotinamide nucleotide biosynthetic process (GO:0019359)	1	2.34165	2.42894	KYNU
protein polyglutamylation (GO:0018095)	1	2.34165	2.42894	CEP41
virion attachment to host cell (GO:0019062)	1	2.34165	2.42894	GAS6
negative regulation of phosphatidylinositol 3-kinase signaling (GO:0014067)	1	2.34165	2.42894	NLRC3
nucleoside phosphate biosynthetic process (GO:1901293)	1	2.34165	2.42894	CMPK2
positive regulation of T cell chemotaxis (GO:0010820)	1	2.34165	2.42894	CCL5
positive regulation of natural killer cell mediated immune response to tumor cell (GO:0002857)	1	2.34165	2.42894	CD226
protein localization to vacuole (GO:0072665)	1	2.34165	2.42894	KPTN
myeloid leukocyte mediated immunity (GO:0002444)	1	2.34165	2.42894	SERPINB9
nucleoside triphosphate biosynthetic process (GO:0009142)	1	2.34165	2.42894	CMPK2
glycine transport (GO:0015816)	1	2.34165	2.42894	SLC6A9
interleukin-23-mediated signaling pathway (GO:0038155)	1	2.34165	2.42894	JAK2
intestinal lipid absorption (GO:0098856)	1	2.34165	2.42894	LDLR
negative regulation of protein sumoylation (GO:0033234)	1	2.34165	2.42894	PIAS3
negative regulation of alcohol biosynthetic process (GO:1902931)	1	2.34165	2.42894	GFI1
atrioventricular valve development (GO:0003171)	1	2.34165	2.42894	ZFPM1
regulation of natural killer cell activation (GO:0032814)	1	2.34165	2.42894	PTPN22
positive regulation of hemostasis (GO:1900048)	1	2.34165	2.42894	F2R
negative regulation of heterotypic cell-cell adhesion (GO:0034115)	1	2.34165	2.42894	IL1RN
regulation of cell-cell adhesion involved in gastrulation (GO:0070587)	1	2.34165	2.42894	IL1RN
negative regulation of vascular endothelial growth factor receptor signaling pathway (GO:0030948)	1	2.34165	2.42894	FAM129B
toll-like receptor 3 signaling pathway (GO:0034138)	1	2.34165	2.42894	UNC93B1
regulation of cell-cell adhesion mediated by cadherin (GO:2000047)	1	2.34165	2.42894	RGCC
cholesterol catabolic process (GO:0006707)	1	2.34165	2.42894	TRERF1
granulocyte activation (GO:0036230)	1	2.34165	2.42894	CCL5
hexose catabolic process (GO:0019320)	1	2.34165	2.42894	GALK1
negative regulation of lipid localization (GO:1905953)	1	2.34165	2.42894	TNF
regulation of helicase activity (GO:0051095)	1	2.34165	2.42894	IFIT1
mitral valve morphogenesis (GO:0003183)	1	2.34165	2.42894	ZFPM1
negative regulation of potassium ion transmembrane transport (GO:1901380)	1	2.34165	2.42894	STK39
cellular response to acidic pH (GO:0071468)	1	2.34165	2.42894	RAB11FIP5
mesodermal cell differentiation (GO:0048333)	1	2.34165	2.42894	ITGB4
antigen processing and presentation of exogenous peptide antigen via MHC class I, TAP-independent (GO:0002480)	1	2.34165	2.42894	HLA-A
negative regulation of serine-type peptidase activity (GO:1902572)	1	2.34165	2.42894	SPINK8
proton-transporting V-type ATPase complex assembly (GO:0070070)	1	2.34165	2.42894	TM9SF4
lipoprotein biosynthetic process (GO:0042158)	1	2.34165	2.42894	PORCN
cytoskeletal anchoring at plasma membrane (GO:0007016)	1	2.34165	2.42894	EPB41L3
serine family amino acid catabolic process (GO:0009071)	1	2.34165	2.42894	SDSL
sphingosine metabolic process (GO:0006670)	1	2.34165	2.42894	GBA
DNA topological change (GO:0006265)	1	2.34165	2.42894	HMGB1
vitamin transmembrane transport (GO:0035461)	1	2.34165	2.42894	SLC5A6
negative regulation of interleukin-17 production (GO:0032700)	1	2.34165	2.42894	TNFSF4
regulation of immunoglobulin secretion (GO:0051023)	1	2.34165	2.42894	TNFSF4
small RNA loading onto RISC (GO:0070922)	1	2.34165	2.42894	ADAR
negative regulation of leukocyte chemotaxis (GO:0002689)	1	2.34165	2.42894	STAP1
RNA destabilization (GO:0050779)	1	2.34165	2.42894	GIGYF2
vacuolar proton-transporting V-type ATPase complex assembly (GO:0070072)	1	2.34165	2.42894	TM9SF4
acidic amino acid transport (GO:0015800)	1	2.34165	2.42894	SLC1A3
megakaryocyte differentiation (GO:0030219)	1	2.34165	2.42894	ZFPM1
positive regulation of protein sumoylation (GO:0033235)	1	2.34165	2.42894	PIAS3
regulation of organ growth (GO:0046620)	1	2.34165	2.42894	DUSP6
neuronal ion channel clustering (GO:0045161)	1	2.34165	2.42894	AGRN
microtubule anchoring at centrosome (GO:0034454)	1	2.34165	2.42894	CEP19
negative regulation of mitotic nuclear division (GO:0045839)	1	2.34165	2.42894	RGCC
sterol catabolic process (GO:0016127)	1	2.34165	2.42894	TRERF1
regulation of endothelial cell differentiation (GO:0045601)	1	2.34165	2.42894	CEACAM1
positive regulation of natural killer cell mediated cytotoxicity directed against tumor cell target (GO:0002860)	1	2.34165	2.42894	CD226
regulation of morphogenesis of an epithelium (GO:1905330)	1	2.34165	2.42894	CXCL10
regulation of cysteine-type endopeptidase activity involved in apoptotic signaling pathway (GO:2001267)	1	2.34165	2.42894	LGALS9
mitochondrion morphogenesis (GO:0070584)	1	2.34165	2.42894	PNPT1
positive regulation of ion transmembrane transport (GO:0034767)	1	2.34165	2.42894	STK39
negative regulation of signaling (GO:0023057)	1	1.26957	1.30151	FLT3;MVP;BRAF;EPHB2;IGF1R
positive regulation of protein ubiquitination (GO:0031398)	1	1.26957	1.30151	ANGPT1;DERL1;DCUN1D2;TOPORS;SMAD7
peptidyl-asparagine modification (GO:0018196)	1	1.40499	1.43248	ST3GAL5;ASGR2;ST6GALNAC6
nicotinamide nucleotide metabolic process (GO:0046496)	1	1.40499	1.43248	PGK1;ENO2;KMO
positive regulation of protein polymerization (GO:0032273)	1	1.31718	1.34143	TENM1;PRKCE;ARL2;MAPRE1
homophilic cell adhesion via plasma membrane adhesion molecules (GO:0007156)	1	1.31718	1.34143	CEACAM1;CDH2;CADM1;CD226
positive regulation of angiogenesis (GO:0045766)	1	1.22766	1.24174	CD40;RRAS;ZC3H12A;CTSH;PRKCA;HIPK1
positive regulation of supramolecular fiber organization (GO:1902905)	1	1.25445	1.25317	TENM1;PRKCE;TRPV4;ARL2;MAPRE1
activation of GTPase activity (GO:0090630)	1	1.25445	1.25317	SGSM1;CCDC125;ADPRH;TBC1D8;RANGAP1
phosphatidylinositol phosphorylation (GO:0046854)	1	1.5611	1.55659	PIK3R2;PIK3CB
positive regulation of lipid kinase activity (GO:0090218)	1	1.5611	1.55659	FLT3;NOD2
negative regulation of small GTPase mediated signal transduction (GO:0051058)	1	1.5611	1.55659	MAPKAP1;EPHB2
modulation by host of viral transcription (GO:0043921)	1	1.5611	1.55659	CCL5;INPP5K
phagosome acidification (GO:0090383)	1	1.5611	1.55659	RAB20;ATP6V0D1
regulation of extrinsic apoptotic signaling pathway in absence of ligand (GO:2001239)	1	1.5611	1.55659	IFI6;TNF
release of sequestered calcium ion into cytosol (GO:0051209)	1	1.5611	1.55659	F2R;FASLG
microtubule polymerization (GO:0046785)	1	1.5611	1.55659	TRPV4;TUBG2
phosphatidylserine metabolic process (GO:0006658)	1	1.5611	1.55659	PLA2G12A;PLSCR1
regulation of protein targeting to membrane (GO:0090313)	1	1.5611	1.55659	GDI1;INPP5K
protein localization to chromosome (GO:0034502)	1	1.5611	1.55659	TINF2;TERF2IP
regulation of autophagy of mitochondrion (GO:1903146)	1	1.5611	1.55659	HAX1;SREBF2
cellular response to topologically incorrect protein (GO:0035967)	1	1.5611	1.55659	HSPA5;HSPA14
phosphatidylcholine acyl-chain remodeling (GO:0036151)	1	1.5611	1.55659	PLA2G12A;PLA2G4C
telomere maintenance via telomere lengthening (GO:0010833)	1	1.5611	1.55659	TERF2IP;SMG6
endocytic recycling (GO:0032456)	1	1.5611	1.55659	RAB13;RAB11FIP3
negative regulation of microtubule polymerization or depolymerization (GO:0031111)	1	1.5611	1.55659	TBCD;MAPRE1
phosphate-containing compound metabolic process (GO:0006796)	1	1.15163	1.14602	PPP3CA;PLA2G4C;PGK1;INPP5K;PLCH2;PIK3CB;FAM20A;EPHB2;AGPAT1;AGPAT2
cellular response to reactive oxygen species (GO:0034614)	1	1.29691	1.28222	NCF1;PTPRK;MPV17;MAPK13
DNA synthesis involved in DNA repair (GO:0000731)	1	1.29691	1.28222	RAD51C;ZBTB1;UBE2L6;ISG15
B cell receptor signaling pathway (GO:0050853)	1	1.21585	1.20156	CD79B;LAT2;CD79A;TXK;BTK;BMX
positive regulation of protein localization to cell periphery (GO:1904377)	1	1.37444	1.35234	PRKCE;STAC3;EPHB2
positive regulation of ion transport (GO:0043270)	1	1.37444	1.35234	CCR1;CCL5;F2R
cellular protein complex assembly (GO:0043623)	1	1.17082	1.14642	ANGPT1;SRC;TBCD;ARL2;CYBA;PRLR;HOPX;EIF4B
regulation of peptidyl-tyrosine phosphorylation (GO:0050730)	1	1.2397	1.2068	CD74;HAX1;ANGPT1;SRC;JAK2
G1/S transition of mitotic cell cycle (GO:0000082)	1	1.20428	1.16276	POLE4;CDKN1A;WEE1;TFDP2;GFI1;BRD4
intracellular steroid hormone receptor signaling pathway (GO:0030518)	1	1.27726	1.22595	SRC;PMEPA1;PIAS2;PPARGC1B
cellular response to light stimulus (GO:0071482)	1	1.27726	1.22595	ZBTB1;PTPRK;BAK1;MAPK13
regulation of response to stress (GO:0080134)	1	2.10748	2.01126	ABCB1
regulation of phospholipase C activity (GO:1900274)	1	2.10748	2.01126	ABL2
male meiosis I (GO:0007141)	1	2.10748	2.01126	MYBL1
negative regulation of cholesterol transport (GO:0032375)	1	2.10748	2.01126	SREBF2
cellular response to growth hormone stimulus (GO:0071378)	1	2.10748	2.01126	JAK2
3'-UTR-mediated mRNA destabilization (GO:0061158)	1	2.10748	2.01126	ZC3H12A
chloride ion homeostasis (GO:0055064)	1	2.10748	2.01126	CA12
mitotic nuclear envelope reassembly (GO:0007084)	1	2.10748	2.01126	ANKLE2
mesoderm morphogenesis (GO:0048332)	1	2.10748	2.01126	EOMES
galactose metabolic process (GO:0006012)	1	2.10748	2.01126	GALK1
I-kappaB phosphorylation (GO:0007252)	1	2.10748	2.01126	TLR7
regulation of amyloid-beta clearance (GO:1900221)	1	2.10748	2.01126	LDLR
RNA phosphodiester bond hydrolysis, endonucleolytic (GO:0090502)	1	2.10748	2.01126	ZC3H12A
positive regulation of lipase activity (GO:0060193)	1	2.10748	2.01126	PLIN5
cell differentiation involved in metanephros development (GO:0072202)	1	2.10748	2.01126	STAT1
mitotic G1 DNA damage checkpoint (GO:0031571)	1	2.10748	2.01126	PRKDC
chylomicron assembly (GO:0034378)	1	2.10748	2.01126	PLAGL2
negative regulation of gene silencing by miRNA (GO:0060965)	1	2.10748	2.01126	ZC3H12A
T cell chemotaxis (GO:0010818)	1	2.10748	2.01126	CXCL10
regulation of urine volume (GO:0035809)	1	2.10748	2.01126	INPP5K
primary miRNA processing (GO:0031053)	1	2.10748	2.01126	SRRT
negative regulation of reproductive process (GO:2000242)	1	2.10748	2.01126	DUSP1
negative regulation of cell activation (GO:0050866)	1	2.10748	2.01126	LDLR
negative regulation of interleukin-1 beta secretion (GO:0050713)	1	2.10748	2.01126	ZC3H12A
nucleoside metabolic process (GO:0009116)	1	2.10748	2.01126	TYMP
positive regulation of reproductive process (GO:2000243)	1	2.10748	2.01126	SMURF2
DNA replication-dependent nucleosome assembly (GO:0006335)	1	2.10748	2.01126	IPO4
positive regulation of T cell receptor signaling pathway (GO:0050862)	1	2.10748	2.01126	CD226
IRES-dependent viral translational initiation (GO:0075522)	1	2.10748	2.01126	PCBP2
detection of bacterium (GO:0016045)	1	2.10748	2.01126	NOD2
complement receptor mediated signaling pathway (GO:0002430)	1	2.10748	2.01126	C3AR1
cytochrome complex assembly (GO:0017004)	1	2.10748	2.01126	CYBA
intraciliary retrograde transport (GO:0035721)	1	2.10748	2.01126	TTC21A
regulation of gene expression by genetic imprinting (GO:0006349)	1	2.10748	2.01126	KDM1B
negative regulation by host of viral process (GO:0044793)	1	2.10748	2.01126	ZC3H12A
telomere maintenance via recombination (GO:0000722)	1	2.10748	2.01126	TEP1
regulation of phospholipase activity (GO:0010517)	1	2.10748	2.01126	RGS2
ESCRT complex disassembly (GO:1904896)	1	2.10748	2.01126	VPS4A
cilium movement involved in cell motility (GO:0060294)	1	2.10748	2.01126	RSPH9
negative regulation of protein autophosphorylation (GO:0031953)	1	2.10748	2.01126	MVP
DNA replication-dependent nucleosome organization (GO:0034723)	1	2.10748	2.01126	IPO4
protein kinase A signaling (GO:0010737)	1	2.10748	2.01126	RAB13
T cell homeostasis (GO:0043029)	1	2.10748	2.01126	RIPK3
negative regulation of homotypic cell-cell adhesion (GO:0034111)	1	2.10748	2.01126	CEACAM1
regulation of neuroblast proliferation (GO:1902692)	1	2.10748	2.01126	DISC1
complement activation, lectin pathway (GO:0001867)	1	2.10748	2.01126	FCN1
negative regulation of endoplasmic reticulum unfolded protein response (GO:1900102)	1	2.10748	2.01126	HSPA5
positive regulation of adaptive immune response based on somatic recombination of immune receptors built from immunoglobulin superfamily domains (GO:0002824)	1	2.10748	2.01126	ZBTB1
regulation of lysosomal lumen pH (GO:0035751)	1	2.10748	2.01126	TMEM199
regulation of phospholipid metabolic process (GO:1903725)	1	2.10748	2.01126	PIK3R2
regulation of plasminogen activation (GO:0010755)	1	2.10748	2.01126	CTSZ
histone H2B ubiquitination (GO:0033523)	1	2.10748	2.01126	DTX3L
positive regulation of nuclease activity (GO:0032075)	1	2.10748	2.01126	BAK1
low-density lipoprotein particle receptor catabolic process (GO:0032802)	1	2.10748	2.01126	AP2A1
adrenal gland development (GO:0030325)	1	2.10748	2.01126	MDK
positive regulation of calcium ion import (GO:0090280)	1	2.10748	2.01126	CCL2
amino sugar metabolic process (GO:0006040)	1	2.10748	2.01126	GNE
regulation of myeloid leukocyte differentiation (GO:0002761)	1	2.10748	2.01126	IRF7
regulation of coagulation (GO:0050818)	1	2.10748	2.01126	F2R
regulation of cellular respiration (GO:0043457)	1	2.10748	2.01126	PNPT1
regulation of actin filament length (GO:0030832)	1	2.10748	2.01126	ARHGAP35
regulation of cytoplasmic translational elongation (GO:1900247)	1	2.10748	2.01126	DPH2
positive regulation of alcohol biosynthetic process (GO:1902932)	1	2.10748	2.01126	TNF
response to acidic pH (GO:0010447)	1	2.10748	2.01126	RAB11FIP5
L-glutamate transport (GO:0015813)	1	2.10748	2.01126	SLC1A3
aspartate family amino acid metabolic process (GO:0009066)	1	2.10748	2.01126	MTHFD1
ESCRT III complex disassembly (GO:1904903)	1	2.10748	2.01126	VPS4A
regulation of transforming growth factor beta production (GO:0071634)	1	2.10748	2.01126	LGALS9
positive regulation of cytosolic calcium ion concentration involved in phospholipase C-activating G-protein coupled signaling pathway (GO:0051482)	1	1.50534	1.43244	F2R;GPR157
positive regulation of extrinsic apoptotic signaling pathway (GO:2001238)	1	1.50534	1.43244	TNFSF10;PML
regulation of transmembrane receptor protein serine/threonine kinase signaling pathway (GO:0090092)	1	1.50534	1.43244	SMURF2;SMAD7
positive regulation of phospholipid metabolic process (GO:1903727)	1	1.50534	1.43244	FLT3;NOD2
production of miRNAs involved in gene silencing by miRNA (GO:0035196)	1	1.50534	1.43244	SRRT;ADAR
regulation of lipid biosynthetic process (GO:0046890)	1	1.50534	1.43244	CEACAM1;CREB1
nucleotide-binding oligomerization domain containing signaling pathway (GO:0070423)	1	1.50534	1.43244	TAB3;NOD2
protein K63-linked deubiquitination (GO:0070536)	1	1.50534	1.43244	ZRANB1;BRCC3
regulation of cell morphogenesis (GO:0022604)	1	1.50534	1.43244	ZRANB1;KIAA1958
regulation of actin polymerization or depolymerization (GO:0008064)	1	1.50534	1.43244	HAX1;ARHGAP35
primary neural tube formation (GO:0014020)	1	1.50534	1.43244	MTHFD1;SEMA4C
negative regulation of proteasomal protein catabolic process (GO:1901799)	1	1.50534	1.43244	LAMP3;RPL11
regulation of receptor internalization (GO:0002090)	1	1.50534	1.43244	ANGPT1;ARRB1
negative regulation of I-kappaB kinase/NF-kappaB signaling (GO:0043124)	1	1.3452	1.27745	STAT1;ZC3H12A;NLRC3
postreplication repair (GO:0006301)	1	1.3452	1.27745	ZBTB1;UBE2L6;ISG15
heterophilic cell-cell adhesion via plasma membrane cell adhesion molecules (GO:0007157)	1	1.3452	1.27745	TENM1;CADM1;CD226
cellular response to heat (GO:0034605)	1	1.3452	1.27745	HSPA5;TRPV4;HSPA14
response to glucose (GO:0009749)	1	1.3452	1.27745	IRS2;GAS6;IGF1R
G2/M transition of mitotic cell cycle (GO:0000086)	1	1.17082	1.10209	CDKN1A;WEE1;ABCB1;CCNY;CEP41;MASTL;MAPRE1
cytoskeleton organization (GO:0007010)	1	1.17082	1.10209	ZRANB1;FGD6;EPB41L3;ARAP3;CCL2;KIAA1958;FGD2
negative regulation of protein serine/threonine kinase activity (GO:0071901)	1	1.2582	1.17245	RGS2;DUSP1;GBA;INPP5K
positive regulation of endothelial cell proliferation (GO:0001938)	1	1.2582	1.17245	NR4A1;AKT3;PRKCA;HMGB1
regulation of TOR signaling (GO:0032006)	1	1.2582	1.17245	SEH1L;TNFAIP8L1;GAS6;RFFL
regulation of cyclin-dependent protein serine/threonine kinase activity (GO:0000079)	1	1.2582	1.17245	HERC5;CDKN1A;CCNY;GTPBP4
cellular response to DNA damage stimulus (GO:0006974)	1	1.08897	1.0138	CDKN1A;DTX3L;PRKDC;FANCL;TREX1;ZBTB38;ZBTB1;XPC;MASTL;TOPORS;DDB1;RAD51C;ZC3H12A;TIMELESS;IRF7;FBXO6;BAK1
positive regulation of protein ubiquitination involved in ubiquitin-dependent protein catabolic process (GO:2000060)	1	1.2112	1.11956	PSMA1;CDC27;PSME1;PSME2;PSMB9
vesicle organization (GO:0016050)	1	1.1616	1.07032	SNX1;VPS4A;SNX30;VAMP5;YKT6;RAB22A;SYTL2
negative regulation of response to stimulus (GO:0048585)	1	1.1616	1.07032	FLT3;AKT3;ZC3H12A;BRAF;NOD2;EPHB2;IGF1R
cell cycle G2/M phase transition (GO:0044839)	1	1.1616	1.07032	CDKN1A;WEE1;ABCB1;CCNY;CEP41;MASTL;MAPRE1
cellular macromolecule catabolic process (GO:0044265)	1	1.31718	1.20739	ISG20;PNPT1;PABPC4
regulation of cell cycle arrest (GO:0071156)	1	1.31718	1.20739	RGCC;FAP;RPL23
nucleotide-excision repair, preincision complex assembly (GO:0006294)	1	1.45344	1.3205	DDB1;XPC
protein alkylation (GO:0008213)	1	1.45344	1.3205	EEF1A1;ETFB
negative regulation of Notch signaling pathway (GO:0045746)	1	1.45344	1.3205	ARRB1;FAM129B
coenzyme biosynthetic process (GO:0009108)	1	1.45344	1.3205	GCH1;ATPIF1
negative regulation of epithelial cell apoptotic process (GO:1904036)	1	1.45344	1.3205	ANGPT1;GAS6
nuclear-transcribed mRNA poly(A) tail shortening (GO:0000289)	1	1.45344	1.3205	SAMD4A;EIF4B
positive regulation of epidermal growth factor receptor signaling pathway (GO:0045742)	1	1.45344	1.3205	NCF1;EREG
amino acid transmembrane transport (GO:0003333)	1	1.45344	1.3205	SLC7A7;SLC3A2
cellular response to cadmium ion (GO:0071276)	1	1.45344	1.3205	MT2A;NCF1
tube closure (GO:0060606)	1	1.45344	1.3205	MTHFD1;SEMA4C
regulated exocytosis (GO:0045055)	1	1.13918	1.03054	LGALS3BP;SYNGR2;SERPING1;CTSW;FAM3C;GTPBP2;GAS6;RAB11FIP5
positive regulation of protein complex assembly (GO:0031334)	1	1.19743	1.07853	DDB1;TCL1A;WARS;SRC;TNF
nucleotide-excision repair (GO:0006289)	1	1.17082	1.05414	DDB1;COPS3;UVSSA;COPS7A;XPC;COPS8
protein complex assembly (GO:0006461)	1	1.11507	0.999102	NAPA;NCF1;GORASP1;ZC3H12A;CTSZ;NCF1B;MZB1;NCF1C;NOD2;TNF
regulation of G2/M transition of mitotic cell cycle (GO:0010389)	1	1.13153	1.00347	RAD51C;PSMA1;PSME1;PSME2;CEP41;MAPRE1;BRD4;PSMB9
protein autoubiquitination (GO:0051865)	1	1.29029	1.1418	RNF213;DTX3L;TRIM21
establishment of protein localization to mitochondrion (GO:0072655)	1	1.29029	1.1418	TOMM34;TIMM13;TIMM10
lipid homeostasis (GO:0055088)	1	1.29029	1.1418	ABCB4;IRS2;ABHD5
atrial septum morphogenesis (GO:0060413)	1	1.91589	1.68841	ZFPM1
L-phenylalanine catabolic process (GO:0006559)	1	1.91589	1.68841	IL4I1
nitric oxide biosynthetic process (GO:0006809)	1	1.91589	1.68841	GCH1
mononuclear cell differentiation (GO:1903131)	1	1.91589	1.68841	IFI16
regulation of leukocyte cell-cell adhesion (GO:1903037)	1	1.91589	1.68841	CCL5
positive regulation of extracellular matrix organization (GO:1903055)	1	1.91589	1.68841	RGCC
immune response-regulating cell surface receptor signaling pathway (GO:0002768)	1	1.91589	1.68841	LILRB1
negative regulation of leukocyte cell-cell adhesion (GO:1903038)	1	1.91589	1.68841	PTPN22
negative regulation of JUN kinase activity (GO:0043508)	1	1.91589	1.68841	PTPN22
T cell differentiation in thymus (GO:0033077)	1	1.91589	1.68841	RIPK3
negative regulation of fatty acid biosynthetic process (GO:0045717)	1	1.91589	1.68841	CEACAM1
calcineurin-NFAT signaling cascade (GO:0033173)	1	1.91589	1.68841	PPP3CA
positive regulation of cytolysis (GO:0045919)	1	1.91589	1.68841	LILRB1
brain morphogenesis (GO:0048854)	1	1.91589	1.68841	BBS2
biotin metabolic process (GO:0006768)	1	1.91589	1.68841	SLC5A6
purine nucleobase metabolic process (GO:0006144)	1	1.91589	1.68841	MTHFD1
relaxation of cardiac muscle (GO:0055119)	1	1.91589	1.68841	RGS2
phosphatidylinositol dephosphorylation (GO:0046856)	1	1.91589	1.68841	INPP5K
regulation of hemopoiesis (GO:1903706)	1	1.91589	1.68841	EIF2AK2
organic cyclic compound catabolic process (GO:1901361)	1	1.91589	1.68841	ALDH4A1
regulation of phosphorylation of RNA polymerase II C-terminal domain (GO:1901407)	1	1.91589	1.68841	BRD4
monocyte differentiation (GO:0030224)	1	1.91589	1.68841	IFI16
positive regulation of mesenchymal cell proliferation (GO:0002053)	1	1.91589	1.68841	STAT1
regulation of ceramide biosynthetic process (GO:2000303)	1	1.91589	1.68841	TNF
negative regulation of cellular senescence (GO:2000773)	1	1.91589	1.68841	AKT3
negative regulation of cell division (GO:0051782)	1	1.91589	1.68841	VPS4A
cochlea morphogenesis (GO:0090103)	1	1.91589	1.68841	HOXA1
response to sterol (GO:0036314)	1	1.91589	1.68841	ABCA2
relaxation of muscle (GO:0090075)	1	1.91589	1.68841	RGS2
regulation of RNA polymerase II transcriptional preinitiation complex assembly (GO:0045898)	1	1.91589	1.68841	HMGB1
methionine metabolic process (GO:0006555)	1	1.91589	1.68841	MTHFD1
cell part morphogenesis (GO:0032990)	1	1.91589	1.68841	PNPT1
positive regulation of chondrocyte differentiation (GO:0032332)	1	1.91589	1.68841	ZBTB16
negative regulation of potassium ion transport (GO:0043267)	1	1.91589	1.68841	STK39
negative regulation of intrinsic apoptotic signaling pathway in response to DNA damage by p53 class mediator (GO:1902166)	1	1.91589	1.68841	CD74
metanephric mesenchyme development (GO:0072075)	1	1.91589	1.68841	STAT1
negative regulation of T cell differentiation (GO:0045581)	1	1.91589	1.68841	TNFSF4
response to nitric oxide (GO:0071731)	1	1.91589	1.68841	EGLN1
negative regulation of heart contraction (GO:0045822)	1	1.91589	1.68841	ZC3H12A
modulation by host of viral genome replication (GO:0044827)	1	1.91589	1.68841	ZC3H12A
angiotensin maturation (GO:0002003)	1	1.91589	1.68841	CTSZ
carbohydrate phosphorylation (GO:0046835)	1	1.91589	1.68841	FGGY
cyclooxygenase pathway (GO:0019371)	1	1.91589	1.68841	CBR1
magnesium ion transport (GO:0015693)	1	1.91589	1.68841	NIPAL4
low-density lipoprotein receptor particle metabolic process (GO:0032799)	1	1.91589	1.68841	AP2A1
positive regulation of glucose metabolic process (GO:0010907)	1	1.91589	1.68841	IRS2
epithelial cell-cell adhesion (GO:0090136)	1	1.91589	1.68841	KIFC3
regulation of serine-type endopeptidase activity (GO:1900003)	1	1.91589	1.68841	SPINK8
L-serine metabolic process (GO:0006563)	1	1.91589	1.68841	SDSL
embryonic hemopoiesis (GO:0035162)	1	1.91589	1.68841	ZFPM1
hemidesmosome assembly (GO:0031581)	1	1.91589	1.68841	ITGB4
aspartate family amino acid biosynthetic process (GO:0009067)	1	1.91589	1.68841	MTHFD1
carbohydrate derivative catabolic process (GO:1901136)	1	1.91589	1.68841	SAMHD1
erythrose 4-phosphate/phosphoenolpyruvate family amino acid catabolic process (GO:1902222)	1	1.91589	1.68841	IL4I1
regulation of blood vessel endothelial cell proliferation involved in sprouting angiogenesis (GO:1903587)	1	1.91589	1.68841	NGFR
urate metabolic process (GO:0046415)	1	1.91589	1.68841	ABCG2
positive regulation of T-helper cell differentiation (GO:0045624)	1	1.91589	1.68841	TNFSF4
alcohol catabolic process (GO:0046164)	1	1.91589	1.68841	TRERF1
L-phenylalanine metabolic process (GO:0006558)	1	1.91589	1.68841	IL4I1
microtubule anchoring at microtubule organizing center (GO:0072393)	1	1.91589	1.68841	CEP19
regulation of lipid kinase activity (GO:0043550)	1	1.91589	1.68841	PIK3R2
carnitine metabolic process (GO:0009437)	1	1.91589	1.68841	ALDH9A1
regulation of trophoblast cell migration (GO:1901163)	1	1.91589	1.68841	SMURF2
regulation of lamellipodium morphogenesis (GO:2000392)	1	1.91589	1.68841	SRC
negative regulation of bone mineralization (GO:0030502)	1	1.91589	1.68841	CCR1
mesonephros development (GO:0001823)	1	1.91589	1.68841	ZBTB16
pyrimidine nucleoside catabolic process (GO:0046135)	1	1.91589	1.68841	TYMP
cellular response to sterol (GO:0036315)	1	1.91589	1.68841	PTCH1
cell-substrate junction assembly (GO:0007044)	1	1.91589	1.68841	ITGB4
regulation of non-canonical Wnt signaling pathway (GO:2000050)	1	1.91589	1.68841	RNF213
myeloid cell activation involved in immune response (GO:0002275)	1	1.91589	1.68841	FCER1G
attachment of mitotic spindle microtubules to kinetochore (GO:0051315)	1	1.91589	1.68841	SEH1L
regulation of protein kinase C signaling (GO:0090036)	1	1.91589	1.68841	CD40
regulation of cell motility (GO:2000145)	1	1.16008	1.02036	CEACAM1;DDX58;CCDC125;ABL2;SGK1;EREG
peptidyl-serine modification (GO:0018209)	1	1.11573	0.976038	PRKDC;PRKCE;AKT3;STK39;PRKCA;MASTL;GAS6;SGK1;MAPK13
bile acid and bile salt transport (GO:0015721)	1	1.40499	1.21927	CEACAM1;ABCB4
activation of protein kinase B activity (GO:0032148)	1	1.40499	1.21927	MAPKAP1;GAS6
protein palmitoylation (GO:0018345)	1	1.40499	1.21927	ZDHHC12;GOLGA7
fatty-acyl-CoA biosynthetic process (GO:0046949)	1	1.40499	1.21927	SLC25A1;SCD
positive regulation of cation channel activity (GO:2001259)	1	1.40499	1.21927	STAC3;EPHB2
artery morphogenesis (GO:0048844)	1	1.40499	1.21927	HOXA1;SMAD7
regulation of protein polymerization (GO:0032271)	1	1.40499	1.21927	HAX1;ARL2
ribosomal large subunit assembly (GO:0000027)	1	1.40499	1.21927	RPL11;RPL6
hippo signaling (GO:0035329)	1	1.40499	1.21927	MOB1A;CASP3
positive regulation of cyclin-dependent protein serine/threonine kinase activity (GO:0045737)	1	1.40499	1.21927	RGCC;CCNY
DNA metabolic process (GO:0006259)	1	1.07388	0.928537	SP100;PRKDC;FANCL;TREX1;ZBTB1;XPC;HMGB1;DDB1;POLE4;RAD51C;DMC1;TIMELESS;TERF2IP;KAT7;FBXO6;DNASE1L1
protein glycosylation (GO:0006486)	1	1.1348	0.98056	PARP10;GCNT2;ALG11;ALG1;PARP14;PARP9;B4GALT7
regulation of JNK cascade (GO:0046328)	1	1.17082	1.00127	NCF1;HMGB1;NOD2;CTGF;IGF1R
fatty acid beta-oxidation (GO:0006635)	1	1.26449	1.08032	HADHA;AUH;ETFB
protein ubiquitination involved in ubiquitin-dependent protein catabolic process (GO:0042787)	1	1.20428	1.02701	ABTB1;RMND5A;SMURF2;UBR4
phospholipid metabolic process (GO:0006644)	1	1.20428	1.02701	PLA2G4C;AGPAT1;AGPAT2;AGPAT3
transmembrane transport (GO:0055085)	1	1.05932	0.890338	ABCA2;ABCB1;ATP13A1;ABCB4;TSC22D3;ABCC5;DERL1;ATP2B4;ATP2A2;ATP11B;PSMB9;SLC5A6;CLCN7;PSMA1;PSME1;PSME2;ATP6V0D1;SGK1;ABCG2
regulation of protein catabolic process (GO:0042176)	1	1.15796	0.964896	EEF1A1;DDB1;TRIM40;SMURF2;TNF
regulation of dendritic spine development (GO:0060998)	1	1.35967	1.1275	FXR2;DLG5
alpha-amino acid metabolic process (GO:1901605)	1	1.35967	1.1275	MTHFD1;KMO
[truncated: 1,185 more rows]

## Sheet: Cell__Comp_Adult
Term	Adjusted P-value	Odds Ratio	Combined Score	Genes
lysosome (GO:0005764)	1.90652e-05	3.04812	51.7204	SCARB2;PI4K2B;SRC;UNC93B1;SDC2;SDC3;CTSZ;GBA;IFI30;C9ORF72;GNS;CTSS;ZFYVE26;CTSO;DRAM1;KIAA1324;ANKFY1;ACP2;LDLR;ARSB;CD164;CD74;DTX3L;DNAJC13;TCN2;NPC2;GNB4;TLR7;HPSE;AGRN;HLA-DRB1
lysosomal lumen (GO:0043202)	3.0794e-05	6.27231	99.0735	SCARB2;CD74;SDC2;SDC3;GBA;IFI30;GNS;CTSS;TCN2;NPC2;HPSE;AGRN;ARSB
lytic vacuole (GO:0000323)	7.30929e-05	4.08136	59.2837	CD164;DTX3L;SRC;UNC93B1;CTSZ;GBA;IFI30;C9ORF72;CTSS;CTSO;DRAM1;NPC2;KIAA1324;ACP2;TLR7;HPSE;LDLR;ARSB
vacuolar lumen (GO:0005775)	0.00410674	3.60815	36.8362	SCARB2;CD74;SDC2;SDC3;GBA;IFI30;GNS;CTSS;PLAC8;TCN2;NPC2;HPSE;AGRN;ARSB
ficolin-1-rich granule (GO:0101002)	0.155228	2.70612	17.194	FCN1;CST3;FCER1G;DYNLT1;CD300A;IDH1;CTSZ;FGL2;PRCP;GNS;ARSB;CTSS
ficolin-1-rich granule lumen (GO:1904813)	0.220589	3.03613	17.6703	FCN1;CST3;DYNLT1;IDH1;CTSZ;FGL2;GNS;ARSB;CTSS
contractile fiber (GO:0043292)	0.208313	6.38366	36.5345	OBSCN;SCO2;LMOD1;CAPN3
clathrin-coated vesicle membrane (GO:0030665)	0.188807	3.58588	20.3962	SCARB2;CD74;DENND1A;CD207;CD3G;LDLR;HLA-DRB1
myofibril (GO:0030016)	0.186626	6.14723	34.3122	OBSCN;SCO2;LMOD1;CAPN3
phagocytic vesicle (GO:0045335)	0.173122	3.49948	19.4273	NCF1;UNC93B1;HLA-B;RAB39A;CYBB;TLR7;SRGAP2
lysosomal membrane (GO:0005765)	0.198137	2.13885	11.3813	SCARB2;PI4K2B;CD74;GBA;DNAJC13;PRCP;BST2;ZFYVE26;RAB37;C3AR1;GNB4;ANKFY1;TLR7;LDLR;HLA-DRB1
tertiary granule (GO:0070820)	0.243039	2.53011	12.7263	CST3;ATP8B4;CEACAM1;FCER1G;CD300A;IDH1;CYBB;PRCP;GPR84;CTSS
clathrin-coated endocytic vesicle membrane (GO:0030669)	0.268951	5.02955	24.3863	CD74;CD207;LDLR;HLA-DRB1
axolemma (GO:0030673)	0.259722	13.8313	66.5201	EPB41L3;SPTBN1
tertiary granule membrane (GO:0070821)	0.246514	3.41045	16.3449	CEACAM1;ATP8B4;FCER1G;CD300A;CYBB;GPR84
MHC protein complex (GO:0042611)	0.241665	6.91563	32.8349	CD74;HLA-B;HLA-DRB1
early phagosome (GO:0032009)	0.294692	11.8554	53.2179	UNC93B1;TLR7
messenger ribonucleoprotein complex (GO:1990124)	0.27832	11.8554	53.2179	CPEB3;CPEB2
endolysosome (GO:0036019)	0.274378	6.22407	27.6917	TLR7;LDLR;CTSS
azurophil granule (GO:0042582)	0.27857	2.42496	10.6278	PLAC8;BST2;RAB37;NPC2;C3AR1;DNAJC13;PRCP;GNS;ARSB
azurophil granule membrane (GO:0035577)	0.271824	3.57705	15.5902	BST2;RAB37;C3AR1;PRCP;DNAJC13
late endosome (GO:0005770)	0.41143	2.37107	9.241	SCARB2;BST2;SRC;SLC9A9;KIAA1324;VAMP5;LDLR;HLA-DRB1
specific granule membrane (GO:0035579)	0.440078	2.73585	10.3569	CEACAM1;ATP8B4;RAB37;C3AR1;CYBB;GPR84
integral component of lumenal side of endoplasmic reticulum membrane (GO:0071556)	0.593948	4.29246	14.7799	CD74;HLA-B;HLA-DRB1
clathrin-coated endocytic vesicle (GO:0045334)	0.572715	3.3195	11.4151	CD74;CD207;LDLR;HLA-DRB1
COPII-coated ER to Golgi transport vesicle (GO:0030134)	0.595484	2.76625	9.29627	CD74;TMED9;CTSZ;HLA-B;HLA-DRB1
secondary lysosome (GO:0005767)	0.626524	6.38366	20.8876	MAP1LC3A;NCF1
specific granule (GO:0042581)	0.642469	2.07469	6.6609	ATP8B4;CEACAM1;RAB37;CTSZ;C3AR1;CYBB;GPR84;HPSE
SCF ubiquitin ligase complex (GO:0019005)	0.629582	3.07361	9.82241	ABTB2;FBXO39;FBXO6;TRIM21
early endosome (GO:0005769)	0.644624	1.86909	5.86559	SAMD9L;SAMD9;DTX3L;SORT1;LAMP3;CD207;HLA-B;ANKFY1;DNAJC13;LDLR
endolysosome membrane (GO:0036020)	0.62667	5.92768	18.5754	TLR7;LDLR
MHC class II protein complex (GO:0042613)	0.607087	5.92768	18.5754	CD74;HLA-DRB1
main axon (GO:0044304)	0.601382	3.77216	11.7402	EPB41L3;C9ORF72;SPTBN1
secretory granule lumen (GO:0034774)	0.584339	1.70164	5.29419	FCN1;LGALS3BP;DYNLT1;IDH1;CTSZ;GTPBP2;GNS;PLAC8;NPC2;SERPING1;HPSE;GAS6;ARSB
caveola (GO:0005901)	0.583882	2.96384	9.13761	SRC;NOS1AP;SCN5A;JAK2
cytoplasmic exosome (RNase complex) (GO:0000177)	0.612933	5.5325	16.6324	PNPT1;GTPBP1
T cell receptor complex (GO:0042101)	0.670945	5.18672	14.9817	CEACAM1;CD3G
PML body (GO:0016605)	0.731486	2.67702	7.42982	SKI;ISG20;SP100;PML
P-body (GO:0000932)	0.932466	2.44081	6.11833	MOV10;TRIM5;SAMD4A;C9ORF72
coated vesicle (GO:0030135)	1	2.33768	5.57461	TMED9;SORT1;DENND1A;CTSZ
clathrin-coated vesicle (GO:0030136)	1	2.07469	4.90202	SCARB2;TMED9;SORT1;DENND1A;CD3G
late endosome membrane (GO:0031902)	1	2.59336	5.75098	SCARB2;SLC9A9;HLA-DRB1
lytic vacuole membrane (GO:0098852)	1	1.60276	3.51139	SCARB2;PI4K2B;CD74;ZFYVE26;GBA;GNB4;ANKFY1;DNAJC13;HLA-DRB1
endosome lumen (GO:0031904)	1	3.45781	7.53782	JAK2;CTSS
nuclear chromosome, telomeric region (GO:0000784)	1	1.93896	4.16683	SP100;DCLRE1C;PRKDC;CDC73;PML
cytoplasmic ribonucleoprotein granule (GO:0036464)	1	1.70857	3.6574	RPS4X;MOV10;TRIM5;SAMD4A;TDRD7;C9ORF72;TAF5L
perinuclear region of cytoplasm (GO:0048471)	1	1.42703	2.93806	STAT1;SORT1;PRKCE;MX1;EIF2AK2;ASGR2;TNFSF13B;MT2A;OAS2;LAMP3;CA4;NOS1AP;VAMP5
ruffle membrane (GO:0032587)	1	2.3487	4.69569	FAP;DDX58;IFIT5
IPAF inflammasome complex (GO:0072557)	1	6.91563	13.7883	CASP1
membrane attack complex (GO:0005579)	1	6.91563	13.7883	C5
paranode region of axon (GO:0033270)	1	6.91563	13.7883	EPB41L3
sex chromosome (GO:0000803)	1	6.91563	13.7883	PCGF5
ER to Golgi transport vesicle membrane (GO:0012507)	1	2.30521	4.51601	CD74;HLA-B;HLA-DRB1
nucleolus (GO:0005730)	1	1.28901	2.51467	RPL4;CDKN1A;DOCK4;PRKDC;PCGF5;STAT1;CAPG;ADAR;PML;OASL;PARP10;ISG20;MOB1A;PLSCR1;RNF213;IFI16;VPS51;SPATS2L;ATF3;SPTBN1;SLC29A2
rough endoplasmic reticulum (GO:0005791)	1	2.96384	5.71075	RPL4;CA4
tertiary granule lumen (GO:1904724)	1	2.2633	4.34523	CST3;IDH1;CTSS
cytoplasmic vesicle (GO:0031410)	1	1.54395	2.93534	TMEM123;CD164;STARD4;GCH1;DYNLT1;SORT1;CD207;CTSZ
extrinsic component of external side of plasma membrane (GO:0031232)	1	5.92768	10.9751	FCN1
L-type voltage-gated calcium channel complex (GO:1990454)	1	5.92768	10.9751	NOS1AP
AIM2 inflammasome complex (GO:0097169)	1	5.92768	10.9751	CASP1
intercalated disc (GO:0014704)	1	2.67702	4.72579	SCN5A;VAMP5
platelet alpha granule (GO:0031091)	1	1.84417	3.2439	PECAM1;SERPING1;GTPBP2;GAS6
azurophil granule lumen (GO:0035578)	1	1.84417	3.2439	PLAC8;NPC2;GNS;ARSB
chromatoid body (GO:0033391)	1	5.18672	8.97181	TDRD7
autolysosome (GO:0044754)	1	5.18672	8.97181	MAP1LC3A
spectrin-associated cytoskeleton (GO:0014731)	1	5.18672	8.97181	SPTBN1
Cdc73/Paf1 complex (GO:0016593)	1	5.18672	8.97181	CDC73
apical dendrite (GO:0097440)	1	5.18672	8.97181	CPEB3
death-inducing signaling complex (GO:0031264)	1	5.18672	8.97181	CASP10
chromosome, telomeric region (GO:0000781)	1	1.67314	2.86759	SP100;DCLRE1C;PRKDC;CDC73;PML
ficolin-1-rich granule membrane (GO:0101003)	1	2.04068	3.47858	FCER1G;CD300A;PRCP
Golgi subcompartment (GO:0098791)	1	1.29939	2.20422	SCARB2;PI4K2B;CD74;TMED9;UNC93B1;C1GALT1;HLA-B;RAB39A;AGPAT3;EXT1;KIAA1324;CA4;ST3GAL5;TLR7;HLA-DRB1
vacuole (GO:0005773)	1	2.00776	3.35647	CD74;MAP1LC3A;C9ORF72
endoplasmic reticulum-Golgi intermediate compartment (GO:0005793)	1	1.74711	2.84373	TMED9;RAB37;CTSZ;CA4
endoplasmic reticulum quality control compartment (GO:0044322)	1	4.61042	7.48611	ASGR2
juxtaparanode region of axon (GO:0044224)	1	4.61042	7.48611	EPB41L3
lipid droplet (GO:0005811)	1	1.94502	3.1282	NSDHL;RSAD2;PLA2G4A
endoplasmic reticulum lumen (GO:0005788)	1	1.38313	2.18627	CST3;SDC2;CTSZ;SPP1;IL27;GAS6;MFGE8;TOR1B;ARSB
Golgi lumen (GO:0005796)	1	1.69362	2.63223	SDC2;SDC3;GAS6;AGRN
NLRP3 inflammasome complex (GO:0072559)	1	4.14938	6.3489	CASP1
platelet alpha granule lumen (GO:0031093)	1	1.85793	2.8214	SERPING1;GTPBP2;GAS6
phagocytic vesicle membrane (GO:0030670)	1	2.18388	3.18255	HLA-B;CYBB
cell cortex region (GO:0099738)	1	3.77216	5.45617	CTSZ
STAGA complex (GO:0030914)	1	3.77216	5.45617	TAF5L
axonal growth cone (GO:0044295)	1	3.77216	5.45617	C9ORF72
IkappaB kinase complex (GO:0008385)	1	3.77216	5.45617	IFIT5
anchored component of plasma membrane (GO:0046658)	1	2.07469	2.86954	NTNG2;CA4
PRC1 complex (GO:0035102)	1	3.45781	4.74076	CBX7
invadopodium (GO:0071437)	1	3.45781	4.74076	FAP
filopodium membrane (GO:0031527)	1	3.45781	4.74076	UTRN
early endosome membrane (GO:0031901)	1	1.70522	2.31305	CD207;HLA-B;DNAJC13
microbody lumen (GO:0031907)	1	1.97589	2.59619	IDH1;FAR2
peroxisomal matrix (GO:0005782)	1	1.97589	2.59619	IDH1;FAR2
Golgi membrane (GO:0000139)	1	1.22041	1.59555	SCARB2;CD74;TMED9;UNC93B1;C1GALT1;HLA-B;RAB39A;AGPAT3;EXT1;VPS51;ST3GAL5;TLR7;HLA-DRB1
[truncated: 100 more rows]

## Sheet: Cell_Comp_Adolescent
Term	Adjusted P-value	Odds Ratio	Combined Score	Genes
[truncated: 259 more rows]

[truncated: 4 more sheets: Reactome_Adult, Reactome_Adolescent, WikiPath_Adult, WikiPath_Adolescent]
